# Supplementary material for: Deconstructing isolation-by-distance: The genomic consequences of limited dispersal
Source: PLoS Genet. 2017 Aug 3;13(8):e1006911. doi: 10.1371/journal.pgen.1006911 (PMC5542401; doi:10.1371/journal.pgen.1006911)
Supplement: S1 Dataset — (TXT) [file pgen.1006911.s001.txt]

ID	Year	Sex	Dispersal_dom
1	1990	F	342
2	1990	M	1748
3	1990	M	363
4	1990	M	761
5	1990	M	554
6	1990	M	514
7	1990	M	346
8	1990	F	4447
9	1990	F	2891
10	1990	M	451
11	1990	M	82
12	1990	F	2311
13	1990	F	3572
14	1990	M	887
15	1990	M	586
16	1990	M	816
17	1990	M	1134
18	1990	M	1393
19	1990	F	349
20	1990	F	613
21	1991	F	1494
22	1991	F	1457
23	1991	F	566
24	1991	M	101
25	1991	F	3365
26	1991	M	393
27	1991	M	427
28	1991	M	569
29	1991	F	1169
30	1991	F	1265
31	1991	F	3147
32	1991	F	451
33	1991	M	695
34	1991	M	233
35	1991	F	2086
36	1991	M	850
37	1991	M	1010
38	1991	M	949
39	1992	F	441
40	1992	F	354
41	1992	M	1828
42	1992	F	3273
43	1992	F	611
44	1992	M	281
45	1992	F	1381
46	1992	F	2084
47	1992	F	734
48	1992	M	156
49	1992	M	173
50	1992	F	1475
51	1992	M	257
52	1992	F	3307
53	1993	M	918
54	1993	M	444
55	1993	F	1277
56	1993	M	551
57	1993	M	791
58	1993	M	404
59	1993	M	2822
60	1993	M	1905
61	1993	M	1828
62	1993	F	351
63	1993	M	530
64	1993	M	541
65	1993	F	1343
66	1993	M	538
67	1993	F	1280
68	1993	F	3541
69	1993	M	851
70	1993	M	169
71	1993	F	693
72	1993	F	267
73	1993	F	339
74	1993	F	835
75	1993	F	666
76	1993	F	797
77	1993	M	1432
78	1993	M	1474
79	1993	F	2212
80	1993	F	1285
81	1993	M	357
82	1993	M	2742
83	1993	M	259
84	1993	M	554
85	1993	F	849
86	1993	F	935
87	1993	M	635
88	1993	M	2627
89	1993	M	129
90	1993	M	367
91	1993	M	2442
92	1993	M	3671
93	1993	M	108
94	1993	M	573
95	1994	F	3626
96	1994	M	377
97	1994	M	1200
98	1994	M	695
99	1994	M	423
100	1994	M	248
101	1994	M	2161
102	1994	M	351
103	1994	F	340
104	1994	F	1927
105	1994	M	238
106	1994	F	6962
107	1994	M	429
108	1994	F	8522
109	1994	M	2590
110	1994	M	178
111	1994	M	2266
112	1994	M	299
113	1994	F	557
114	1994	F	539
115	1994	M	563
116	1994	F	376
117	1994	M	838
118	1994	M	378
119	1994	F	6839
120	1994	M	2825
121	1994	M	462
122	1994	M	138
123	1994	M	136
124	1994	M	946
125	1994	M	504
126	1994	F	6171
127	1995	F	5027
128	1995	M	856
129	1995	M	1426
130	1995	M	456
131	1995	M	484
132	1995	M	561
133	1995	M	490
134	1995	M	368
135	1995	M	4380
136	1995	F	410
137	1995	F	2125
138	1995	M	317
139	1995	M	2991
140	1995	F	2732
141	1995	F	588
142	1995	F	7191
143	1995	M	333
144	1995	F	5353
145	1995	F	1841
146	1995	F	2021
147	1995	F	4754
148	1995	M	165
149	1996	M	505
150	1996	M	281
151	1996	F	1856
152	1996	M	1100
153	1996	F	6745
154	1996	M	252
155	1996	M	94
156	1996	F	1774
157	1996	M	395
158	1996	F	3676
159	1996	M	381
160	1996	F	656
161	1996	F	2530
162	1996	M	347
163	1996	M	198
164	1996	M	377
165	1996	F	175
166	1996	F	869
167	1996	F	293
168	1996	F	690
169	1996	F	2797
170	1996	M	3065
171	1996	M	933
172	1996	F	369
173	1996	M	467
174	1996	F	2865
175	1996	M	2038
176	1996	F	1154
177	1996	F	8012
178	1996	M	327
179	1996	F	8262
180	1996	M	487
181	1996	F	835
182	1996	M	488
183	1996	M	2634
184	1996	M	4909
185	1996	F	1329
186	1996	F	595
187	1996	M	114
188	1996	F	5942
189	1996	M	730
190	1996	M	592
191	1996	F	974
192	1996	M	636
193	1997	M	2437
194	1997	F	138
195	1997	M	1240
196	1997	M	1180
197	1997	F	4555
198	1997	F	2688
199	1997	M	690
200	1997	F	902
201	1997	M	483
202	1997	M	6823
203	1997	F	226
204	1997	F	1557
205	1998	M	2648
206	1998	M	1783
207	1998	F	2421
208	1998	M	364
209	1998	M	1920
210	1998	F	263
211	1998	F	2075
212	1998	F	1597
213	1998	M	781
214	1998	M	1186
215	1998	F	1414
216	1998	F	381
217	1998	M	153
218	1998	F	3866
219	1998	M	656
220	1998	M	158
221	1998	F	502
222	1998	F	1873
223	1998	M	614
224	1998	M	487
225	1998	F	429
226	1998	M	447
227	1999	F	2803
228	1999	M	529
229	1999	F	846
230	1999	F	4298
231	1999	F	4152
232	1999	F	815
233	1999	M	1770
234	1999	F	823
235	1999	F	2162
236	1999	F	679
237	1999	F	1363
238	1999	M	373
239	1999	F	2126
240	1999	F	3873
241	1999	F	333
242	1999	F	467
243	1999	M	183
244	1999	M	1052
245	1999	F	214
246	1999	M	206
247	1999	M	289
248	1999	F	2201
249	1999	M	982
250	1999	M	934
251	1999	F	520
252	1999	M	1174
253	1999	F	805
254	1999	M	184
255	1999	M	734
256	1999	F	791
257	1999	F	2883
258	1999	F	76
259	1999	F	5386
260	1999	M	328
261	1999	M	402
262	1999	F	1884
263	1999	M	4579
264	1999	F	1128
265	1999	M	289
266	1999	M	496
267	2000	M	271
268	2000	M	566
269	2000	M	613
270	2000	F	6917
271	2000	F	571
272	2000	M	426
273	2000	F	703
274	2000	M	118
275	2000	M	464
276	2000	M	418
277	2000	F	1002
278	2000	F	384
279	2000	M	689
280	2000	M	252
281	2000	F	624
282	2000	M	2029
283	2000	F	2422
284	2000	F	500
285	2000	F	940
286	2000	F	3948
287	2000	M	279
288	2000	M	328
289	2000	F	1950
290	2000	M	2049
291	2000	M	264
292	2000	F	888
293	2000	F	1099
294	2001	M	105
295	2001	F	654
296	2001	F	331
297	2001	M	1197
298	2001	M	1407
299	2001	F	3087
300	2001	M	1320
301	2001	F	656
302	2001	M	243
303	2001	M	574
304	2001	M	1401
305	2001	F	1219
306	2001	M	2187
307	2001	M	197
308	2001	M	390
309	2001	F	272
310	2001	M	301
311	2001	M	1478
312	2002	M	1911
313	2002	M	415
314	2002	M	607
315	2002	M	1352
316	2002	M	557
317	2002	M	397
318	2002	F	389
319	2002	F	4060
320	2002	F	1065
321	2002	F	64
322	2002	M	1126
323	2002	F	3403
324	2002	M	486
325	2002	F	1064
326	2002	M	37
327	2002	M	270
328	2002	M	1081
329	2002	M	65
330	2002	F	3107
331	2002	F	854
332	2002	M	2404
333	2002	M	248
334	2002	M	192
335	2002	M	485
336	2002	M	112
337	2002	F	4714
338	2002	M	341
339	2002	M	632
340	2002	M	575
341	2002	M	1190
342	2002	M	465
343	2002	F	1564
344	2002	F	3498
345	2002	F	2580
346	2002	M	177
347	2002	F	796
348	2002	M	382
349	2002	M	445
350	2002	M	61
351	2002	M	641
352	2002	M	405
353	2002	M	932
354	2002	M	486
355	2002	F	7076
356	2002	M	1063
357	2002	M	5955
358	2002	M	989
359	2002	M	263
360	2002	F	1164
361	2002	M	592
362	2003	M	288
363	2003	F	536
364	2003	F	1506
365	2003	M	399
366	2003	M	1834
367	2003	F	5737
368	2003	F	768
369	2003	F	5836
370	2003	M	3399
371	2003	M	137
372	2003	M	510
373	2003	M	498
374	2003	M	86
375	2003	M	828
376	2003	F	7610
377	2003	M	518
378	2003	M	443
379	2003	F	2092
380	2003	F	1115
381	2003	F	1106
382	2003	F	992
383	2003	M	864
384	2003	F	6
385	2003	F	1631
386	2003	M	1503
387	2003	M	973
388	2004	F	3476
389	2004	F	500
390	2004	M	1208
391	2004	M	416
392	2004	F	695
393	2004	F	2084
394	2004	M	178
395	2004	F	1075
396	2004	M	361
397	2004	M	467
398	2004	F	2697
399	2004	M	100
400	2004	M	645
401	2004	F	621
402	2004	M	64
403	2004	F	357
404	2004	M	315
405	2004	F	3600
406	2004	F	505
407	2004	M	347
408	2004	M	687
409	2004	F	343
410	2004	M	207
411	2004	F	236
412	2004	M	624
413	2004	M	399
414	2004	F	351
415	2004	M	517
416	2004	F	225
417	2004	F	935
418	2004	M	469
419	2004	M	763
420	2004	M	53
421	2004	M	113
422	2004	M	90
423	2004	M	247
424	2004	M	581
425	2004	F	386
426	2004	F	5236
427	2004	M	524
428	2004	M	437
429	2004	F	4182
430	2004	M	52
431	2004	M	487
432	2004	M	1012
433	2004	F	2073
434	2004	M	297
435	2004	M	304
436	2004	F	1582
437	2005	M	289
438	2005	F	2812
439	2005	F	550
440	2005	F	1569
441	2005	M	427
442	2005	M	262
443	2005	M	324
444	2005	M	832
445	2005	M	196
446	2005	M	357
447	2005	M	88
448	2005	M	1265
449	2005	M	1142
450	2005	M	392
451	2005	M	241
452	2005	F	1399
453	2005	M	368
454	2005	M	646
455	2005	F	265
456	2005	M	216
457	2005	M	453
458	2005	M	337
459	2005	M	562
460	2005	F	1976
461	2005	M	352
462	2005	F	3827
463	2005	M	502
464	2005	F	7505
465	2005	F	816
466	2005	F	4380
467	2005	M	534
468	2005	F	916
469	2005	F	1573
470	2005	M	536
471	2005	F	366
472	2005	M	1137
473	2005	M	3781
474	2005	M	658
475	2006	F	2100
476	2006	F	848
477	2006	F	199
478	2006	M	378
479	2006	M	304
480	2006	F	157
481	2006	M	685
482	2006	F	1874
483	2006	M	307
484	2006	M	973
485	2006	F	3138
486	2006	M	69
487	2006	M	335
488	2006	M	1039
489	2006	F	8090
490	2006	M	127
491	2006	F	2230
492	2006	M	754
493	2006	F	640
494	2006	M	294
495	2006	F	370
496	2006	F	2156
497	2006	F	3089
498	2006	M	547
499	2006	F	256
500	2006	M	812
501	2006	M	327
502	2007	M	516
503	2007	F	530
504	2007	M	1823
505	2007	F	643
506	2007	M	272
507	2007	F	1318
508	2007	M	197
509	2007	M	821
510	2007	F	1143
511	2007	F	2455
512	2008	F	1126
513	2008	F	1351
514	2008	F	5022
515	2008	M	836
516	2008	M	308
517	2008	M	1300
518	2008	M	672
519	2008	M	667
520	2008	M	350
521	2008	M	914
522	2008	M	275
523	2008	M	439
524	2008	M	270
525	2008	M	396
526	2008	F	226
527	2008	F	595
528	2008	M	829
529	2008	M	1964
530	2008	F	293
531	2008	M	463
532	2008	M	731
533	2008	F	1698
534	2008	M	374
535	2008	M	974
536	2008	M	2740
537	2008	F	3455
538	2008	F	618
539	2008	F	1091
540	2008	M	612
541	2008	M	1016
542	2008	F	3955
543	2008	M	17
544	2008	M	141
545	2008	M	1084
546	2008	F	1351
547	2008	M	458
548	2008	M	196
549	2008	F	635
550	2008	F	1688
551	2008	M	159
552	2008	M	629
553	2008	M	602
554	2008	F	472
555	2008	M	200
556	2009	M	297
557	2009	M	182
558	2009	F	6578
559	2009	M	395
560	2009	M	493
561	2009	F	5055
562	2009	M	855
563	2009	F	468
564	2009	F	2748
565	2009	F	3076
566	2009	F	5195
567	2010	F	1178
568	2010	F	3868
569	2010	M	695
570	2010	F	315
571	2010	F	999
572	2010	F	722
573	2010	F	280
574	2010	M	204
575	2010	F	2269
576	2010	M	732
577	2010	M	621
578	2010	M	536
579	2010	M	656
580	2010	F	1779
581	2010	F	1132
582	2010	F	5624
583	2010	M	362
584	2010	F	3339
585	2010	M	179
586	2010	M	389
587	2010	M	206
588	2010	F	610
589	2010	M	105
590	2010	M	997
591	2010	F	506
592	2010	F	809
593	2010	F	5240
594	2010	F	1004
595	2010	F	358
596	2010	F	1317
597	2010	F	1328
598	2010	F	1089
599	2010	F	690
600	2010	M	391
601	2010	M	1650
602	2010	M	212
603	2010	F	44
604	2010	M	627
605	2010	M	573
606	2010	F	2617
607	2010	M	515
608	2010	M	218
609	2010	M	605
610	2010	M	804
611	2010	F	602
612	2010	F	648
613	2010	F	956
614	2010	F	273
615	2010	M	782
616	2010	M	225
617	2010	M	565
618	2010	F	553
619	2010	F	1397
620	2010	M	102
621	2010	F	682
622	2010	M	486
623	2010	F	467
624	2010	M	29
625	2010	F	4737
626	2010	F	595
627	2010	M	253
628	2010	F	336
629	2010	F	3164
630	2010	F	4480
631	2011	M	486
632	2011	F	355
633	2011	M	992
634	2011	F	270
635	2011	M	1014
636	2011	M	454
637	2011	M	269
638	2011	M	1242
639	2011	F	269
640	2011	M	413
641	2011	F	1540
642	2011	F	283
643	2011	M	276
644	2011	M	233
645	2011	M	368
646	2011	M	757
647	2011	F	1104
648	2011	F	1942
649	2011	F	602
650	2011	M	1898
651	2011	F	1359
652	2011	M	407
653	2011	M	486
654	2011	M	282
655	2011	M	369
656	2011	M	411
657	2011	M	1570
658	2011	F	1817
659	2011	F	1027
660	2011	M	1409
661	2011	M	113
662	2011	M	216
663	2011	M	2098
664	2011	F	727
665	2011	F	819
666	2011	M	740
667	2011	M	590
668	2011	M	535
669	2011	F	2978
670	2012	F	678
671	2013	M	1166
672	2013	F	552
