# Supplementary material for: Deconstructing isolation-by-distance: The genomic consequences of limited dispersal
Source: PLoS Genet. 2017 Aug 3;13(8):e1006911. doi: 10.1371/journal.pgen.1006911 (PMC5542401; doi:10.1371/journal.pgen.1006911)
Supplement: S2 Dataset — (TXT) [file pgen.1006911.s002.txt]

pair	sex	year	dist	IBD_AUTO	KIN_AUTO	REL_AUTO	KIN_Z	REL_Z	IBD_rank	kin_AUTO_rank	dist_bin	type2	type_detail	Z_IBD_corrected	immStatus	AUTO_IBD_unbiased_corrected
1	MM	2003-2003	2393.849603	0.0136	0.00390625	0.0078125	0.01171875	0.0234375	0-0.05	0-0.04	2500	ped	NA	0.03187959	resres	0.00441939
2	MF	2003-2003	1629.757543	0	0	0	0	0	0	0	2000	NA	NA	-0.138965188	resres	-0.040624976
3	MF	2003-2003	3982.078564	0.0428	0	0	0	0	0-0.05	0	4000	NA	NA	-0.070627276	resres	-0.019725344
4	MF	2003-2008	1676.905617	0.0949	0.0625	0.125	0.1875	0.375	0.05-0.10	0.04-0.10	2000	C1	C1_MM21	0.35986855	resres	0.08061186
5	MF	2003-2008	3411.053809	0.0485	0.00390625	0.0078125	0.0234375	0.046875	0-0.05	0-0.04	3500	ped	NA	-0.143091874	resres	0.028443052
6	FF	2003-2008	1412.644506	0.0499	0	0	0	0	0-0.05	0	1500	NA	NA	-0.194736396	resres	-0.010582598
7	MM	2003-2003	775.4823531	0	0	0	0	0	0	0	1000	NA	NA	-0.087711754	resres	-0.023023686
8	MF	2003-2003	855.3141236	0	0.000976563	0.001953126	0	0	0	0-0.04	1000	ped	NA	-0.116185884	resres	-0.041359698
9	MM	2003-2003	3137.48039	0	0	0	0	0	0	0	3500	NA	NA	0.06035372	resres	-0.01961361
10	MF	2003-2008	1298.818328	0.0134	0	0	0	0	0-0.05	0	1500	NA	NA	-0.005920848	resres	0.009456906
11	FF	2003-2008	782.6841828	0	0	0	0	0	0	0	1000	NA	NA	-0.606249472	immres	-0.073909128
12	MF	2003-2003	1008.47118	0	0	0	0	0	0	0	1500	NA	NA	-0.230082402	immres	-0.040296002
13	FF	2003-2003	1583.134464	0	0	0	0	0	0	0	2000	NA	NA	0.54212456	immres	-0.058171964
14	MF	2003-2003	2667.404439	0	0	0	0	0	0	0	3000	NA	NA	-0.230082402	immres	-0.026417706
15	MF	2003-2003	1016.602833	0.0673	0	0	0	0	0.05-0.10	0	1500	NA	NA	-0.02506867	immres	0.006982876
16	MF	2008-2008	332.5466133	0	0	0	0	0	0	0	500	NA	NA	-0.120230036	resres	-0.00031303
17	MF	2003-2008	1112.850466	0	0	0	0	0	0	0	1500	NA	NA	-0.161744492	immres	-0.020683894
18	MM	2003-2008	3740.789163	0	0	0	0	0	0	0	4000	NA	NA	0.105912328	resres	-0.000568898
19	MF	2003-2008	1419.630462	0.0164	0	0	0	0	0-0.05	0	1500	NA	NA	-0.252861706	resres	-0.00109748
20	MM	2003-2008	1965.36764	0.0293	0	0	0	0	0-0.05	0	2000	NA	NA	0.037574416	resres	0.002544938
21	MM	2003-2008	1497.144014	0.0481	0	0	0	0	0-0.05	0	1500	NA	NA	0.077438198	resres	0.00332749
22	MF	2003-2013	709.3506115	0	0.0078125	0.015625	0.03125	0.0625	0	0-0.04	1000	ped	NA	-0.002289366	resres	-0.015654176
23	MM	2008-2013	809.9713081	0	0	0	0	0	0	0	1000	NA	NA	0.009100286	resres	-0.011450682
24	MM	2003-2013	1205.348365	0	0.001953125	0.00390625	0	0	0	0-0.04	1500	ped	NA	-0.104796232	resres	-0.022766782
25	MF	2003-2013	1440.903189	0	0	0	0	0	0	0	1500	NA	NA	-0.09340658	immres	-0.039816238
26	MM	2003-2013	1911.011763	0	0	0	0	0	0	0	2000	NA	NA	0.06035372	resres	-0.01051844
27	MM	2003-2013	4072.759993	0	0	0	0	0	0	0	4500	NA	NA	-0.087711754	resres	-0.000686152
28	MF	2008-2013	935.0609018	0.0279	0	0	0	0	0-0.05	0	1000	NA	NA	0.062664664	resres	-0.000101
29	MM	2003-2003	852.2587635	0.0604	0.016113281	0.032226562	0.026367188	0.052734376	0.05-0.10	0-0.04	1000	C2	C2	-0.080535856	resres	0.052844116
30	MF	2003-2003	2473.607843	0	0	0	0	0	0	0	2500	NA	NA	-0.248105588	immres	-0.019160982
31	MM	2003-2003	2670.603565	0	0	0	0	0	0	0	3000	NA	NA	0.006138142	resres	-0.020531894
32	MM	2003-2008	3586.439672	0	0	0	0	0	0	0	4000	NA	NA	0.156373074	resres	-0.01246809
33	MM	2003-2013	3751.856586	0	0	0	0	0	0	0	4000	NA	NA	0.063920808	resres	-0.027030258
34	MF	2003-2008	3255.915467	0.0312	0.002441406	0.004882812	0.01953125	0.0390625	0-0.05	0-0.04	3500	ped	NA	-0.183100088	resres	-0.025265418
35	MM	2003-2003	1895.126898	0.0555	0.002441406	0.004882812	0.009765625	0.01953125	0.05-0.10	0-0.04	2000	ped	NA	-0.028531456	resres	0.016029088
36	MF	2003-2003	3524.408962	0.0784	0	0	0	0	0.05-0.10	0	4000	NA	NA	-0.224992522	resres	0.014968392
37	MM	2003-2008	1927.145218	0.0239	0.016113281	0.032226562	0.026367188	0.052734376	0-0.05	0-0.04	2000	C2	C2	0.094522676	resres	0.023116782
38	MM	2003-2008	1542.853477	0.5246	0.250976563	0.501953126	0.380859375	0.76171875	0.40+	0.225+	2000	FS	FS	0.630190936	resres	0.524584098
39	MF	2003-2008	987.3781089	0	0	0	0	0	0	0	1000	NA	NA	-0.138965188	immres	-0.025581992
40	MM	2003-2008	1211.379598	0	0	0	0	0	0	0	1500	NA	NA	0.225503672	resres	-0.024178458
41	MM	2008-2008	2080.798368	0	0	0	0	0	0	0	2500	NA	NA	0.14577611	resres	-0.00978707
42	MM	2008-2013	2212.254734	0	0	0	0	0	0	0	2500	NA	NA	0.179945064	resres	-0.028353084
43	MM	2003-2008	514.3836798	0.0332	0.002441406	0.004882812	0.009765625	0.01953125	0-0.05	0-0.04	1000	ped	NA	0.105912328	resres	0.00062872
44	MF	2008-2008	1758.508334	0.0514	0.002441406	0.004882812	0.01953125	0.0390625	0.05-0.10	0-0.04	2000	ped	NA	-0.051644524	resres	-0.013941182
45	MF	2003-2008	2055.520435	0.0602	0	0	0	0	0.05-0.10	0	2500	NA	NA	-0.138965188	resres	0.012430792
46	MM	2013-2013	548.662018	0	0	0	0	0	0	0	1000	NA	NA	0.083133024	resres	-0.024579468
47	MM	2008-2013	971.9261546	0	0	0	0	0	0	0	1000	NA	NA	0.11730198	resres	-0.043828234
48	MF	2003-2013	1153.899996	0	0	0	0	0	0	0	1500	NA	NA	-0.116185884	resres	-0.03735931
49	MF	2008-2013	1232.645164	0	0	0	0	0	0	0	1500	NA	NA	-0.417433922	resres	-0.018092578
50	MM	2003-2013	1753.462304	0	0	0	0	0	0	0	2000	NA	NA	0.00340546	resres	-0.023639394
51	MF	2003-2013	1891.529765	0	0	0	0	0	0	0	2000	NA	NA	-0.138965188	immres	-0.046027132
52	MM	2003-2013	2454.334062	0	0	0	0	0	0	0	2500	NA	NA	-0.138965188	resres	0.000564412
53	MM	2008-2013	2732.35591	0	0	0	0	0	0	0	3000	NA	NA	0.413432928	resres	0.006278972
54	MM	2003-2013	4554.835186	0	0	0	0	0	0	0	5000	NA	NA	-0.002289366	resres	-0.008020404
55	MM	2003-2013	4275.11933	0.0677	0	0	0	0	0.05-0.10	0	4500	NA	NA	0.243047074	resres	0.049926266
56	MM	2008-2013	4934.899964	0.4973	0.25	0.5	0.375	0.75	0.40+	0.225+	5000	FS	FS	0.87471383	resres	0.497332092
57	MM	2003-2008	384.400838	0	0	0	0	0	0	0	500	NA	NA	-0.013679018	resres	-0.011892014
58	MM	2003-2008	2771.791746	0	0	0	0	0	0	0	3000	NA	NA	-0.2073031	resres	-0.026899916
59	MF	2003-2008	3045.609543	0	0	0	0	0	0	0	3500	NA	NA	-0.230082402	immres	-0.04809214
60	MM	2003-2008	3519.523009	0	0	0	0	0	0	0	4000	NA	NA	-0.06493245	resres	-0.024508068
61	MF	2008-2008	3782.62158	0	0	0	0	0	0	0	4000	NA	NA	-0.486019436	resres	-0.001963142
62	MM	2008-2008	4111.078583	0	0	0	0	0	0	0	4500	NA	NA	0.026184764	resres	-0.041561686
63	MM	2008-2013	4455.553309	0	0	0	0	0	0	0	4500	NA	NA	0.071743372	resres	-0.02585165
64	MM	2008-2008	2310.040543	0.0254	0	0	0	0	0-0.05	0	2500	NA	NA	0.345095018	resres	0.025444348
65	MF	2003-2008	4365.379841	0.0297	0	0	0	0	0-0.05	0	4500	NA	NA	-0.09340658	resres	-0.02482408
66	MM	2003-2008	1110.694302	0.0465	0	0	0	0	0-0.05	0	1500	NA	NA	0.185264408	resres	0.046548954
67	MF	2003-2008	493.2170516	0.1635	0.125	0.25	0.25	0.5	0.10-0.20	0.10-0.225	500	HS	HS_d	0.840544874	resres	0.16345814
68	FF	2003-2008	526.4255503	0	0	0	0	0	0	0	1000	NA	NA	-0.255151072	immres	-0.085405566
69	MF	2003-2008	818.6083923	0	0	0	0	0	0	0	1000	NA	NA	-0.09340658	resres	-0.032230194
70	FF	2008-2008	895.3563816	0	0	0	0	0	0	0	1000	NA	NA	-0.309045584	resres	-0.026093306
71	MF	2008-2008	1060.358963	0	0	0	0	0	0	0	1500	NA	NA	0.202724368	resres	-0.049640384
72	FF	2003-2008	1107.01556	0	0	0	0	0	0	0	1500	NA	NA	-0.072916642	resres	-0.061767764
73	MF	2008-2013	1151.912748	0	0	0	0	0	0	0	1500	NA	NA	-0.002289366	resres	-0.053051148
74	MF	2008-2008	1157.975483	0	0	0	0	0	0	0	1500	NA	NA	0.202724368	resres	-0.059231602
75	MF	2008-2013	1675.879629	0	0	0	0	0	0	0	2000	NA	NA	-0.02506867	resres	-0.05841481
76	MF	2003-2008	2601.17603	0	0	0	0	0	0	0	3000	NA	NA	0.052364276	resres	-0.021159278
77	MF	2003-2008	2942.271249	0	0	0	0	0	0	0	3000	NA	NA	-0.27564101	resres	-0.022023466
78	MF	2008-2008	3326.500087	0	0	0	0	0	0	0	3500	NA	NA	-0.116185884	resres	-0.058079986
79	MF	2008-2008	1003.965861	0	0.008056641	0.016113282	0.026367188	0.052734376	0	0-0.04	1500	C2r1	C2r1	0.362179494	resres	-0.005932522
80	MF	2003-2008	680.6548171	0.0567	0.008056641	0.016113282	0.026367188	0.052734376	0.05-0.10	0-0.04	1000	C2r1	C2r1	0.121703474	resres	0.024042218
81	MF	2008-2008	1313.732788	0	0	0	0	0	0	0	1500	NA	NA	-0.070627276	resres	-0.042429102
82	MF	2003-2008	1458.48832	0	0.001953125	0.00390625	0.01171875	0.0234375	0	0-0.04	1500	ped	NA	0.225503672	resres	-0.010349954
83	FF	2003-2008	1845.455526	0	0	0	0	0	0	0	2000	NA	NA	0.040979876	immres	-0.024962296
84	FF	2008-2008	2047.560656	0	0	0	0	0	0	0	2500	NA	NA	-0.209592464	resres	-0.055756644
85	MF	2003-2008	2208.132754	0	0	0	0	0	0	0	2500	NA	NA	0.157165762	resres	-0.014833056
86	MF	2008-2008	2953.653009	0	0	0	0	0	0	0	3000	NA	NA	0.248282976	resres	0.003272862
87	FF	2003-2008	3057.600002	0	0	0	0	0	0	0	3500	NA	NA	-0.18681316	resres	-0.03108389
88	MF	2008-2013	3194.495531	0	0	0	0	0	0	0	3500	NA	NA	0.066048546	resres	-0.005645558
89	MF	2008-2013	3698.359784	0	0	0	0	0	0	0	4000	NA	NA	0.043269242	resres	-0.039563444
90	FF	2008-2008	2621.253855	0.0399	0.001953125	0.00390625	0.0234375	0.046875	0-0.05	0-0.04	3000	ped	NA	-0.011841696	resres	0.00820313
91	MF	2003-2008	935.568501	0.5	0.25	0.5	0.5	1	0.40+	0.225+	1000	PO	PO_d	1	resres	0.477552314
92	FF	2008-2008	6504.999189	0.0618	0.0625	0.125	0.25	0.5	0.05-0.10	0.04-0.10	7000	AV2	AV2	-0.11847525	resres	0.061833618
93	FF	2003-2008	7491.676442	0.098	0.062988281	0.125976562	0	0	0.05-0.10	0.04-0.10	7500	AV2	AV2	-0.18681316	resres	0.058433358
94	MF	2008-2008	3213.383685	0	0	0	0	0	0	0	3500	NA	NA	-0.161744492	resres	-0.006791448
95	MF	2003-2008	3977.397386	0	0	0	0	0	0	0	4000	NA	NA	0.075477342	resres	-0.01957318
96	MF	2008-2008	5456.612698	0	0	0	0	0	0	0	5500	NA	NA	0.316620888	resres	-0.02211217
97	MF	2003-2008	5863.383335	0	0	0	0	0	0	0	6000	NA	NA	-0.02506867	resres	-0.010362832
98	FF	2003-2008	6255.514753	0	0	0	0	0	0	0	6500	NA	NA	-0.323488984	immres	-0.008505292
99	MF	2008-2013	8140.325935	0	0	0	0	0	0	0	8500	NA	NA	-0.02506867	resres	-0.005121162
100	FF	2008-2008	4457.714514	0.0067	0	0	0	0	0-0.05	0	4500	NA	NA	0.268772914	resres	0.005763556
101	MF	2003-2008	3588.348913	0.0168	0	0	0	0	0-0.05	0	4000	NA	NA	0.157165762	resres	0.001526636
102	MF	2008-2013	7648.67228	0.0181	0.000976563	0.001953126	0	0	0-0.05	0-0.04	8000	ped	NA	-0.09340658	resres	0.018077104
103	MF	2008-2008	7323.937719	0.0238	0	0	0	0	0-0.05	0	7500	NA	NA	0.111607154	resres	0.017459678
104	FF	2008-2008	6995.901425	0.0617	0	0	0	0	0.05-0.10	0	7000	NA	NA	-0.057565372	resres	0.018185326
105	MF	2003-2008	6636.368279	0.5	0.25	0.5	0.5	1	0.40+	0.225+	7000	PO	PO_d	1	resres	0.499746186
106	MF	2003-2008	1256.253864	0.1077	0.03125	0.0625	0.1875	0.375	0.10-0.20	0-0.04	1500	C1r1	C1r1	0.384958798	resres	0.069039742
107	MF	2008-2008	362.4682607	0	0	0	0	0	0	0	500	NA	NA	0.111607154	resres	-0.064680936
108	MF	2003-2008	362.5064137	0	0	0	0	0	0	0	500	NA	NA	0.157165762	immres	-0.046694132
109	MM	2003-2008	833.5244807	0	0.000488281	0.000976562	0	0	0	0-0.04	1000	ped	NA	-0.030763494	resres	-0.05035891
110	MM	2008-2008	856.7354901	0	0	0	0	0	0	0	1000	NA	NA	-0.030763494	resres	-0.04069338
111	MM	2003-2008	1118.308982	0	0.015625	0.03125	0.046875	0.09375	0	0-0.04	1500	ped	NA	0.009100286	resres	-0.01696259
112	MM	2008-2008	1237.305641	0	0.000854492	0.001708984	0.004882813	0.009765626	0	0-0.04	1500	ped	NA	-0.144660014	resres	-0.0234459
113	MM	2008-2013	1543.962917	0	0	0	0	0	0	0	2000	NA	NA	-0.195913448	resres	-0.043495246
114	MF	2008-2008	2163.251488	0	0.000732422	0.001464844	0.005859375	0.01171875	0	0-0.04	2500	ped	NA	0.08882785	resres	-0.028030884
115	MM	2003-2008	2766.90603	0	0.000854492	0.001708984	0.004882813	0.009765626	0	0-0.04	3000	ped	NA	-0.242327322	resres	-0.02287077
116	MM	2008-2008	3391.483535	0	0	0	0	0	0	0	3500	NA	NA	-0.287030662	resres	-0.02257877
117	MF	2008-2008	6596.53932	0	0.000244141	0.000488282	0	0	0	0-0.04	7000	ped	NA	-0.070627276	resres	-0.002578976
118	MM	2003-2008	3010.987018	0.0093	0.001464844	0.002929688	0.005859375	0.01171875	0-0.05	0-0.04	3500	ped	NA	-0.047847972	resres	-0.005148152
119	MM	2008-2013	1079.569034	0.0247	0.00390625	0.0078125	0.015625	0.03125	0-0.05	0-0.04	1500	ped	NA	0.026184764	resres	0.020483778
120	MF	2008-2008	558.6311574	0.0717	0.03125	0.0625	0.125	0.25	0.05-0.10	0-0.04	1000	ped	NA	0.588486926	resres	0.04839193
121	MF	2003-2008	1030.338905	0	0	0	0	0	0	0	1500	NA	NA	0.131250176	immres	0.000611594
122	MF	2003-2003	1302.237352	0	0	0	0	0	0	0	1500	NA	NA	-0.211677386	immimm	-0.018974932
123	MM	2003-2003	1528.337397	0	0	0	0	0	0	0	2000	NA	NA	0.028371908	immres	-0.016348164
124	MM	2003-2008	1664.653435	0	0	0	0	0	0	0	2000	NA	NA	-0.07450636	immres	-0.044830118
125	MF	2003-2008	1729.749999	0	0	0	0	0	0	0	2000	NA	NA	-0.143091874	immres	-0.02252131
126	MM	2003-2008	1873.83577	0	0	0	0	0	0	0	2000	NA	NA	-0.023067226	immres	-0.04162417
127	MM	2003-2008	2274.352699	0	0	0	0	0	0	0	2500	NA	NA	0.148396554	immres	-0.031323322
128	MM	2003-2013	2740.064357	0	0	0	0	0	0	0	3000	NA	NA	-0.00020539	immres	-0.004149502
129	MF	2003-2003	2836.755585	0	0	0	0	0	0	0	3000	NA	NA	-0.280262898	immres	-0.023700236
130	MM	2003-2013	3162.563841	0	0	0	0	0	0	0	3500	NA	NA	0.09124196	immres	-0.02078768
131	MF	2003-2008	5069.79032	0	0	0	0	0	0	0	5500	NA	NA	0.062664664	immres	-0.004944986
132	MM	2003-2003	1577.285288	0.0172	0	0	0	0	0-0.05	0	2000	NA	NA	0.00551007	immres	0.003163062
133	MM	2003-2003	2096.187015	0.0197	0	0	0	0	0-0.05	0	2500	NA	NA	0.034087368	immres	0.0051495
134	MF	2003-2008	1956.069797	0.0243	0	0	0	0	0-0.05	0	2000	NA	NA	-0.234539224	immres	-0.002508018
135	MM	2003-2008	1094.616156	0.0262	0	0	0	0	0-0.05	0	1500	NA	NA	0.171258392	immres	0.01251765
136	MM	2003-2003	1693.43066	0.0417	0	0	0	0	0-0.05	0	2000	NA	NA	-0.009114782	immres	0.02051109
137	FF	2008-2008	1118.883895	0	0	0	0	0	0	0	1500	NA	NA	0.109317788	immres	0.010962702
138	MF	2008-2008	1513.749649	0	0	0	0	0	0	0	2000	NA	NA	-0.002289366	immres	-0.028174276
139	FF	2003-2008	1843.039785	0	0	0	0	0	0	0	2000	NA	NA	0.018200574	immimm	-0.03369793
140	MF	2003-2008	2062.144643	0	0	0	0	0	0	0	2500	NA	NA	0.157165762	immres	-0.000690996
141	FF	2008-2008	2274.146866	0	0	0	0	0	0	0	2500	NA	NA	-0.323488984	immres	-0.033901724
142	FF	2008-2008	2463.941728	0	0	0	0	0	0	0	2500	NA	NA	-0.240460072	immres	-0.039027184
143	MF	2003-2008	2629.839921	0	0	0	0	0	0	0	3000	NA	NA	-0.138965188	immres	0.00429097
144	MF	2008-2013	3276.167751	0	0	0	0	0	0	0	3500	NA	NA	0.134386458	immres	0.008851522
145	MF	2008-2013	3684.292999	0	0	0	0	0	0	0	4000	NA	NA	0.179945064	immres	-0.03490105
146	FF	2008-2008	4638.870725	0	0	0	0	0	0	0	5000	NA	NA	-0.072916642	immres	0.01366615
147	MF	2008-2008	2772.356061	0.015	0	0	0	0	0-0.05	0	3000	NA	NA	0.020489938	immres	0.009730524
148	FF	2003-2008	3381.138379	0.0186	0	0	0	0	0-0.05	0	3500	NA	NA	-0.027358034	immres	-0.002603374
149	MF	2008-2008	2204.823297	0.0223	0	0	0	0	0-0.05	0	2500	NA	NA	0.134386458	immres	-0.007576876
150	MF	2003-2008	545.0523002	0.0233	0	0	0	0	0-0.05	0	1000	NA	NA	-0.005920848	immimm	0.015223838
151	MF	2008-2008	1555.774405	0.029	0	0	0	0	0-0.05	0	2000	NA	NA	0.248282976	immres	-0.011417154
152	MF	2003-2008	1666.468557	0.051	0	0	0	0	0.05-0.10	0	2000	NA	NA	0.052364276	immres	0.008174662
153	MF	2003-2008	1229.95119	0.0764	0	0	0	0	0.05-0.10	0	1500	NA	NA	-0.116185884	immres	0.071759932
154	MM	2008-2008	1479.070076	0	0	0	0	0	0	0	1500	NA	NA	0.231198498	resres	0.009252634
155	MF	2008-2008	2144.093701	0	0	0	0	0	0	0	2500	NA	NA	0.134386458	resres	-0.025100442
156	MF	2003-2008	2348.758383	0	0	0	0	0	0	0	2500	NA	NA	-0.138965188	immres	-0.021762414
157	MM	2008-2008	2464.599667	0	0	0	0	0	0	0	2500	NA	NA	-0.059237624	resres	-0.031562052
158	MM	2008-2008	2649.369134	0	0	0	0	0	0	0	3000	NA	NA	0.179945064	resres	-0.016373182
159	MM	2003-2008	1916.352499	0.0062	0	0	0	0	0-0.05	0	2000	NA	NA	0.037574416	resres	0.004436622
160	MM	2008-2013	3667.577452	0.0073	0	0	0	0	0-0.05	0	4000	NA	NA	0.236893324	resres	0.005090736
161	MM	2003-2008	1539.278175	0.0197	0	0	0	0	0-0.05	0	2000	NA	NA	0.087033876	resres	-0.005690792
162	MM	2008-2013	3120.659908	0.0229	0	0	0	0	0-0.05	0	3500	NA	NA	0.333705366	resres	0.022916148
163	MM	2003-2008	2360.520811	0.0258	0	0	0	0	0-0.05	0	2500	NA	NA	-0.09340658	resres	0.023362784
164	MF	2008-2008	5277.022579	0.026	0	0	0	0	0-0.05	0	5500	NA	NA	-0.116185884	resres	-0.011962774
165	MM	2008-2008	3301.773321	0.0305	0	0	0	0	0-0.05	0	3500	NA	NA	0.094522676	resres	0.03049272
166	MF	2008-2008	2707.505924	0.0308	0	0	0	0	0-0.05	0	3000	NA	NA	-0.02506867	immres	0.014762076
167	MF	2008-2008	1643.773135	0.035	0	0	0	0	0-0.05	0	2000	NA	NA	-0.047847972	resres	0.034989
168	MF	2008-2008	3022.953438	0.0357	0	0	0	0	0-0.05	0	3500	NA	NA	-0.051644524	resres	0.01488133
169	MM	2003-2008	2414.849664	0.0361	0	0	0	0	0-0.05	0	2500	NA	NA	0.119819258	immres	0.029805274
170	MM	2003-2008	1348.697601	0.041	0	0	0	0	0-0.05	0	1500	NA	NA	-0.02506867	resres	0.03086432
171	MF	2003-2008	2640.560942	0.0663	0	0	0	0	0.05-0.10	0	3000	NA	NA	-0.161744492	resres	0.027566386
172	FF	2008-2008	4831.399643	0	0	0	0	0	0	0	5000	NA	NA	0.01102014	immres	-0.001418962
173	FF	2008-2008	4843.064053	0	0	0	0	0	0	0	5000	NA	NA	0.01102014	resres	-0.007406264
174	FF	2008-2008	6865.809727	0	0	0	0	0	0	0	7000	NA	NA	-0.194736396	resres	-0.02229296
175	MF	2008-2013	7987.749563	0	0	0	0	0	0	0	8000	NA	NA	-0.097368198	resres	-0.03647129
176	MF	2008-2013	8452.91055	0	0	0	0	0	0	0	8500	NA	NA	0.016940988	resres	-0.01229205
177	FF	2008-2008	861.2919813	0.0119	0	0	0	0	0-0.05	0	1000	NA	NA	0.10246749	resres	-0.001418962
178	FF	2003-2008	6562.020066	0.0142	0	0	0	0	0-0.05	0	7000	NA	NA	-0.354769258	immres	0.000126
179	MF	2008-2008	3540.088408	0.0167	0	0	0	0	0-0.05	0	4000	NA	NA	-0.097368198	resres	0.00423663
180	MF	2003-2008	5312.144641	0.031	0	0	0	0	0-0.05	0	5500	NA	NA	-0.417433922	immres	0.022163548
181	MF	2008-2008	5853.407787	0.0337	0	0	0	0	0-0.05	0	6000	NA	NA	-0.16595371	resres	0.004400842
182	MF	2003-2008	7050.32241	0.0353	0	0	0	0	0-0.05	0	7500	NA	NA	0.016940988	resres	0.035342668
183	MF	2003-2008	6289.838289	0.0365	0	0	0	0	0-0.05	0	6500	NA	NA	0.039802826	resres	0.005601564
184	MF	2003-2008	3924.488551	0.0402	0	0	0	0	0-0.05	0	4000	NA	NA	-0.005920848	resres	0.002963276
185	FF	2003-2008	7900.645346	0.0476	0	0	0	0	0-0.05	0	8000	NA	NA	-0.17187456	resres	-0.016590816
186	MF	2008-2008	6915.476524	0.05	0	0	0	0	0-0.05	0	7000	NA	NA	-0.188815548	resres	-0.016151964
187	MF	2008-2008	7586.496436	0.0542	0	0	0	0	0.05-0.10	0	8000	NA	NA	0.039802826	resres	0.03284739
188	FF	2008-2008	7266.652281	0.0543	0	0	0	0	0.05-0.10	0	7500	NA	NA	0.148191166	resres	0.01535592
189	MF	2008-2008	5845.784974	0.0577	0	0	0	0	0.05-0.10	0	6000	NA	NA	0.154112014	resres	0.00257935
190	MF	2003-2008	4450.690938	0.0815	0	0	0	0	0.05-0.10	0	4500	NA	NA	0.304058772	resres	0.027985994
191	MM	2008-2008	2310.771549	0	0	0	0	0	0	0	2500	NA	NA	-0.030763494	resres	-0.0001414
192	MM	2003-2008	2647.824116	0	0	0	0	0	0	0	3000	NA	NA	0.014795112	resres	-0.021223292
193	MF	2008-2008	3426.360982	0	0	0	0	0	0	0	3500	NA	NA	0.179945064	resres	-0.032766298
194	MF	2003-2008	5265.703344	0	0	0	0	0	0	0	5500	NA	NA	-0.230082402	immres	-0.02643786
195	MF	2008-2008	5459.561301	0	0	0	0	0	0	0	5500	NA	NA	-0.09340658	resres	-0.024246614
196	MM	2003-2008	5543.126313	0	0	0	0	0	0	0	6000	NA	NA	0.009100286	resres	-0.023639394
197	MM	2008-2008	5589.488732	0	0	0	0	0	0	0	6000	NA	NA	-0.099101406	resres	-0.020910498
198	MF	2008-2008	6031.340023	0	0	0	0	0	0	0	6500	NA	NA	-0.34884841	resres	-0.027293414
199	MM	2008-2008	6363.455657	0	0	0	0	0	0	0	6500	NA	NA	0.236893324	resres	-0.007020186
200	MM	2008-2013	7122.942091	0	0	0	0	0	0	0	7500	NA	NA	0.105912328	resres	-0.002866516
201	MM	2008-2013	6611.233902	0.0029	0	0	0	0	0-0.05	0	7000	NA	NA	0.020489938	resres	-0.000719398
202	MF	2008-2008	1964.152173	0.0091	0	0	0	0	0-0.05	0	2000	NA	NA	-0.120230036	resres	0.009109896
203	MM	2008-2008	4082.129246	0.0195	0	0	0	0	0-0.05	0	4500	NA	NA	0.128691632	resres	0.019486528
204	MM	2003-2008	4175.361226	0.0198	0	0	0	0	0-0.05	0	4500	NA	NA	0.239843904	immres	0.019758132
205	MM	2003-2008	4767.757745	0.0216	0	0	0	0	0-0.05	0	5000	NA	NA	-0.076322102	resres	-0.000835358
206	MF	2008-2008	3819.005578	0.0236	0	0	0	0	0-0.05	0	4000	NA	NA	0.020489938	immres	0.010268444
207	MM	2008-2008	4399.806839	0.025	0	0	0	0	0-0.05	0	4500	NA	NA	0.066048546	resres	0.003873838
208	MF	2003-2008	6395.613649	0.0317	0	0	0	0	0-0.05	0	6500	NA	NA	-0.184523796	resres	0.013258222
209	MF	2008-2008	1225.492542	0.0406	0	0	0	0	0-0.05	0	1500	NA	NA	0.066048546	resres	0.002273844
210	MM	2003-2008	2873.463912	0.0833	0	0	0	0	0.05-0.10	0	3000	NA	NA	-0.016974924	resres	0.042508644
211	MF	2008-2008	1097.889635	0	0	0	0	0	0	0	1500	NA	NA	-0.047847972	resres	0.00021985
212	MF	2003-2008	1376.60062	0	0	0	0	0	0	0	1500	NA	NA	-0.252861706	resres	-0.001258322
213	FF	2008-2008	2257.567969	0	0	0	0	0	0	0	2500	NA	NA	-0.255151072	resres	-0.019422898
214	MF	2003-2008	2428.093957	0	0	0	0	0	0	0	2500	NA	NA	-0.25740106	immres	0.00175935
215	FF	2008-2008	2955.516536	0	0	0	0	0	0	0	3000	NA	NA	-0.194736396	resres	0.001143736
216	MF	2003-2008	3678.392868	0	0	0	0	0	0	0	4000	NA	NA	0.179945064	resres	-0.032621438
217	FF	2003-2008	3722.378476	0	0	0	0	0	0	0	4000	NA	NA	-0.164033856	immres	-0.037426834
218	MF	2008-2008	4084.20907	0	0	0	0	0	0	0	4500	NA	NA	-0.002289366	resres	0.001109168
219	FF	2008-2008	4098.909505	0	0	0	0	0	0	0	4500	NA	NA	-0.050137338	resres	-0.009833878
220	FF	2008-2008	4374.532646	0	0	0	0	0	0	0	4500	NA	NA	-0.26332191	resres	-0.02668674
221	MF	2008-2013	5589.964112	0	0	0	0	0	0	0	6000	NA	NA	0.020489938	resres	-0.012233482
222	MF	2003-2008	4375.565635	0.0065	0	0	0	0	0-0.05	0	4500	NA	NA	-0.002289366	resres	0.006309642
223	MF	2008-2008	2398.356385	0.0132	0	0	0	0	0-0.05	0	2500	NA	NA	0.362179494	resres	0.005963524
224	MF	2008-2008	4683.634317	0.0185	0	0	0	0	0-0.05	0	5000	NA	NA	-0.02506867	resres	0.01222708
225	FF	2008-2008	2895.552637	0.0198	0	0	0	0	0-0.05	0	3000	NA	NA	-0.072916642	resres	0.019836056
226	MF	2008-2013	5163.265194	0.0218	0	0	0	0	0-0.05	0	5500	NA	NA	0.066048546	resres	0.021837674
227	MF	2008-2008	3178.303001	0.0265	0	0	0	0	0-0.05	0	3500	NA	NA	-0.02506867	resres	0.020809744
228	FF	2003-2008	5189.449637	0.0438	0	0	0	0	0-0.05	0	5500	NA	NA	-0.027358034	resres	0.00108853
229	MF	2008-2008	3731.386795	0.0487	0	0	0	0	0-0.05	0	4000	NA	NA	0.08882785	resres	0.037343616
230	FF	2008-2008	1911.338493	0.0509	0	0	0	0	0.05-0.10	0	2000	NA	NA	0.086538484	immres	0.026635806
231	MF	2003-2008	2199.917867	0.0536	0	0	0	0	0.05-0.10	0	2500	NA	NA	0.006138142	resres	0.018425998
232	MF	2008-2008	5655.185414	0.0367	0.015625	0.03125	0.0625	0.125	0-0.05	0-0.04	6000	C2	C2	0.748519788	resres	0.015000798
233	MM	2003-2008	423.077357	0	0	0	0	0	0	0	500	NA	NA	0.119819258	immres	-0.031318464
234	MM	2008-2008	751.6120941	0	0	0	0	0	0	0	1000	NA	NA	0.162860586	resres	-0.026564468
235	MF	2003-2008	912.5526231	0	0	0	0	0	0	0	1000	NA	NA	0.043269242	immres	-0.040024386
236	MF	2008-2008	1079.257138	0	0	0	0	0	0	0	1500	NA	NA	0.430517406	resres	-0.023007624
237	MM	2003-2008	1191.856271	0	0.000488281	0.000976562	0.000488281	0.000976562	0	0-0.04	1500	ped	NA	0.077438198	resres	-0.043026984
238	MM	2008-2008	1272.999753	0	0.00012207	0.00024414	0.000244141	0.000488282	0	0-0.04	1500	ped	NA	0.122996806	resres	-0.049565686
239	MF	2008-2008	1311.106422	0	0	0	0	0	0	0	1500	NA	NA	0.020489938	resres	-0.045429146
240	MF	2008-2008	1624.962012	0	0.000488281	0.000976562	0.000976563	0.001953126	0	0-0.04	2000	ped	NA	0.314144876	resres	-0.034014654
241	MM	2003-2008	1673.709189	0	0	0	0	0	0	0	2000	NA	NA	0.071743372	resres	-0.025348018
242	MM	2003-2008	1757.470981	0	0	0	0	0	0	0	2000	NA	NA	0.127481742	resres	-0.029112676
243	MM	2003-2008	1787.831438	0	0	0	0	0	0	0	2000	NA	NA	0.259672628	resres	-0.001297778
244	MM	2008-2008	1953.534901	0	0	0	0	0	0	0	2000	NA	NA	0.162860586	resres	-0.024463274
245	MM	2008-2008	2157.712079	0	0	0	0	0	0	0	2500	NA	NA	0.077438198	resres	-0.028887784
246	MM	2008-2013	2352.566601	0	0	0	0	0	0	0	2500	NA	NA	-0.042153146	resres	-0.000725336
247	MF	2003-2008	2417.751567	0	0	0	0	0	0	0	2500	NA	NA	0.043269242	resres	-0.022390486
248	MM	2008-2013	2798.603566	0	0	0	0	0	0	0	3000	NA	NA	0.179945064	resres	-0.03762445
249	MM	2008-2008	4421.685475	0	0	0	0	0	0	0	4500	NA	NA	0.026184764	resres	0.001198914
250	MF	2008-2008	5370.94058	0.0195	0	0	0	0	0-0.05	0	5500	NA	NA	0.225503672	resres	-0.009936774
251	MF	2008-2008	964.1762183	0.0207	0	0	0	0	0-0.05	0	1000	NA	NA	0.179945064	immres	0.020685564
252	MF	2008-2008	2812.151616	0.0345	0	0	0	0	0-0.05	0	3000	NA	NA	-0.047847972	resres	0.029520166
253	MM	2008-2008	2182.528637	0.0401	0	0	0	0	0-0.05	0	2500	NA	NA	0.009100286	resres	0.040131972
254	MM	2008-2013	3777.813394	0.0746	0.03125	0.0625	0.03125	0.0625	0.05-0.10	0-0.04	4000	C1r1	C1r1	0.197029542	resres	0.074570292
255	MF	2008-2013	2005.673859	0.0365	0.0078125	0.015625	0.015625	0.03125	0-0.05	0-0.04	2500	C2r1	C2r1	-0.07450636	resres	0.018409272
256	MM	2003-2013	3401.865561	0.2709	0.125	0.25	0.25	0.5	0.20-0.30	0.10-0.225	3500	G1	G1_md	0.439884982	immres	0.27093698
257	MM	2008-2013	1844.12173	0	0	0	0	0	0	0	2000	NA	NA	0.014795112	resres	-0.017312928
258	MM	2003-2013	2200.150602	0	0	0	0	0	0	0	2500	NA	NA	-0.007984192	resres	-0.00120253
259	MF	2008-2013	3129.463664	0	0	0	0	0	0	0	3500	NA	NA	0.111607154	resres	-0.025962258
260	MF	2003-2013	4689.98573	0	0	0	0	0	0	0	5000	NA	NA	-0.27564101	immres	-0.046627824
261	MF	2008-2013	5049.902147	0	0	0	0	0	0	0	5500	NA	NA	-0.09340658	resres	-0.031766718
262	MM	2008-2013	5050.806866	0	0	0	0	0	0	0	5500	NA	NA	-0.007984192	resres	-0.030030556
263	MM	2003-2013	5302.023893	0	0	0	0	0	0	0	5500	NA	NA	0.03187959	resres	-0.003163098
264	MM	2013-2013	6130.3759	0	0	0	0	0	0	0	6500	NA	NA	0.020489938	resres	-0.0014328
265	MM	2013-2013	6564.413274	0	0	0	0	0	0	0	7000	NA	NA	0.105912328	resres	-0.00077973
266	MM	2008-2013	4093.872899	0.0106	0	0	0	0	0-0.05	0	4500	NA	NA	0.054658894	resres	-0.00666293
267	MM	2008-2013	5662.320398	0.0126	0	0	0	0	0-0.05	0	6000	NA	NA	0.111607154	resres	0.001599156
268	MF	2008-2013	2087.270889	0.0142	0	0	0	0	0-0.05	0	2500	NA	NA	0.111607154	resres	0.00756326
269	MM	2003-2013	4580.319914	0.0203	0	0	0	0	0-0.05	0	5000	NA	NA	-0.144660014	resres	0.0000536
270	MM	2008-2013	4460.336558	0.0224	0	0	0	0	0-0.05	0	4500	NA	NA	0.128691632	resres	0.002309278
271	MF	2008-2013	5352.075849	0.0264	0	0	0	0	0-0.05	0	5500	NA	NA	-0.097368198	resres	0.006001804
272	MF	2008-2013	979.3187576	0.0267	0	0	0	0	0-0.05	0	1000	NA	NA	-0.070627276	resres	0.026662866
273	MF	2008-2013	2889.983028	0.0305	0	0	0	0	0-0.05	0	3000	NA	NA	0.111607154	immres	0.030483316
274	MF	2003-2013	6129.524114	0.0357	0	0	0	0	0-0.05	0	6500	NA	NA	-0.047847972	resres	-0.004461068
275	MM	2003-2013	2929.174163	0.0449	0	0	0	0	0-0.05	0	3000	NA	NA	-0.115205456	resres	0.01492185
276	MM	2008-2013	1970.607724	0.0547	0	0	0	0	0.05-0.10	0	2000	NA	NA	0.14577611	resres	0.031406752
277	FF	2008-2013	954.9892461	0	0	0	0	0	0	0	1000	NA	NA	0.086538484	resres	-0.003932394
278	MF	2008-2013	1683.357978	0	0.01171875	0.0234375	0	0	0	0-0.04	2000	ped	NA	-0.002289366	resres	-0.014233154
279	FF	2008-2013	1978.553761	0	0	0	0	0	0	0	2000	NA	NA	-0.346268286	resres	-0.010620974
280	FF	2008-2013	2003.254356	0	0	0	0	0	0	0	2500	NA	NA	-0.240460072	resres	-0.00559047
281	MF	2003-2013	2744.598734	0	0	0	0	0	0	0	3000	NA	NA	-0.016974924	resres	-0.014748818
282	FF	2008-2013	2835.897989	0	0	0	0	0	0	0	3000	NA	NA	-0.00457873	immres	-0.002219136
283	FF	2008-2013	2987.721838	0	0	0	0	0	0	0	3000	NA	NA	0.06375918	resres	-0.012550716
284	MF	2003-2013	3331.207047	0	0	0	0	0	0	0	3500	NA	NA	0.199835688	immres	-0.01488468
285	MF	2008-2013	3692.948781	0	0	0	0	0	0	0	4000	NA	NA	-0.02506867	resres	-0.000096
286	MF	2008-2013	3967.569773	0	0	0	0	0	0	0	4000	NA	NA	0.043269242	resres	-0.03393122
287	FF	2003-2013	4605.117196	0	0	0	0	0	0	0	5000	NA	NA	-0.11847525	immres	-0.011350302
288	FF	2008-2013	4945.670499	0	0	0	0	0	0	0	5000	NA	NA	-0.18681316	resres	-0.044561574
289	MF	2008-2013	4963.74683	0	0	0	0	0	0	0	5000	NA	NA	-0.27564101	resres	-0.030625348
290	MF	2003-2013	5178.586489	0	0	0	0	0	0	0	5500	NA	NA	-0.230082402	resres	-0.02575529
291	FF	2008-2013	5286.917487	0	0	0	0	0	0	0	5500	NA	NA	-0.720558658	resres	-0.036220638
292	MF	2008-2013	5602.264486	0	0	0	0	0	0	0	6000	NA	NA	-0.047847972	resres	-0.02974578
293	FF	2003-2013	6014.090154	0	0	0	0	0	0	0	6500	NA	NA	-0.164033856	resres	-0.047098822
294	MF	2013-2013	6042.294835	0	0	0	0	0	0	0	6500	NA	NA	-0.002289366	resres	-0.026301346
295	MF	2013-2013	6488.907204	0	0.01171875	0.0234375	0	0	0	0-0.04	6500	ped	NA	0.179945064	resres	-0.010833714
296	MF	2008-2013	4266.231767	0.0098	0	0	0	0	0-0.05	0	4500	NA	NA	-0.02506867	resres	0.009804094
297	MF	2003-2013	4444.765361	0.0102	0	0	0	0	0-0.05	0	4500	NA	NA	-0.298420314	resres	-0.008535752
298	MF	2013-2013	255.6520917	0.0133	0	0	0	0	0-0.05	0	500	NA	NA	0.043269242	resres	0.013258222
299	MF	2003-2013	2052.662143	0.0199	0	0	0	0	0-0.05	0	2500	NA	NA	-0.116185884	resres	0.002144594
300	MF	2008-2013	1745.788665	0.1175	0	0	0	0	0.10-0.20	0	2000	NA	NA	0.362179494	resres	0.117545168
301	MF	2008-2008	1623.119949	0.1492	0.0625	0.125	0.1875	0.375	0.10-0.20	0.04-0.10	2000	C1	C1_MM12	-0.143091874	resres	0.10929517
302	MM	2008-2008	4119.043692	0	0.015625	0.03125	0.03125	0.0625	0	0-0.04	4500	C2	C2	-0.059237624	resres	0.002653372
303	MM	2008-2013	1083.813236	0	0.0078125	0.015625	0.0078125	0.015625	0	0-0.04	1500	C2r1	C2r1	0.014795112	resres	0.002799878
304	MF	2008-2013	877.3065469	0	0	0	0	0	0	0	1000	NA	NA	-0.02506867	resres	-0.007921496
305	MF	2008-2008	1265.258117	0	0	0	0	0	0	0	1500	NA	NA	0.316620888	resres	-0.015681522
306	MF	2008-2008	1680.200896	0	0	0	0	0	0	0	2000	NA	NA	-0.002289366	resres	-0.013197962
307	MM	2008-2008	1966.602506	0	0	0	0	0	0	0	2000	NA	NA	0.009100286	resres	-0.034094032
308	MF	2008-2008	3244.729794	0	0	0	0	0	0	0	3500	NA	NA	0.066048546	resres	-0.002603374
309	MM	2003-2008	3808.694142	0	0	0	0	0	0	0	4000	NA	NA	-0.040213604	immres	-0.021894768
310	MM	2008-2008	4248.590349	0	0	0	0	0	0	0	4500	NA	NA	0.151470936	resres	-0.02102253
311	MF	2008-2008	5284.062803	0	0	0	0	0	0	0	5500	NA	NA	-0.138965188	resres	-0.042828016
312	MM	2003-2008	5445.586154	0	0	0	0	0	0	0	5500	NA	NA	0.071743372	resres	-0.002803494
313	MF	2003-2008	6298.814905	0	0	0	0	0	0	0	6500	NA	NA	-0.230082402	resres	-0.017722348
314	MM	2008-2013	6419.563437	0	0	0	0	0	0	0	6500	NA	NA	0.071743372	resres	-0.008368956
315	MM	2008-2013	6901.486853	0	0	0	0	0	0	0	7000	NA	NA	0.077438198	resres	-0.009620754
316	MF	2003-2008	5011.995856	0.0156	0	0	0	0	0-0.05	0	5500	NA	NA	-0.230082402	immres	-0.003603976
317	MM	2008-2008	4241.771981	0.0163	0	0	0	0	0-0.05	0	4500	NA	NA	0.157165762	resres	0.010151458
318	MM	2008-2008	6069.658388	0.0167	0	0	0	0	0-0.05	0	6500	NA	NA	0.06035372	resres	0.00283576
319	MF	2008-2008	5743.180947	0.0225	0	0	0	0	0-0.05	0	6000	NA	NA	-0.280262898	resres	0.007495658
320	MF	2008-2008	3373.614467	0.0274	0	0	0	0	0-0.05	0	3500	NA	NA	-0.02506867	immres	0.01773432
321	MM	2003-2008	2828.248096	0.0307	0	0	0	0	0-0.05	0	3000	NA	NA	0.075477342	resres	0.004203276
322	MM	2008-2008	5357.950571	0.031	0	0	0	0	0-0.05	0	5500	NA	NA	-0.309809966	resres	-0.011679626
323	MM	2003-2008	2347.43289	0.0315	0	0	0	0	0-0.05	0	2500	NA	NA	-0.070627276	resres	-0.000368624
324	MM	2008-2008	897.0961638	0.0342	0	0	0	0	0-0.05	0	1000	NA	NA	0.048964068	resres	0.004182264
325	MM	2003-2008	4679.794002	0.0507	0	0	0	0	0.05-0.10	0	5000	NA	NA	-0.230082402	resres	0.010625502
326	MM	2003-2008	73.20068306	0	0	0	0	0	0	0	500	NA	NA	0.140081284	resres	-0.026873734
327	MF	2003-2008	349.3565657	0	0	0	0	0	0	0	500	NA	NA	0.199835688	resres	-0.054508012
328	MM	2003-2013	737.0002035	0	0	0	0	0	0	0	1000	NA	NA	0.231198498	resres	-0.035063436
329	MM	2003-2008	842.479792	0	0	0	0	0	0	0	1000	NA	NA	0.08882785	resres	-0.052833602
330	MM	2003-2013	915.9369684	0	0	0	0	0	0	0	1000	NA	NA	0.054658894	resres	-0.055765686
331	MF	2003-2003	1117.109529	0	0	0	0	0	0	0	1500	NA	NA	-0.047847972	immres	-0.068843238
332	MF	2003-2008	1128.684686	0	0	0	0	0	0	0	1500	NA	NA	0.066048546	resres	-0.063632564
333	MF	2003-2003	1349.10593	0	0	0	0	0	0	0	1500	NA	NA	0.066048546	resres	-0.028670104
334	MM	2003-2003	1450.283869	0	0	0	0	0	0	0	1500	NA	NA	0.048964068	resres	-0.018282756
335	MM	2003-2003	1941.396183	0	0	0	0	0	0	0	2000	NA	NA	0.21411402	resres	-0.034951572
336	MM	2003-2008	1974.09302	0	0	0	0	0	0	0	2000	NA	NA	0.293841584	resres	-0.031005574
337	MM	2003-2008	2074.56708	0	0	0	0	0	0	0	2500	NA	NA	0.162860586	resres	-0.022689022
338	MM	2003-2003	2303.6908	0	0	0	0	0	0	0	2500	NA	NA	0.09695742	immres	-0.046904218
339	MF	2003-2008	2807.289492	0	0	0	0	0	0	0	3000	NA	NA	0.134386458	immres	-0.009749746
340	MF	2003-2008	2961.686682	0	0	0	0	0	0	0	3000	NA	NA	0.407738102	resres	-0.004861412
341	MM	2003-2008	4131.644477	0	0	0	0	0	0	0	4500	NA	NA	-0.013679018	resres	-0.07303462
342	MF	2003-2008	4718.535711	0	0	0	0	0	0	0	5000	NA	NA	0.111607154	resres	-0.005990864
343	MF	2003-2013	5633.779117	0	0	0	0	0	0	0	6000	NA	NA	-0.09340658	resres	-0.025071498
344	MM	2003-2013	5696.706358	0	0	0	0	0	0	0	6000	NA	NA	0.048964068	resres	-0.027080458
345	MM	2003-2008	6376.628475	0	0	0	0	0	0	0	6500	NA	NA	0.083133024	resres	-0.019353074
346	MF	2003-2008	7344.982965	0	0	0	0	0	0	0	7500	NA	NA	0.179945064	resres	-0.018082662
347	MF	2003-2008	7615.094652	0	0	0	0	0	0	0	8000	NA	NA	0.245559364	resres	-0.002371364
348	MM	2003-2008	3272.43142	0.015	0	0	0	0	0-0.05	0	3500	NA	NA	0.100217502	resres	0.009350772
349	MM	2003-2003	3759.563871	0.0199	0	0	0	0	0-0.05	0	4000	NA	NA	0.293841584	resres	0.014125292
350	MM	2003-2003	3588.693982	0.0479	0	0	0	0	0-0.05	0	4000	NA	NA	0.104368676	resres	-0.027320924
351	MM	2003-2008	6092.511251	0.052	0	0	0	0	0.05-0.10	0	6500	NA	NA	0.03187959	resres	0.017330086
352	MM	2008-2013	1367.557589	0	0	0	0	0	0	0	1500	NA	NA	-0.053542798	resres	-0.026370496
353	MM	2003-2008	1389.53824	0	0	0	0	0	0	0	1500	NA	NA	-0.127575536	resres	-0.028143996
354	MM	2008-2008	1536.357777	0	0	0	0	0	0	0	2000	NA	NA	-0.21869275	resres	-0.032021078
355	MF	2003-2008	1770.57986	0	0	0	0	0	0	0	2000	NA	NA	-0.230082402	immres	-0.012809516
356	MM	2008-2013	1833.407912	0	0	0	0	0	0	0	2000	NA	NA	0.259672628	resres	-0.032425742
357	MF	2008-2008	1879.383008	0	0	0	0	0	0	0	2000	NA	NA	-0.486019436	resres	-0.02120585
358	MM	2003-2008	1910.914886	0	0	0	0	0	0	0	2000	NA	NA	0.157165762	resres	-0.018523546
359	MM	2008-2008	2437.722349	0	0	0	0	0	0	0	2500	NA	NA	0.054658894	resres	-0.02312244
360	MM	2008-2008	4149.510453	0	0	0	0	0	0	0	4500	NA	NA	0.339400192	resres	-0.038427054
361	MF	2008-2013	5828.282888	0	0	0	0	0	0	0	6000	NA	NA	-0.161744492	resres	-0.010995794
362	MM	2008-2008	6023.724561	0	0	0	0	0	0	0	6500	NA	NA	0.03187959	resres	-0.011383694
363	MM	2008-2008	6033.692052	0	0	0	0	0	0	0	6500	NA	NA	-0.06493245	resres	-0.002347182
364	MM	2008-2008	1974.878568	0.0077	0	0	0	0	0-0.05	0	2000	NA	NA	-0.110491058	resres	-0.002243182
365	MF	2008-2008	2840.737021	0.0087	0	0	0	0	0-0.05	0	3000	NA	NA	-0.02506867	resres	0.00360036
366	MM	2008-2008	2101.358727	0.0111	0	0	0	0	0-0.05	0	2500	NA	NA	-0.047847972	resres	-0.001258322
367	MF	2008-2008	7173.319958	0.0126	0	0	0	0	0-0.05	0	7500	NA	NA	-0.116185884	resres	0.01260578
368	MF	2008-2008	3383.203324	0.0162	0	0	0	0	0-0.05	0	3500	NA	NA	0.043269242	immres	0.010404454
369	MM	2003-2008	3775.658486	0.0186	0	0	0	0	0-0.05	0	4000	NA	NA	-0.013679018	resres	0.01357644
370	MM	2008-2013	5968.025896	0.0208	0	0	0	0	0-0.05	0	6000	NA	NA	-0.076322102	resres	0.005474468
371	MF	2008-2008	1244.474548	0.0221	0	0	0	0	0-0.05	0	1500	NA	NA	-0.230082402	resres	0.022061272
372	MF	2008-2008	5067.335756	0.0255	0	0	0	0	0-0.05	0	5500	NA	NA	-0.02506867	resres	0.011078556
373	MM	2008-2008	1891.867937	0.0313	0	0	0	0	0-0.05	0	2000	NA	NA	0.253977802	resres	0.02384375
374	MM	2003-2008	777.2038343	0.0351	0	0	0	0	0-0.05	0	1000	NA	NA	-0.030763494	resres	0.033141624
375	MF	2008-2008	7642.666505	0.0402	0	0	0	0	0-0.05	0	8000	NA	NA	-0.120230036	resres	0.009371224
376	MF	2003-2008	679.5168063	0.0457	0	0	0	0	0-0.05	0	1000	NA	NA	-0.2073031	resres	-0.008036604
377	MM	2003-2008	3200.777156	0.0527	0	0	0	0	0.05-0.10	0	3500	NA	NA	0.069699076	resres	0.023734398
378	MM	2003-2008	2857.74698	0.1218	0	0	0	0	0.10-0.20	0	3000	NA	NA	-0.017351768	immres	0.083223578
379	FF	2008-2008	326.8647006	0	0	0	0	0	0	0	500	NA	NA	0.1776557	resres	-0.013574358
380	MF	2008-2008	938.743437	0	0	0	0	0	0	0	1000	NA	NA	0.066048546	resres	-0.016281808
381	FF	2008-2013	1667.340357	0	0	0	0	0	0	0	2000	NA	NA	0.24599361	resres	-0.018492614
382	MF	2008-2013	1790.485433	0	0	0	0	0	0	0	2000	NA	NA	-0.047847972	resres	-0.039229042
383	FF	2008-2008	2574.175672	0	0	0	0	0	0	0	3000	NA	NA	-0.209592464	resres	-0.015492342
384	MF	2008-2008	2891.966946	0	0	0	0	0	0	0	3000	NA	NA	0.248282976	resres	-0.03456914
385	FF	2008-2008	4312.306207	0	0	0	0	0	0	0	4500	NA	NA	-0.027358034	immres	0.004018254
386	MF	2003-2008	4745.042904	0	0	0	0	0	0	0	5000	NA	NA	0.085526502	immres	-0.017842516
387	MF	2008-2008	5048.922119	0	0	0	0	0	0	0	5500	NA	NA	0.362179494	resres	-0.011467074
388	MF	2008-2008	5145.786148	0	0	0	0	0	0	0	5500	NA	NA	0.27106228	resres	-0.027455482
389	FF	2003-2008	5935.923436	0	0	0	0	0	0	0	6000	NA	NA	-0.095695946	immres	-0.01590313
390	FF	2008-2008	6191.379588	0	0	0	0	0	0	0	6500	NA	NA	0.109317788	resres	-0.04449457
391	MF	2008-2008	6278.332328	0	0	0	0	0	0	0	6500	NA	NA	-0.047847972	resres	-0.030767138
392	MF	2003-2008	6330.413418	0	0	0	0	0	0	0	6500	NA	NA	0.157165762	resres	0.003491204
393	MF	2008-2008	7001.430994	0	0	0	0	0	0	0	7500	NA	NA	0.248282976	resres	-0.036891578
394	MF	2003-2008	7023.011076	0	0	0	0	0	0	0	7500	NA	NA	0.498855318	resres	-0.026017464
395	FF	2003-2008	7185.549902	0	0	0	0	0	0	0	7500	NA	NA	-0.141254554	resres	-0.025417104
396	MF	2008-2013	7333.18628	0	0	0	0	0	0	0	7500	NA	NA	0.339400192	resres	0.01980709
397	MF	2008-2013	7822.27865	0	0	0	0	0	0	0	8000	NA	NA	0.316620888	resres	-0.041963202
398	MF	2008-2008	6877.891161	0.006	0	0	0	0	0-0.05	0	7000	NA	NA	-0.09340658	resres	0.002327014
399	MF	2003-2008	3678.44503	0.0146	0	0	0	0	0-0.05	0	4000	NA	NA	0.144816542	resres	0.0000634
400	MF	2003-2008	5558.764682	0.0179	0	0	0	0	0-0.05	0	6000	NA	NA	0.043269242	resres	-0.005491432
401	MF	2008-2008	1018.302262	0.0202	0	0	0	0	0-0.05	0	1500	NA	NA	0.157165762	resres	0.003273168
402	FF	2008-2008	6673.829808	0.0221	0	0	0	0	0-0.05	0	7000	NA	NA	-0.240460072	resres	-0.008149192
403	FF	2008-2008	949.608321	0.0233	0	0	0	0	0-0.05	0	1000	NA	NA	0.513980564	resres	0.003382088
404	MF	2008-2008	5006.744237	0.0244	0	0	0	0	0-0.05	0	5500	NA	NA	0.111607154	resres	0.024435888
405	MF	2003-2008	3268.522051	0.0329	0	0	0	0	0-0.05	0	3500	NA	NA	0.45329671	resres	0.032941528
406	FF	2008-2008	4145.026922	0.0436	0	0	0	0	0-0.05	0	4500	NA	NA	0.451007344	resres	0.04355734
407	MF	2008-2008	804.5710969	0	0	0	0	0	0	0	1000	NA	NA	0.134386458	resres	-0.005876874
408	MM	2008-2008	1378.903582	0	0	0	0	0	0	0	1500	NA	NA	-0.059237624	resres	-0.051627002
409	MF	2003-2008	1765.404954	0	0	0	0	0	0	0	2000	NA	NA	-0.184523796	immres	-0.02855626
410	MM	2008-2008	2126.40684	0	0	0	0	0	0	0	2500	NA	NA	-0.127575536	resres	-0.037626878
411	MF	2008-2008	2146.884964	0	0	0	0	0	0	0	2500	NA	NA	-0.252861706	resres	-0.03136206
412	MM	2003-2008	2460.292237	0	0	0	0	0	0	0	2500	NA	NA	-0.019373844	resres	-0.021553836
413	MM	2003-2008	2798.347986	0	0	0	0	0	0	0	3000	NA	NA	0.134386458	resres	-0.02474021
414	MF	2008-2013	2843.573927	0	0	0	0	0	0	0	3000	NA	NA	-0.02506867	resres	0.00794957
415	MM	2008-2008	3193.622979	0	0	0	0	0	0	0	3500	NA	NA	-0.104796232	resres	-0.015329738
416	MM	2008-2013	3205.940494	0	0	0	0	0	0	0	3500	NA	NA	0.048964068	resres	-0.013127006
417	MF	2003-2008	3246.921573	0	0	0	0	0	0	0	3500	NA	NA	-0.412316832	resres	-0.00744964
418	MM	2008-2013	3645.335707	0	0	0	0	0	0	0	4000	NA	NA	0.08882785	resres	-0.036961854
419	MM	2008-2008	3686.398729	0	0	0	0	0	0	0	4000	NA	NA	0.083133024	resres	-0.014033186
420	MF	2008-2008	4244.521683	0	0	0	0	0	0	0	4500	NA	NA	0.043269242	resres	0.00878327
421	MF	2008-2008	4816.92672	0	0	0	0	0	0	0	5000	NA	NA	-0.34884841	resres	-0.035555464
422	MF	2008-2008	314.4718747	0.0055	0	0	0	0	0-0.05	0	500	NA	NA	0.27106228	immres	0.000981564
423	MM	2003-2008	1046.902923	0.0136	0	0	0	0	0-0.05	0	1500	NA	NA	0.009100286	resres	0.004292094
424	MM	2008-2008	3308.131473	0.0173	0	0	0	0	0-0.05	0	3500	NA	NA	0.100217502	resres	-0.010123946
425	MM	2008-2008	853.4894141	0.0187	0	0	0	0	0-0.05	0	1000	NA	NA	0.03187959	resres	0.01512679
426	MM	2008-2008	1324.297791	0.0189	0	0	0	0	0-0.05	0	1500	NA	NA	0.071743372	resres	0.009653746
427	MF	2008-2008	1959.157134	0.0228	0	0	0	0	0-0.05	0	2000	NA	NA	-0.047847972	resres	0.016082206
428	MF	2008-2008	4569.337643	0.0301	0	0	0	0	0-0.05	0	5000	NA	NA	0.066048546	resres	0.017185106
429	MM	2003-2008	500.5655701	0.0319	0	0	0	0	0-0.05	0	1000	NA	NA	0.051233746	immres	0.031915478
430	MM	2008-2013	2924.580783	0.0323	0	0	0	0	0-0.05	0	3000	NA	NA	0.026184764	resres	0.032341244
431	MF	2008-2008	2449.749906	0.0328	0	0	0	0	0-0.05	0	2500	NA	NA	-0.211677386	resres	-0.022807428
432	MM	2003-2008	1372.03235	0.0337	0	0	0	0	0-0.05	0	1500	NA	NA	-0.132540256	resres	0.007239944
433	MM	2008-2008	2401.303673	0.039	0	0	0	0	0-0.05	0	2500	NA	NA	-0.03645832	resres	0.020135458
434	MM	2003-2008	1838.114319	0.0446	0	0	0	0	0-0.05	0	2000	NA	NA	0.08882785	resres	-0.003732248
435	MM	2008-2008	2770.88223	0.0818	0	0	0	0	0.05-0.10	0	3000	NA	NA	0.151470936	resres	0.042056462
436	MF	2003-2008	436.1009287	0.3003	0.125	0.25	0.25	0.5	0.30-0.40	0.10-0.225	500	AV	AV_m	0.863324178	resres	0.279325422
437	MM	2008-2008	1690.20534	0.0175	0.015625	0.03125	0.09375	0.1875	0-0.05	0-0.04	2000	C2	C2	0.276757106	resres	0.017502928
438	MM	2008-2008	688.8117667	0	0	0	0	0	0	0	1000	NA	NA	-0.144660014	resres	-0.02757445
439	MM	2003-2008	1192.497904	0	0.000488281	0.000976562	0	0	0	0-0.04	1500	ped	NA	0.009100286	resres	-0.045765678
440	MM	2008-2013	1347.897867	0	0	0	0	0	0	0	1500	NA	NA	-0.030763494	resres	-0.051510078
441	MF	2008-2008	1518.676309	0	0	0	0	0	0	0	2000	NA	NA	0.043269242	resres	-0.055718522
442	MM	2003-2008	1737.754427	0	0	0	0	0	0	0	2000	NA	NA	0.094522676	resres	-0.065891878
443	MM	2008-2008	1810.175442	0	0	0	0	0	0	0	2000	NA	NA	0.009100286	resres	-0.027110564
444	MF	2008-2008	1834.770591	0	0	0	0	0	0	0	2000	NA	NA	0.199835688	resres	-0.045165242
445	MM	2003-2008	1939.901093	0	0	0	0	0	0	0	2000	NA	NA	0.037574416	resres	-0.038346744
446	MF	2003-2008	2010.487386	0	0	0	0	0	0	0	2500	NA	NA	0.27106228	immres	-0.023245422
447	MM	2008-2008	2822.265774	0	0	0	0	0	0	0	3000	NA	NA	0.208419194	resres	-0.04730677
448	MM	2003-2008	3243.91542	0	0	0	0	0	0	0	3500	NA	NA	-0.125945496	immres	-0.048449882
449	MF	2008-2008	3393.373173	0	0	0	0	0	0	0	3500	NA	NA	0.202724368	resres	-0.039817832
450	MF	2008-2008	3786.366137	0	0	0	0	0	0	0	4000	NA	NA	-0.002289366	immres	-0.012962098
451	MM	2003-2008	4325.995937	0	0	0	0	0	0	0	4500	NA	NA	0.071743372	resres	-0.021423796
452	MM	2008-2008	4706.749685	0	0	0	0	0	0	0	5000	NA	NA	-0.076322102	resres	-0.059590964
453	MF	2008-2008	5565.986854	0	0	0	0	0	0	0	6000	NA	NA	0.066048546	resres	-0.010201312
454	MF	2008-2013	6370.227232	0	0	0	0	0	0	0	6500	NA	NA	-0.002289366	resres	-0.041621476
455	MM	2008-2013	6494.521577	0	0	0	0	0	0	0	6500	NA	NA	-0.03645832	resres	-0.023846858
456	MM	2008-2008	6671.690192	0	0	0	0	0	0	0	7000	NA	NA	0.066048546	resres	-0.025858602
457	MF	2008-2008	7490.898811	0	0	0	0	0	0	0	7500	NA	NA	0.157165762	resres	-0.020708996
458	MF	2008-2008	8229.737898	0	0	0	0	0	0	0	8500	NA	NA	0.222697526	resres	-0.036940334
459	MM	2008-2008	2402.66676	0.0243	0	0	0	0	0-0.05	0	2500	NA	NA	-0.082016928	resres	-0.00456682
460	MM	2003-2008	3814.787812	0.0273	0	0	0	0	0-0.05	0	4000	NA	NA	-0.080535856	resres	-0.005128044
461	MM	2008-2008	6618.635271	0.0293	0	0	0	0	0-0.05	0	7000	NA	NA	-0.099101406	resres	-0.00617567
462	MM	2008-2008	3637.949252	0.0307	0	0	0	0	0-0.05	0	4000	NA	NA	-0.099101406	resres	-0.003109762
463	MM	2008-2008	2787.652319	0.0555	0	0	0	0	0.05-0.10	0	3000	NA	NA	0.048964068	resres	0.014392768
464	MF	2008-2008	7791.955103	0.0638	0.031494141	0.062988282	0	0	0.05-0.10	0-0.04	8000	ped	NA	0.066048546	resres	0.029203914
465	MM	2008-2013	1034.522677	0.0805	0.01953125	0.0390625	0.046875	0.09375	0.05-0.10	0-0.04	1500	ped	NA	0.122996806	resres	0.03505938
466	MM	2003-2008	1093.25315	0	0	0	0	0	0	0	1500	NA	NA	-0.24716688	resres	0.0039455
467	MM	2008-2008	1194.276559	0	0	0	0	0	0	0	1500	NA	NA	-0.076322102	resres	-0.014765948
468	MM	2008-2008	1238.559167	0	0	0	0	0	0	0	1500	NA	NA	-0.059237624	resres	-0.026624472
469	MF	2008-2008	1422.140348	0	0	0	0	0	0	0	1500	NA	NA	-0.2073031	resres	-0.049023552
470	MF	2003-2008	1763.425703	0	0	0	0	0	0	0	2000	NA	NA	-0.38953753	immres	-0.009118462
471	MM	2008-2008	1776.242452	0	0.000244141	0.000488282	0	0	0	0-0.04	2000	ped	NA	-0.184523796	resres	-0.027306178
472	MF	2008-2008	1873.52119	0	0.00390625	0.0078125	0	0	0	0-0.04	2000	ped	NA	-0.27564101	resres	0.00001994
473	MM	2008-2008	1919.789827	0	0	0	0	0	0	0	2000	NA	NA	-0.12188071	resres	-0.035277504
474	MM	2008-2008	1937.443305	0	0	0	0	0	0	0	2000	NA	NA	-0.173134144	resres	0.010604574
475	MM	2008-2013	2279.765464	0	0	0	0	0	0	0	2500	NA	NA	-0.110491058	resres	-0.00753656
476	MM	2003-2008	2286.95047	0	0	0	0	0	0	0	2500	NA	NA	-0.051644524	immres	-0.00455926
477	MF	2008-2008	2316.685671	0	0.000488281	0.000976562	0	0	0	0-0.04	2500	ped	NA	-0.486019436	resres	-0.008291686
478	MM	2008-2008	2454.133122	0	0	0	0	0	0	0	2500	NA	NA	-0.070627276	resres	-0.003163098
479	MM	2003-2008	2519.925771	0	0	0	0	0	0	0	3000	NA	NA	-0.03645832	resres	-0.017952588
480	MF	2008-2008	2718.57054	0	0	0	0	0	0	0	3000	NA	NA	-0.27564101	immres	0.006670874
481	MM	2008-2013	2821.595861	0	0	0	0	0	0	0	3000	NA	NA	-0.195913448	resres	-0.033505998
482	MM	2008-2008	3112.144012	0	0	0	0	0	0	0	3500	NA	NA	-0.27564101	resres	-0.0265134
483	MF	2008-2013	4789.924824	0	0	0	0	0	0	0	5000	NA	NA	-0.047847972	resres	-0.00763424
484	MM	2008-2008	4833.339745	0	0	0	0	0	0	0	5000	NA	NA	-0.24716688	resres	-0.00606354
485	MM	2008-2013	4956.18485	0	0	0	0	0	0	0	5000	NA	NA	0.00340546	resres	-0.006777212
486	MF	2008-2008	5711.22511	0	0	0	0	0	0	0	6000	NA	NA	-0.2073031	resres	-0.015784226
487	MM	2008-2008	4890.234836	0.0079	0	0	0	0	0-0.05	0	5000	NA	NA	-0.264251358	resres	0.005182482
488	MF	2003-2008	1768.353019	0.0108	0	0	0	0	0-0.05	0	2000	NA	NA	-0.184523796	resres	-0.0087494
489	MM	2003-2008	786.2663734	0.0137	0.000488281	0.000976562	0	0	0-0.05	0-0.04	1000	ped	NA	-0.195913448	resres	0.009562932
490	MM	2003-2008	2069.506746	0.0146	0	0	0	0	0-0.05	0	2500	NA	NA	-0.172988122	resres	-0.006324034
491	MF	2008-2008	5997.302039	0.0182	0	0	0	0	0-0.05	0	6000	NA	NA	-0.480654744	resres	0.001274518
492	MF	2008-2008	4124.330195	0.0196	0	0	0	0	0-0.05	0	4500	NA	NA	-0.2073031	resres	0.013362306
493	MF	2008-2008	6513.278866	0.0225	0	0	0	0	0-0.05	0	7000	NA	NA	-0.394572086	resres	0.022511114
494	MM	2008-2008	2559.388843	0.023	0	0	0	0	0-0.05	0	3000	NA	NA	-0.042153146	resres	0.0189855
495	MM	2003-2008	2764.261748	0.0262	0.0078125	0.015625	0	0	0-0.05	0-0.04	3000	ped	NA	-0.241472054	resres	0.026187074
496	MM	2008-2008	874.0337579	0.0297	0	0	0	0	0-0.05	0	1000	NA	NA	-0.09340658	resres	0.01968647
497	FF	2003-2003	499.1554668	0	0	0	0	0	0	0	500	NA	NA	-0.346268286	immimm	-0.021920182
498	FF	2003-2008	818.5587823	0	0	0	0	0	0	0	1000	NA	NA	-0.095695946	immres	-0.01111246
499	MF	2003-2008	831.7293069	0	0	0	0	0	0	0	1000	NA	NA	-0.161744492	immres	-0.03240803
500	MF	2003-2003	1183.373525	0	0	0	0	0	0	0	1500	NA	NA	-0.161744492	immres	-0.030736748
501	FF	2003-2008	1346.346553	0	0	0	0	0	0	0	1500	NA	NA	-0.30070968	immres	0.00420172
502	FF	2003-2008	1460.252639	0	0	0	0	0	0	0	1500	NA	NA	-0.050137338	immimm	-0.01617961
503	MF	2003-2003	1615.604036	0	0	0	0	0	0	0	2000	NA	NA	0.248282976	immres	-0.015616328
504	MF	2003-2013	2375.672959	0	0	0	0	0	0	0	2500	NA	NA	0.111607154	immres	-0.043560998
505	MF	2003-2008	2560.062482	0	0	0	0	0	0	0	3000	NA	NA	-0.02506867	immres	-0.035216298
506	FF	2003-2013	4146.456482	0	0	0	0	0	0	0	4500	NA	NA	-0.050137338	immres	-0.019837276
507	MF	2003-2008	4526.385022	0	0	0	0	0	0	0	5000	NA	NA	0.043269242	immres	0.006973142
508	MF	2003-2008	1601.31781	0.0085	0	0	0	0	0-0.05	0	2000	NA	NA	0.066048546	immres	0.002908514
509	FF	2003-2008	3285.563751	0.0093	0	0	0	0	0-0.05	0	3500	NA	NA	-0.141254554	immres	0.009285388
510	MF	2003-2008	2326.113551	0.0128	0	0	0	0	0-0.05	0	2500	NA	NA	0.043269242	immres	-0.006662904
511	MF	2003-2008	1609.208308	0.015	0	0	0	0	0-0.05	0	2000	NA	NA	0.179945064	immres	0.01499436
512	MF	2003-2008	4767.351067	0.016	0	0	0	0	0-0.05	0	5000	NA	NA	-0.002289366	immres	-0.00069688
513	FF	2003-2008	5446.691919	0.0188	0	0	0	0	0-0.05	0	5500	NA	NA	0.109317788	immres	-0.012243434
514	MF	2003-2003	816.4881506	0.0239	0	0	0	0	0-0.05	0	1000	NA	NA	0.202724368	immres	-0.005674986
515	MF	2003-2013	1900.110634	0.0254	0	0	0	0	0-0.05	0	2000	NA	NA	0.202724368	immres	0.017116988
516	FF	2003-2003	1923.51594	0.0285	0	0	0	0	0-0.05	0	2000	NA	NA	-0.209592464	immres	-0.006992414
517	FF	2003-2008	5765.112917	0.0285	0	0	0	0	0-0.05	0	6000	NA	NA	-0.30070968	immres	0.017605026
518	FF	2003-2008	6087.857317	0.0316	0	0	0	0	0-0.05	0	6500	NA	NA	-0.011841696	immres	0.000483632
519	MF	2003-2003	2179.282382	0.0328	0	0	0	0	0-0.05	0	2500	NA	NA	-0.343978922	immres	0.014117956
520	FF	2003-2008	1277.437736	0.0465	0	0	0	0	0-0.05	0	1500	NA	NA	-0.400492934	immres	-0.020639192
521	MF	2003-2008	496.2493829	0.0497	0	0	0	0	0-0.05	0	500	NA	NA	-0.047847972	immres	0.027254078
522	MF	2003-2013	4242.658115	0.0516	0	0	0	0	0.05-0.10	0	4500	NA	NA	-0.116185884	immres	0.051617996
523	MF	2003-2008	2025.462367	0.0573	0	0	0	0	0.05-0.10	0	2500	NA	NA	-0.002289366	immres	0.032535014
524	MF	2003-2008	1953.896236	0.0701	0	0	0	0	0.05-0.10	0	2000	NA	NA	-0.002289366	immres	0.02341664
525	MF	2003-2003	1980.085882	0.0746	0	0	0	0	0.05-0.10	0	2000	NA	NA	0.191042674	immres	0.053871104
526	MF	2003-2003	918.7648774	0.0963	0	0	0	0	0.05-0.10	0	1000	NA	NA	-0.028782686	immimm	0.059671374
527	MF	2003-2008	1329.649055	0.1056	0	0	0	0	0.10-0.20	0	1500	NA	NA	-0.138965188	immres	0.095954916
528	MF	2003-2008	562.3630589	0.1068	0	0	0	0	0.10-0.20	0	1000	NA	NA	0.27106228	immres	0.08143156
529	MM	2003-2008	1080.043008	0.139	0.0625	0.125	0.0625	0.125	0.10-0.20	0.04-0.10	1500	AV2	AV2	0.009100286	resres	0.123328806
530	MM	2003-2013	1465.526093	0.2004	0.0625	0.125	0.1875	0.375	0.20-0.30	0.04-0.10	1500	GAV	GAV	0.179945064	resres	0.172599926
531	MM	2003-2008	455.0484919	0	0	0	0	0	0	0	500	NA	NA	0.026184764	resres	-0.034354588
532	MM	2003-2003	459.3773721	0	0	0	0	0	0	0	500	NA	NA	0.08882785	resres	-0.02623118
533	MM	2003-2008	867.4602008	0	0	0	0	0	0	0	1000	NA	NA	-0.212997926	resres	0.013340354
534	MF	2003-2003	901.8626503	0	0	0	0	0	0	0	1000	NA	NA	-0.2073031	resres	-0.018342908
535	MF	2003-2008	950.3815076	0	0	0	0	0	0	0	1000	NA	NA	-0.047847972	resres	-0.046826694
536	MM	2003-2008	1444.854629	0	0	0	0	0	0	0	1500	NA	NA	0.077438198	resres	-0.050444584
537	MF	2003-2003	1454.651673	0	0	0	0	0	0	0	1500	NA	NA	-0.27564101	immres	-0.03862914
538	MM	2003-2003	1850.417739	0	0	0	0	0	0	0	2000	NA	NA	0.071743372	resres	-0.03775707
539	MM	2003-2008	1904.268061	0	0	0	0	0	0	0	2000	NA	NA	0.066048546	resres	-0.02708693
540	MM	2003-2013	1991.238127	0	0	0	0	0	0	0	2000	NA	NA	0.128691632	resres	-0.032634466
541	MM	2003-2008	2027.508737	0	0	0	0	0	0	0	2500	NA	NA	0.071743372	resres	-0.002187118
542	MM	2003-2003	2753.300726	0	0	0	0	0	0	0	3000	NA	NA	-0.120983722	resres	-0.021768652
543	MM	2003-2008	2756.790021	0	0	0	0	0	0	0	3000	NA	NA	0.083133024	resres	-0.026955706
544	MF	2003-2008	2958.022897	0	0	0	0	0	0	0	3000	NA	NA	0.08882785	immres	-0.02869939
545	MM	2003-2008	3694.490915	0	0	0	0	0	0	0	4000	NA	NA	0.083133024	resres	-0.027443638
546	MF	2003-2013	5373.287035	0	0	0	0	0	0	0	5500	NA	NA	-0.070627276	resres	-0.024154736
547	MM	2003-2013	5513.615488	0	0	0	0	0	0	0	6000	NA	NA	0.077438198	resres	-0.003034996
548	MM	2003-2008	5572.819351	0	0	0	0	0	0	0	6000	NA	NA	0.037574416	resres	-0.01501084
549	MM	2003-2008	5597.615128	0	0	0	0	0	0	0	6000	NA	NA	-0.15035484	resres	-0.01844224
550	MF	2003-2008	7190.687485	0	0	0	0	0	0	0	7500	NA	NA	0.016940988	resres	-0.024885886
551	MF	2003-2008	4615.931165	0.0018	0	0	0	0	0-0.05	0	5000	NA	NA	0.043269242	resres	0.000709132
552	MF	2003-2008	1736.700072	0.0068	0	0	0	0	0-0.05	0	2000	NA	NA	-0.280262898	resres	-0.002675356
553	MM	2003-2003	937.593222	0.0107	0	0	0	0	0-0.05	0	1000	NA	NA	0.00340546	resres	0.008183138
554	MM	2003-2008	1292.395005	0.0147	0	0	0	0	0-0.05	0	1500	NA	NA	-0.156049666	resres	-0.010104824
555	MM	2003-2003	3320.646944	0.0169	0	0	0	0	0-0.05	0	3500	NA	NA	0.128691632	resres	0.011931568
556	MF	2003-2003	1558.264499	0.0244	0	0	0	0	0-0.05	0	2000	NA	NA	-0.116185884	immres	0.004857232
557	MM	2003-2003	2442.225127	0.0285	0	0	0	0	0-0.05	0	2500	NA	NA	-0.114514576	immres	-0.0000622
558	MF	2003-2008	2385.826576	0.0352	0	0	0	0	0-0.05	0	2500	NA	NA	0.225503672	resres	0.020561122
559	MF	2003-2008	6728.965879	0.0379	0	0	0	0	0-0.05	0	7000	NA	NA	0.134386458	resres	0.011288924
560	MF	2003-2008	6431.639982	0.0417	0	0	0	0	0-0.05	0	6500	NA	NA	0.111607154	resres	0.013614224
561	MM	2003-2008	1741.048112	0.089	0	0	0	0	0.05-0.10	0	2000	NA	NA	-0.076322102	resres	0.052113806
562	MF	2003-2003	475.4303314	0	0	0	0	0	0	0	500	NA	NA	-0.02506867	resres	-0.005306226
563	MF	2003-2008	650.9067291	0	0	0	0	0	0	0	1000	NA	NA	-0.002289366	resres	-0.040226016
564	MF	2003-2003	912.3709827	0	0	0	0	0	0	0	1000	NA	NA	-0.161744492	resres	-0.023170328
565	MF	2003-2003	1118.396589	0	0.000976563	0.001953126	0	0	0	0-0.04	1500	ped	NA	-0.047847972	resres	-0.010691904
566	FF	2003-2003	1286.373943	0	0	0	0	0	0	0	1500	NA	NA	0.132097092	resres	-0.022615418
567	MF	2003-2008	1336.786872	0	0	0	0	0	0	0	1500	NA	NA	0.08882785	resres	-0.047369306
568	FF	2003-2008	1384.931944	0	0	0	0	0	0	0	1500	NA	NA	-0.072916642	resres	-0.060748116
569	MF	2003-2008	1739.977083	0	0.000488281	0.000976562	0	0	0	0-0.04	2000	ped	NA	-0.070627276	resres	-0.02756848
570	MF	2003-2013	1913.304798	0	0	0	0	0	0	0	2000	NA	NA	0.248282976	resres	-0.034869718
571	FF	2003-2008	2206.427978	0	0.000976563	0.001953126	0	0	0	0-0.04	2500	ped	NA	-0.377631096	resres	-0.012950856
572	MF	2003-2008	2299.492274	0	0	0	0	0	0	0	2500	NA	NA	-0.070627276	resres	-0.00513327
573	MF	2003-2003	2325.830572	0	0	0	0	0	0	0	2500	NA	NA	0.225503672	resres	-0.020553488
574	MF	2003-2013	2421.89501	0	0	0	0	0	0	0	2500	NA	NA	-0.161744492	resres	-0.041896324
575	MF	2003-2003	2694.262201	0	0	0	0	0	0	0	3000	NA	NA	-0.16595371	immres	-0.016970654
576	MF	2003-2008	3729.586157	0	0	0	0	0	0	0	4000	NA	NA	-0.27564101	resres	-0.033769782
577	FF	2003-2008	4712.564862	0	0	0	0	0	0	0	5000	NA	NA	0.24599361	resres	-0.01129196
578	FF	2003-2013	5412.06284	0	0	0	0	0	0	0	5500	NA	NA	0.24599361	resres	-0.021223292
579	MF	2003-2013	5570.339233	0	0	0	0	0	0	0	6000	NA	NA	0.111607154	resres	-0.0200322
580	FF	2003-2008	6362.802094	0	0	0	0	0	0	0	6500	NA	NA	-0.00457873	resres	-0.020771336
581	FF	2003-2008	6649.619893	0	0	0	0	0	0	0	7000	NA	NA	-0.323488984	resres	-0.00177931
582	FF	2003-2003	1858.172826	0.008	0	0	0	0	0-0.05	0	2000	NA	NA	-0.18681316	immres	-0.007177044
583	FF	2003-2008	2455.310215	0.011	0.0078125	0.015625	0	0	0-0.05	0-0.04	2500	ped	NA	-0.095695946	resres	0.010962702
584	MF	2003-2008	5485.575393	0.0116	0	0	0	0	0-0.05	0	5500	NA	NA	-0.047847972	resres	0.006071278
585	FF	2003-2008	7159.79828	0.0119	0	0	0	0	0-0.05	0	7500	NA	NA	-0.309045584	resres	0.004655242
586	MF	2003-2008	2379.644732	0.0152	0	0	0	0	0-0.05	0	2500	NA	NA	0.020489938	resres	0.00545552
587	FF	2003-2008	3178.646633	0.0155	0	0	0	0	0-0.05	0	3500	NA	NA	-0.027358034	immres	0.008016576
588	FF	2003-2003	1870.549836	0.0159	0	0	0	0	0-0.05	0	2000	NA	NA	0.154876396	immres	0.001378682
589	MF	2003-2008	2944.531219	0.0231	0	0	0	0	0-0.05	0	3000	NA	NA	0.08882785	resres	0.003582132
590	MF	2003-2008	1623.830441	0.0252	0	0	0	0	0-0.05	0	2000	NA	NA	0.020489938	resres	-0.022042546
591	MF	2003-2008	5536.701362	0.028	0	0	0	0	0-0.05	0	6000	NA	NA	-0.047847972	resres	0.010731
592	MF	2003-2003	2711.084825	0.0316	0	0	0	0	0-0.05	0	3000	NA	NA	-0.10942719	resres	-0.018542684
593	MF	2003-2008	1475.273998	0.0318	0	0	0	0	0-0.05	0	1500	NA	NA	0.179945064	resres	-0.009962848
594	MF	2003-2003	3371.110525	0.0903	0.015625	0.03125	0	0	0.05-0.10	0-0.04	3500	ped	NA	-0.252861706	resres	0.061555094
595	MF	2003-2008	652.6466119	0.5	0.25	0.5	0.5	1	0.40+	0.225+	1000	PO	PO_m	1	resres	0.491808128
596	MF	2003-2008	1384.931944	0	0	0	0	0	0	0	1500	NA	NA	0.157165762	immres	-0.02674904
597	MM	2003-2008	1623.830441	0	0	0	0	0	0	0	2000	NA	NA	0.208419194	immres	-0.004612276
598	MM	2003-2008	1739.977083	0	0	0	0	0	0	0	2000	NA	NA	0.03187959	immres	-0.006462784
599	MM	2003-2013	1913.304798	0	0	0	0	0	0	0	2000	NA	NA	-0.007984192	immres	-0.010291894
600	MF	2003-2008	2206.427978	0	0	0	0	0	0	0	2500	NA	NA	-0.051644524	immres	-0.020186626
601	MM	2003-2003	2325.830572	0	0	0	0	0	0	0	2500	NA	NA	0.179945064	immres	-0.03721645
602	MM	2003-2013	2421.89501	0	0	0	0	0	0	0	2500	NA	NA	0.225503672	immres	0.001198914
603	MF	2003-2013	5412.06284	0	0	0	0	0	0	0	5500	NA	NA	0.27106228	immres	-0.00089718
604	MF	2003-2008	6362.802094	0	0	0	0	0	0	0	6500	NA	NA	0.27106228	immres	-0.00346021
605	MF	2003-2008	2455.310215	0.0057	0	0	0	0	0-0.05	0	2500	NA	NA	0.248282976	immres	0.00356402
606	MF	2003-2003	1858.172826	0.0076	0	0	0	0	0-0.05	0	2000	NA	NA	-0.002289366	immimm	0.006294322
607	MM	2003-2008	3729.586157	0.0198	0	0	0	0	0-0.05	0	4000	NA	NA	0.14577611	immres	-0.003804096
608	MM	2003-2003	475.4303314	0.0203	0	0	0	0	0-0.05	0	500	NA	NA	0.197029542	immres	0.01830769
609	MF	2003-2003	1870.549836	0.0204	0	0	0	0	0-0.05	0	2000	NA	NA	0.225503672	immimm	0.01000183
610	MM	2003-2008	2944.531219	0.0205	0	0	0	0	0-0.05	0	3000	NA	NA	0.168555412	immres	0.011573956
611	MM	2003-2008	650.9067291	0.0217	0	0	0	0	0-0.05	0	1000	NA	NA	0.054658894	immres	-0.000880648
612	MM	2003-2008	5485.575393	0.0233	0	0	0	0	0-0.05	0	5500	NA	NA	-0.007984192	immres	0.019810114
613	MM	2003-2013	5570.339233	0.0243	0	0	0	0	0-0.05	0	6000	NA	NA	0.18563989	immres	0.01410301
614	MM	2003-2008	2299.492274	0.0247	0	0	0	0	0-0.05	0	2500	NA	NA	0.282451932	immres	0.016901644
615	MM	2003-2003	3371.110525	0.0258	0	0	0	0	0-0.05	0	3500	NA	NA	0.077438198	immres	0.005458284
616	MF	2003-2008	7159.79828	0.0283	0	0	0	0	0-0.05	0	7500	NA	NA	0.268421202	immres	0.017679688
617	MF	2003-2008	3178.646633	0.0289	0	0	0	0	0-0.05	0	3500	NA	NA	0.179945064	immimm	0.015630432
618	MF	2003-2008	4712.564862	0.0304	0	0	0	0	0-0.05	0	5000	NA	NA	-0.047847972	immres	0.007114806
619	MM	2003-2003	2711.084825	0.0337	0	0	0	0	0-0.05	0	3000	NA	NA	0.127481742	immres	0.006193142
620	MM	2003-2008	5536.701362	0.0399	0	0	0	0	0-0.05	0	6000	NA	NA	-0.047847972	immres	-0.003886296
621	MM	2003-2003	1118.396589	0.0421	0	0	0	0	0-0.05	0	1500	NA	NA	-0.013679018	immres	-0.001698378
622	MM	2003-2008	1336.786872	0.0438	0	0	0	0	0-0.05	0	1500	NA	NA	-0.019373844	immres	-0.009845204
623	MM	2003-2003	2694.262201	0.0455	0	0	0	0	0-0.05	0	3000	NA	NA	0.222697526	immimm	0.016570518
624	MM	2003-2008	2379.644732	0.0475	0	0	0	0	0-0.05	0	2500	NA	NA	0.276757106	immres	0.03555735
625	MM	2003-2003	912.3709827	0.0607	0	0	0	0	0.05-0.10	0	1000	NA	NA	0.048964068	immres	0.03417205
626	MM	2003-2008	1475.273998	0.0612	0	0	0	0	0.05-0.10	0	1500	NA	NA	-0.002289366	immres	0.017781656
627	MF	2003-2003	1286.373943	0.0787	0	0	0	0	0.05-0.10	0	1500	NA	NA	0.020489938	immres	0.026847162
628	MF	2003-2008	6649.619893	0.0846	0	0	0	0	0.05-0.10	0	7000	NA	NA	0.157165762	immres	0.038653108
629	MM	2003-2008	652.6466119	0.5	0.25	0.5	0.25	0.5	0.40+	0.225+	1000	PO	PO_d	0.441907058	immres	0.489092532
630	MF	2003-2003	418.3960922	0	0	0	0	0	0	0	500	NA	NA	0.293841584	immimm	0.005147168
631	MF	2003-2003	672.9535645	0	0	0	0	0	0	0	1000	NA	NA	-0.047847972	immres	-0.01697293
632	FF	2003-2008	1165.222331	0	0	0	0	0	0	0	1500	NA	NA	-0.027358034	immres	-0.008590004
633	MF	2003-2008	1492.259977	0	0	0	0	0	0	0	1500	NA	NA	0.179945064	immres	-0.036832168
634	MF	2003-2003	1977.25706	0	0	0	0	0	0	0	2000	NA	NA	0.27106228	immres	-0.029087878
635	MF	2003-2013	2009.027439	0	0	0	0	0	0	0	2500	NA	NA	0.020489938	immres	-0.007990486
636	MF	2003-2003	2687.661902	0	0	0	0	0	0	0	3000	NA	NA	-0.188815548	immimm	-0.002611954
637	MF	2003-2008	3913.122696	0	0	0	0	0	0	0	4000	NA	NA	-0.070627276	immres	-0.025645312
638	MF	2003-2013	5738.642758	0	0	0	0	0	0	0	6000	NA	NA	-0.116185884	immres	0.000692022
639	FF	2003-2008	6624.504433	0	0	0	0	0	0	0	7000	NA	NA	-0.00457873	immres	-0.014044648
640	MF	2003-2008	977.1131204	0.0069	0	0	0	0	0-0.05	0	1000	NA	NA	-0.184523796	immres	0.006797638
641	MF	2003-2008	2036.118685	0.0071	0	0	0	0	0-0.05	0	2500	NA	NA	0.202724368	immres	0.001254064
642	MF	2003-2008	262.0114883	0.0127	0	0	0	0	0-0.05	0	500	NA	NA	-0.116185884	immres	0.010530904
643	MF	2003-2008	2272.944427	0.0132	0	0	0	0	0-0.05	0	2500	NA	NA	0.362179494	immres	0.01320614
644	FF	2003-2003	1680.394031	0.0146	0	0	0	0	0-0.05	0	2000	NA	NA	-0.095695946	immimm	0.014613804
645	MF	2003-2008	945.2066494	0.0149	0	0	0	0	0-0.05	0	1000	NA	NA	0.111607154	immres	-0.006419594
646	MF	2003-2003	1172.359476	0.0154	0	0	0	0	0-0.05	0	1500	NA	NA	0.020489938	immres	-0.01103368
647	MF	2003-2008	5774.998933	0.0169	0	0	0	0	0-0.05	0	6000	NA	NA	-0.002289366	immres	0.01685947
648	MF	2003-2008	1683.301865	0.0175	0	0	0	0	0-0.05	0	2000	NA	NA	0.020489938	immres	-0.007278614
649	MF	2003-2008	2999.060181	0.0179	0	0	0	0	0-0.05	0	3000	NA	NA	0.043269242	immres	0.017910696
650	FF	2003-2008	3202.696153	0.0183	0	0	0	0	0-0.05	0	3500	NA	NA	-0.164033856	immimm	0.018263044
651	FF	2003-2013	5594.39906	0.0183	0	0	0	0	0-0.05	0	6000	NA	NA	-0.164033856	immres	-0.001691086
652	MF	2003-2003	2949.352597	0.0207	0	0	0	0	0-0.05	0	3000	NA	NA	-0.086314124	immres	0.002198568
653	FF	2003-2008	4847.869614	0.0214	0	0	0	0	0-0.05	0	5000	NA	NA	-0.027358034	immres	0.021435998
654	FF	2003-2003	1802.459975	0.0294	0	0	0	0	0-0.05	0	2000	NA	NA	-0.164033856	immimm	0.010192992
655	FF	2003-2008	6918.620907	0.0314	0	0	0	0	0-0.05	0	7000	NA	NA	-0.141254554	immres	0.01246696
656	MF	2003-2013	1510.655043	0.0338	0	0	0	0	0-0.05	0	2000	NA	NA	0.202724368	immres	0.033844224
657	FF	2003-2008	1899.201319	0.036	0	0	0	0	0-0.05	0	2000	NA	NA	-0.057565372	immres	0.004382308
658	FF	2003-2008	7395.285283	0.0362	0	0	0	0	0-0.05	0	7500	NA	NA	-0.17187456	immres	0.025586944
659	MF	2003-2008	1842.484279	0.0417	0	0	0	0	0-0.05	0	2000	NA	NA	0.27106228	immres	0.013362306
660	FF	2003-2008	2609.236371	0.0429	0	0	0	0	0-0.05	0	3000	NA	NA	0.223214308	immres	0.042879692
661	FF	2003-2003	868.2915697	0.0546	0	0	0	0	0.05-0.10	0	1000	NA	NA	-0.414606198	immres	0.019735268
662	FF	2003-2003	418.3960922	0.0571	0	0	0	0	0.05-0.10	0	500	NA	NA	0.132097092	immres	0.024334334
663	MF	2003-2003	245.4753144	0.062	0	0	0	0	0.05-0.10	0	500	NA	NA	-0.070627276	immres	0.06039458
664	MF	2003-2008	5775.353525	0.0766	0	0	0	0	0.05-0.10	0	6000	NA	NA	0.134386458	immres	0.036773564
665	MF	2003-2003	3542.141728	0.0837	0	0	0	0	0.05-0.10	0	4000	NA	NA	-0.116185884	immres	0.049470766
666	FF	2003-2008	4850.23431	0.5745	0.25	0.5	0.5	1	0.40+	0.225+	5000	FS	FS	0.883814116	immimm	0.574524334
667	FF	2003-2008	1617.458881	0	0	0	0	0	0	0	2000	NA	NA	-0.103289046	immres	0.002327014
668	FF	2003-2013	2278.468362	0	0	0	0	0	0	0	2500	NA	NA	0.154876396	immres	-0.009749746
669	FF	2003-2008	2369.578754	0	0	0	0	0	0	0	2500	NA	NA	0.1776557	immres	0.001491788
670	MF	2003-2008	3241.219634	0	0	0	0	0	0	0	3500	NA	NA	-0.047847972	immres	0.006743968
671	MF	2003-2008	3943.140015	0	0	0	0	0	0	0	4000	NA	NA	-0.047847972	immres	-0.020580374
672	MF	2003-2008	6167.471319	0	0	0	0	0	0	0	6500	NA	NA	0.225503672	immres	-0.008610446
673	MF	2003-2003	6662.526094	0	0	0	0	0	0	0	7000	NA	NA	-0.002289366	immres	-0.009620754
674	FF	2003-2003	6689.416526	0	0	0	0	0	0	0	7000	NA	NA	-0.00457873	immimm	-0.040428844
675	MF	2003-2008	7055.158145	0	0	0	0	0	0	0	7500	NA	NA	-0.27564101	immres	0.0081432
676	FF	2003-2008	7085.694901	0	0	0	0	0	0	0	7500	NA	NA	-0.346268286	immres	-0.043428556
677	FF	2003-2008	7296.274879	0	0	0	0	0	0	0	7500	NA	NA	-0.08042721	immres	-0.031288922
678	MF	2003-2003	7598.778781	0	0	0	0	0	0	0	8000	NA	NA	-0.047847972	immres	-0.047493898
679	MF	2003-2003	7631.056981	0	0	0	0	0	0	0	8000	NA	NA	0.08882785	immres	-0.012538672
680	FF	2003-2003	7667.46363	0	0	0	0	0	0	0	8000	NA	NA	-0.18681316	immres	-0.014903422
681	FF	2003-2003	8180.397798	0	0	0	0	0	0	0	8500	NA	NA	-0.050137338	immres	-0.033353858
682	MF	2003-2013	8525.968263	0	0	0	0	0	0	0	9000	NA	NA	0.134386458	immres	-0.019841474
683	MF	2003-2008	8558.41798	0	0	0	0	0	0	0	9000	NA	NA	0.043269242	immres	-0.01168859
684	MF	2003-2008	8051.999344	0.0031	0	0	0	0	0-0.05	0	8500	NA	NA	-0.09340658	immres	0.003072716
685	MF	2003-2008	4939.569661	0.0085	0	0	0	0	0-0.05	0	5000	NA	NA	0.066048546	immres	0.00845656
686	MF	2003-2003	7667.46363	0.0105	0	0	0	0	0-0.05	0	8000	NA	NA	0.179945064	immimm	0.010499
687	MF	2003-2008	7051.889215	0.0122	0	0	0	0	0-0.05	0	7500	NA	NA	0.08882785	immres	-0.007505584
688	FF	2003-2003	7827.036727	0.0147	0	0	0	0	0-0.05	0	8000	NA	NA	-0.232371768	immimm	0.013014476
689	MF	2003-2003	7367.781348	0.015	0	0	0	0	0-0.05	0	7500	NA	NA	0.020489938	immres	0.00616349
690	FF	2003-2003	6269.208888	0.0161	0	0	0	0	0-0.05	0	6500	NA	NA	-0.11847525	immimm	-0.01157154
691	FF	2003-2008	2417.12651	0.0167	0	0	0	0	0-0.05	0	2500	NA	NA	0.223214308	immres	0.016687346
692	MF	2003-2003	5021.865244	0.0214	0	0	0	0	0-0.05	0	5500	NA	NA	-0.04008799	immres	0.00350994
693	MF	2003-2008	5787.198229	0.0282	0	0	0	0	0-0.05	0	6000	NA	NA	0.202724368	immres	0.028242856
694	MF	2003-2008	6544.272797	0.0286	0	0	0	0	0-0.05	0	7000	NA	NA	0.020489938	immres	0.014710406
695	MF	2003-2013	8126.177119	0.0293	0	0	0	0	0-0.05	0	8500	NA	NA	0.08882785	immres	0.01694842
696	MF	2003-2013	2099.018362	0.0311	0	0	0	0	0-0.05	0	2500	NA	NA	0.225503672	immres	0.018361484
697	MF	2003-2008	7588.856359	0.0322	0	0	0	0	0-0.05	0	8000	NA	NA	0.08882785	immres	0.018934888
698	MF	2003-2003	5387.281241	0.034	0	0	0	0	0-0.05	0	5500	NA	NA	0.154112014	immimm	0.034014798
699	FF	2003-2008	2992.432987	0.0395	0	0	0	0	0-0.05	0	3000	NA	NA	-0.164033856	immres	0.021986156
700	FF	2003-2008	5220.387568	0.0474	0	0	0	0	0-0.05	0	5500	NA	NA	0.451007344	immres	0.041435262
701	MF	2003-2008	2527.461617	0.0557	0	0	0	0	0.05-0.10	0	3000	NA	NA	-0.002289366	immres	0.033618424
702	MF	2003-2003	4296.356456	0.0772	0	0	0	0	0.05-0.10	0	4500	NA	NA	0.225503672	immres	0.06843938
703	MF	2008-2008	575.2349134	0	0	0	0	0	0	0	1000	NA	NA	-0.09340658	resres	-0.02005052
704	MF	2008-2008	591.1047365	0	0	0	0	0	0	0	1000	NA	NA	-0.097368198	resres	-0.016032858
705	MM	2008-2008	1034.75449	0	0	0	0	0	0	0	1500	NA	NA	-0.070627276	resres	-0.015962626
706	MM	2008-2008	2953.007175	0	0	0	0	0	0	0	3000	NA	NA	-0.184523796	resres	-0.014467018
707	MM	2008-2008	5077.4824	0	0	0	0	0	0	0	5500	NA	NA	0.03187959	resres	-0.029356538
708	MM	2008-2008	5924.532706	0	0	0	0	0	0	0	6000	NA	NA	-0.195913448	resres	0.003582004
709	MF	2003-2008	5982.018682	0	0	0	0	0	0	0	6000	NA	NA	-0.38953753	immres	-0.024777004
710	MF	2008-2008	6279.446119	0	0	0	0	0	0	0	6500	NA	NA	-0.252861706	resres	0.001784138
711	MM	2008-2008	6334.044985	0	0	0	0	0	0	0	6500	NA	NA	-0.116185884	resres	-0.02005052
712	MM	2003-2008	6599.594416	0	0	0	0	0	0	0	7000	NA	NA	-0.099101406	resres	-0.031171868
713	MM	2008-2008	7014.7965	0	0	0	0	0	0	0	7500	NA	NA	0.18563989	resres	-0.018962516
714	MM	2003-2008	7042.028523	0	0	0	0	0	0	0	7500	NA	NA	-0.03645832	resres	-0.02989365
715	MM	2008-2013	7404.435215	0	0	0	0	0	0	0	7500	NA	NA	-0.053542798	resres	0.008958116
716	MM	2008-2013	7873.456552	0	0	0	0	0	0	0	8000	NA	NA	-0.070627276	resres	-0.002410886
717	MM	2003-2008	6570.369642	0.0074	0	0	0	0	0-0.05	0	7000	NA	NA	-0.059237624	immres	-0.003275642
718	MM	2008-2008	5256.550769	0.0091	0	0	0	0	0-0.05	0	5500	NA	NA	0.06035372	resres	0.008136294
719	MM	2008-2008	5272.690232	0.012	0	0	0	0	0-0.05	0	5500	NA	NA	0.020489938	resres	0.001346922
720	MF	2003-2008	6804.375241	0.0165	0	0	0	0	0-0.05	0	7000	NA	NA	-0.161744492	immres	-0.00074068
721	MM	2003-2008	4741.209864	0.0171	0	0	0	0	0-0.05	0	5000	NA	NA	0.062664664	immres	-0.014517554
722	MF	2003-2008	5505.166859	0.0177	0	0	0	0	0-0.05	0	6000	NA	NA	0.066048546	immres	0.010372466
723	MF	2008-2008	4253.427433	0.0183	0	0	0	0	0-0.05	0	4500	NA	NA	-0.02506867	resres	0.007470334
724	MF	2003-2008	1798.684929	0.0218	0	0	0	0	0-0.05	0	2000	NA	NA	-0.184523796	immres	0.021785602
725	MM	2008-2008	7051.617048	0.0227	0	0	0	0	0-0.05	0	7500	NA	NA	-0.264251358	resres	0.004109442
726	MF	2003-2008	6570.369642	0.0244	0	0	0	0	0-0.05	0	7000	NA	NA	-0.116185884	resres	0.003327718
727	MF	2008-2013	1466.417883	0.0267	0	0	0	0	0-0.05	0	1500	NA	NA	-0.366758226	resres	-0.00190722
728	MM	2003-2008	3337.344712	0.0327	0	0	0	0	0-0.05	0	3500	NA	NA	-0.116185884	resres	0.004036638
729	MM	2003-2008	3860.572712	0.0354	0	0	0	0	0-0.05	0	4000	NA	NA	-0.080535856	resres	0.021749482
730	MM	2003-2008	5699.080832	0.0368	0	0	0	0	0-0.05	0	6000	NA	NA	0.066048546	resres	0.014813722
731	MF	2003-2008	7311.007743	0.0373	0	0	0	0	0-0.05	0	7500	NA	NA	-0.298420314	resres	-0.016292414
732	MM	2008-2008	1490.859605	0.042	0	0	0	0	0-0.05	0	1500	NA	NA	0.026184764	resres	0.020561862
733	MM	2008-2008	7638.965261	0.0465	0	0	0	0	0-0.05	0	8000	NA	NA	-0.099101406	resres	-0.019986276
734	MF	2008-2008	2420.606213	0.05	0	0	0	0	0-0.05	0	2500	NA	NA	-0.161744492	resres	0.049998946
735	MF	2008-2008	6693.147875	0.0577	0	0	0	0	0.05-0.10	0	7000	NA	NA	-0.25740106	resres	0.007963194
736	MM	2008-2013	1511.0299	0.0582	0	0	0	0	0.05-0.10	0	2000	NA	NA	-0.076322102	resres	0.02325967
737	MF	2008-2008	711.9898748	0.0614	0	0	0	0	0.05-0.10	0	1000	NA	NA	-0.161744492	resres	0.035098146
738	MF	2008-2008	4269.850393	0.063	0	0	0	0	0.05-0.10	0	4500	NA	NA	0.020489938	immres	0.039893682
739	MM	2003-2008	6460.208267	0.066	0	0	0	0	0.05-0.10	0	6500	NA	NA	-0.17882897	resres	0.027381108
740	MM	2008-2008	4243.949697	0.0998	0	0	0	0	0.05-0.10	0	4500	NA	NA	0.043269242	resres	0.08946608
741	MF	2003-2008	3918.057304	0.0664	0.0078125	0.015625	0	0	0.05-0.10	0-0.04	4000	C2r1	C2r1	-0.138965188	resres	0.045913242
742	FF	2003-2008	7044.332441	0.0284	0.00390625	0.0078125	0	0	0-0.05	0-0.04	7500	C3	C3	-0.027358034	resres	0.021935648
743	FF	2008-2008	4808.652493	0.0385	0.00390625	0.0078125	0	0	0-0.05	0-0.04	5000	C3	C3	-0.027358034	resres	0.038526562
744	FF	2008-2008	682.2039943	0	0	0	0	0	0	0	1000	NA	NA	0.018200574	resres	-0.002450998
745	MF	2003-2008	5369.768342	0	0	0	0	0	0	0	5500	NA	NA	0.039802826	immres	-0.010026832
746	FF	2008-2008	6851.911646	0	0	0	0	0	0	0	7000	NA	NA	-0.18681316	resres	-0.015984066
747	FF	2003-2008	6582.573578	0.0077	0	0	0	0	0-0.05	0	7000	NA	NA	0.018200574	immres	0.001419346
748	MF	2008-2008	5687.804715	0.0105	0	0	0	0	0-0.05	0	6000	NA	NA	0.043269242	resres	0.010478118
749	MF	2008-2008	713.7806669	0.0215	0	0	0	0	0-0.05	0	1000	NA	NA	-0.02506867	resres	0.00864938
750	MF	2008-2008	8166.013365	0.0278	0	0	0	0	0-0.05	0	8500	NA	NA	0.020489938	resres	-0.022582632
751	MF	2008-2008	3537.357302	0.0288	0	0	0	0	0-0.05	0	4000	NA	NA	-0.138965188	resres	0.027505214
752	MF	2008-2013	7989.508165	0.0291	0	0	0	0	0-0.05	0	8000	NA	NA	0.157165762	resres	0.024419292
753	MF	2003-2008	7001.461328	0.0298	0	0	0	0	0-0.05	0	7500	NA	NA	-0.002289366	resres	0.016013218
754	FF	2003-2008	2141.054654	0.0305	0	0	0	0	0-0.05	0	2500	NA	NA	-0.164033856	immres	0.023809944
755	FF	2003-2008	7856.160538	0.0322	0	0	0	0	0-0.05	0	8000	NA	NA	-0.072916642	resres	0.001926826
756	MF	2008-2008	4869.682965	0.0325	0	0	0	0	0-0.05	0	5000	NA	NA	0.134386458	resres	0.010510024
757	MF	2003-2008	7044.332441	0.0338	0	0	0	0	0-0.05	0	7500	NA	NA	0.248282976	immres	0.033771706
758	FF	2003-2008	7303.797239	0.0345	0	0	0	0	0-0.05	0	7500	NA	NA	-0.072916642	immres	0.021860614
759	MF	2003-2008	7660.276584	0.0353	0	0	0	0	0-0.05	0	8000	NA	NA	0.225503672	resres	0.035342668
760	MF	2008-2008	7556.549518	0.0357	0	0	0	0	0-0.05	0	8000	NA	NA	-0.02506867	resres	0.035665984
761	MF	2008-2013	2220.910826	0.0375	0	0	0	0	0-0.05	0	2500	NA	NA	-0.184523796	resres	0.03748127
762	MF	2008-2008	6392.927656	0.041	0.001953125	0.00390625	0	0	0-0.05	0-0.04	6500	ped	NA	-0.138965188	resres	0.040970194
763	MF	2008-2013	8472.253884	0.0418	0	0	0	0	0-0.05	0	8500	NA	NA	0.043269242	resres	0.025382712
764	FF	2008-2008	440.667154	0.0446	0	0	0	0	0-0.05	0	500	NA	NA	-0.027358034	resres	0.029931268
765	MF	2003-2008	7109.383589	0.0447	0	0	0	0	0-0.05	0	7500	NA	NA	0.043269242	resres	0.044723168
766	FF	2008-2008	4917.603584	0.0467	0	0	0	0	0-0.05	0	5000	NA	NA	0.1776557	immres	0.042724262
767	FF	2008-2008	3106.810854	0.0468	0	0	0	0	0-0.05	0	3500	NA	NA	0.132097092	resres	0.046435078
768	MF	2008-2008	5687.999735	0.048	0	0	0	0	0-0.05	0	6000	NA	NA	-0.138965188	resres	0.02136099
769	MF	2008-2008	5811.422085	0.0513	0	0	0	0	0.05-0.10	0	6000	NA	NA	0.134386458	resres	0.043636564
770	FF	2008-2013	2159.192915	0.0536	0	0	0	0	0.05-0.10	0	2500	NA	NA	-0.095695946	resres	0.038958096
771	MF	2008-2008	6928.719218	0.0575	0.000976563	0.001953126	0	0	0.05-0.10	0-0.04	7000	ped	NA	-0.002289366	resres	0.006344186
772	FF	2008-2008	7310.921002	0.0675	0.000976563	0.001953126	0	0	0.05-0.10	0-0.04	7500	ped	NA	-0.354769258	resres	0.026787206
773	MF	2003-2008	6231.406508	0.0693	0.000976563	0.001953126	0	0	0.05-0.10	0-0.04	6500	ped	NA	0.020489938	resres	0.022635954
774	MF	2008-2008	1570.773429	0.0715	0	0	0	0	0.05-0.10	0	2000	NA	NA	0.339400192	resres	0.030664252
775	FF	2008-2008	523.9853021	0.0723	0	0	0	0	0.05-0.10	0	1000	NA	NA	-0.149012722	resres	0.029787862
776	MF	2003-2008	4356.136563	0.0743	0	0	0	0	0.05-0.10	0	4500	NA	NA	0.098590408	resres	0.034964044
777	MF	2008-2008	7636.354388	0.0821	0	0	0	0	0.05-0.10	0	8000	NA	NA	0.08882785	resres	0.044669102
778	MF	2008-2008	1660.471187	0.0903	0	0	0	0	0.05-0.10	0	2000	NA	NA	0.020489938	resres	0.058276572
779	FF	2003-2008	6097.136347	0.0955	0	0	0	0	0.05-0.10	0	6500	NA	NA	0.405448738	immres	0.046852512
780	MF	2008-2008	1034.75449	0	0	0	0	0	0	0	1500	NA	NA	-0.435096136	resres	0.003382088
781	FF	2008-2013	1466.417883	0	0	0	0	0	0	0	1500	NA	NA	-0.414606198	resres	-0.011962774
782	MF	2008-2008	1490.859605	0	0	0	0	0	0	0	1500	NA	NA	-0.412316832	resres	0.003527532
783	MF	2008-2008	2953.007175	0	0	0	0	0	0	0	3000	NA	NA	-0.2073031	resres	-0.012128626
784	MF	2003-2008	3860.572712	0	0	0	0	0	0	0	4000	NA	NA	-0.271218654	resres	-0.01353561
785	MF	2008-2008	5077.4824	0	0	0	0	0	0	0	5500	NA	NA	-0.002289366	resres	0.009003612
786	FF	2003-2008	5505.166859	0	0	0	0	0	0	0	6000	NA	NA	-0.095695946	immres	-0.019594926
787	MF	2008-2008	5924.532706	0	0	0	0	0	0	0	6000	NA	NA	-0.298420314	resres	0.009521954
788	FF	2003-2008	5982.018682	0	0	0	0	0	0	0	6000	NA	NA	-0.209592464	immres	-0.023439502
789	FF	2008-2008	6279.446119	0	0	0	0	0	0	0	6500	NA	NA	-0.277930376	resres	-0.017852566
790	MF	2008-2008	6334.044985	0	0	0	0	0	0	0	6500	NA	NA	0.043269242	resres	-0.014314952
791	MF	2003-2008	6460.208267	0	0	0	0	0	0	0	6500	NA	NA	-0.09340658	resres	-0.002251106
792	FF	2003-2008	6570.369642	0	0	0	0	0	0	0	7000	NA	NA	-0.209592464	resres	-0.013115762
793	MF	2008-2013	7404.435215	0	0	0	0	0	0	0	7500	NA	NA	-0.070627276	resres	-0.007737066
794	MF	2008-2013	7873.456552	0	0	0	0	0	0	0	8000	NA	NA	-0.09340658	resres	-0.016453868
795	FF	2008-2008	6693.147875	0.0105	0	0	0	0	0-0.05	0	7000	NA	NA	-0.537663958	resres	0.008509842
796	FF	2008-2008	591.1047365	0.0123	0	0	0	0	0-0.05	0	1000	NA	NA	-0.194736396	resres	0.012310186
797	FF	2008-2008	4253.427433	0.014	0	0	0	0	0-0.05	0	4500	NA	NA	0.24599361	resres	0.014014056
798	FF	2008-2008	575.2349134	0.0166	0	0	0	0	0-0.05	0	1000	NA	NA	0.154876396	resres	0.015190898
799	MF	2003-2008	6599.594416	0.0167	0	0	0	0	0-0.05	0	7000	NA	NA	0.020489938	resres	-0.003522242
800	MF	2008-2008	7014.7965	0.0168	0	0	0	0	0-0.05	0	7500	NA	NA	0.08882785	resres	-0.006620098
801	MF	2008-2008	5256.550769	0.0172	0	0	0	0	0-0.05	0	5500	NA	NA	-0.047847972	resres	0.00367341
802	MF	2003-2008	5699.080832	0.0172	0	0	0	0	0-0.05	0	6000	NA	NA	0.08882785	resres	0.017161682
803	MF	2003-2008	4741.209864	0.0226	0	0	0	0	0-0.05	0	5000	NA	NA	-0.25740106	immres	0.004529518
804	MF	2003-2008	7042.028523	0.0239	0	0	0	0	0-0.05	0	7500	NA	NA	0.020489938	resres	0.023861896
805	MF	2008-2008	4243.949697	0.0243	0	0	0	0	0-0.05	0	4500	NA	NA	-0.2073031	resres	0.00883646
806	MF	2008-2008	7051.617048	0.0243	0	0	0	0	0-0.05	0	7500	NA	NA	-0.480654744	resres	0.019060232
807	MF	2008-2013	1511.0299	0.0248	0	0	0	0	0-0.05	0	2000	NA	NA	-0.230082402	resres	0.006617164
808	FF	2003-2008	1798.684929	0.0269	0	0	0	0	0-0.05	0	2000	NA	NA	-0.027358034	immres	0.02693291
809	FF	2008-2008	4269.850393	0.0271	0	0	0	0	0-0.05	0	4500	NA	NA	-0.232371768	immres	0.027057106
810	MF	2008-2008	7638.965261	0.0288	0	0	0	0	0-0.05	0	8000	NA	NA	-0.2073031	resres	0.01261861
811	MF	2003-2008	3337.344712	0.0294	0	0	0	0	0-0.05	0	3500	NA	NA	0.066048546	resres	0.029387774
812	FF	2003-2008	7311.007743	0.0296	0	0	0	0	0-0.05	0	7500	NA	NA	-0.346268286	resres	-0.012150578
813	FF	2003-2008	6804.375241	0.0314	0	0	0	0	0-0.05	0	7000	NA	NA	-0.164033856	immres	0.031377898
814	MF	2008-2008	5272.690232	0.0339	0	0	0	0	0-0.05	0	5500	NA	NA	-0.27564101	resres	0.002891378
815	MF	2003-2008	6570.369642	0.0371	0	0	0	0	0-0.05	0	7000	NA	NA	0.157165762	immres	0.037097538
816	FF	2008-2008	711.9898748	0.0436	0	0	0	0	0-0.05	0	1000	NA	NA	-0.027358034	resres	0.029055756
817	FF	2008-2008	2420.606213	0.0615	0	0	0	0	0.05-0.10	0	2500	NA	NA	-0.141254554	resres	0.01656178
818	FF	2008-2008	713.7806669	0.1157	0	0	0	0	0.10-0.20	0	1000	NA	NA	0.040979876	resres	0.049962972
819	MF	2008-2008	364.4951563	0	0	0	0	0	0	0	500	NA	NA	0.179945064	resres	-0.021249404
820	MM	2008-2008	623.0790064	0	0	0	0	0	0	0	1000	NA	NA	0.128691632	resres	-0.038561796
821	MF	2008-2008	672.4061691	0	0	0	0	0	0	0	1000	NA	NA	0.043269242	resres	-0.032638802
822	MM	2008-2008	762.6737752	0	0	0	0	0	0	0	1000	NA	NA	0.094522676	resres	-0.008545988
823	MF	2008-2008	762.6737752	0	0	0	0	0	0	0	1000	NA	NA	-0.2073031	resres	-0.010401408
824	MF	2008-2008	1258.1625	0	0	0	0	0	0	0	1500	NA	NA	0.176973852	resres	-0.022431806
825	MM	2008-2013	1602.528058	0	0	0	0	0	0	0	2000	NA	NA	0.066048546	resres	-0.015714008
826	MF	2003-2008	2531.363836	0	0	0	0	0	0	0	3000	NA	NA	0.08882785	immres	-0.00179546
827	MM	2008-2008	2543.350599	0	0	0	0	0	0	0	3000	NA	NA	0.00340546	resres	0.008103324
828	MM	2003-2008	2916.969071	0	0.000549316	0.001098632	0.003417969	0.006835938	0	0-0.04	3000	ped	NA	-0.042153146	resres	-0.012962738
829	MM	2003-2008	3314.215278	0	0.004577637	0.009155274	0.037597656	0.075195312	0	0-0.04	3500	ped	NA	0.347055872	resres	-0.002763428
830	MF	2008-2008	3785.839813	0	0.000274658	0.000549316	0.003417969	0.006835938	0	0-0.04	4000	ped	NA	0.020489938	resres	-0.019711308
831	MM	2008-2008	3904.652795	0	0	0	0	0	0	0	4000	NA	NA	0.094522676	resres	-0.022101318
832	MF	2008-2008	3983.178974	0	0	0	0	0	0	0	4000	NA	NA	0.066048546	immres	-0.01805238
833	MM	2003-2008	4404.740241	0	0	0	0	0	0	0	4500	NA	NA	0.056949204	immres	-0.02205937
834	MM	2008-2008	4646.387993	0	0	0	0	0	0	0	5000	NA	NA	0.219808846	resres	-0.007848042
835	MM	2008-2008	4701.052195	0	0	0	0	0	0	0	5000	NA	NA	0.140081284	resres	-0.03455834
836	MM	2008-2008	4785.454896	0	0.004577637	0.009155274	0.037597656	0.075195312	0	0-0.04	5000	ped	NA	0.111607154	resres	0.01014006
837	MF	2003-2008	5092.979823	0	0	0	0	0	0	0	5500	NA	NA	0.066048546	immres	-0.014658582
838	MM	2003-2008	5195.79649	0	0.001037598	0.002075196	0.006835938	0.013671876	0	0-0.04	5500	ped	NA	-0.030763494	resres	-0.002179142
839	MM	2008-2008	5347.187504	0	0	0	0	0	0	0	5500	NA	NA	-0.099101406	resres	-0.02698174
840	MF	2003-2008	5583.782	0	0	0	0	0	0	0	6000	NA	NA	-0.366758226	immres	-0.055552288
841	MF	2008-2008	5832.939475	0	0.0078125	0.015625	0	0	0	0-0.04	6000	ped	NA	-0.116185884	resres	-0.005007806
842	MM	2008-2008	5924.333729	0	0.000289917	0.000579834	0.003417969	0.006835938	0	0-0.04	6000	ped	NA	-0.076322102	resres	-0.04143062
843	MM	2003-2008	5967.90851	0	0	0	0	0	0	0	6000	NA	NA	-0.059237624	resres	-0.032970424
844	MF	2003-2008	5998.65263	0	0	0	0	0	0	0	6000	NA	NA	-0.002289366	resres	-0.019650892
845	MM	2003-2008	5998.65263	0	0	0	0	0	0	0	6000	NA	NA	0.06035372	immres	-0.020683894
846	MM	2003-2008	6067.333623	0	0	0	0	0	0	0	6500	NA	NA	-0.013679018	resres	-0.032570744
847	MF	2003-2008	6260.021609	0	0	0	0	0	0	0	6500	NA	NA	0.020489938	immres	-0.0001414
848	MF	2008-2008	6325.913154	0	0.001037598	0.002075196	0.013671875	0.02734375	0	0-0.04	6500	ped	NA	-0.051644524	resres	-0.026031214
849	MM	2008-2008	6513.457486	0	0	0	0	0	0	0	7000	NA	NA	-0.042153146	resres	-0.005491432
850	MM	2008-2008	6654.414149	0	0	0	0	0	0	0	7000	NA	NA	0.282451932	resres	-0.036961854
851	MM	2003-2008	6674.868682	0	0	0	0	0	0	0	7000	NA	NA	0.06035372	resres	-0.026893378
852	MF	2003-2008	6823.132471	0	0	0	0	0	0	0	7000	NA	NA	-0.138965188	resres	-0.034694088
853	MM	2008-2013	6976.309908	0	0	0	0	0	0	0	7000	NA	NA	0.009100286	resres	-0.018303554
854	MM	2008-2008	7127.131311	0	0	0	0	0	0	0	7500	NA	NA	0.111607154	resres	-0.03921996
855	MM	2008-2013	7468.065818	0	0	0	0	0	0	0	7500	NA	NA	0.094522676	resres	-0.024185056
856	MF	2008-2008	1045.757298	0.0175	0	0	0	0	0-0.05	0	1500	NA	NA	0.020489938	resres	0.00445382
857	MF	2008-2013	1440.269153	0.0281	0	0	0	0	0-0.05	0	1500	NA	NA	-0.02506867	resres	0.028084016
858	MF	2008-2008	2298.341489	0.0346	0	0	0	0	0-0.05	0	2500	NA	NA	0.020489938	resres	0.03460541
859	MM	2008-2008	728.2563132	0.0798	0	0	0	0	0.05-0.10	0	1000	NA	NA	0.066048546	resres	0.066906886
860	MM	2003-2003	7230.097974	0.0503	0.0625	0.125	0.125	0.25	0.05-0.10	0.04-0.10	7500	AV2	AV2	0.134386458	resres	0.050284012
861	MF	2003-2003	1290.997878	0	0	0	0	0	0	0	1500	NA	NA	-0.002289366	immres	-0.01805238
862	MF	2003-2008	1291.794144	0	0	0	0	0	0	0	1500	NA	NA	-0.002289366	resres	-0.032107478
863	MM	2003-2008	1860.176389	0	0	0	0	0	0	0	2000	NA	NA	0.105912328	resres	-0.02623118
864	MM	2003-2013	2058.531115	0	0	0	0	0	0	0	2500	NA	NA	0.111607154	resres	-0.024177486
865	MF	2003-2013	2100.622296	0	0	0	0	0	0	0	2500	NA	NA	-0.27564101	resres	-0.021770916
866	MM	2003-2008	2294.138572	0	0	0	0	0	0	0	2500	NA	NA	-0.059237624	resres	-0.056012428
867	MM	2003-2008	3710.745622	0	0	0	0	0	0	0	4000	NA	NA	-0.144660014	resres	-0.043895026
868	MM	2003-2003	4093.709247	0	0	0	0	0	0	0	4500	NA	NA	0.014795112	resres	-0.026631114
869	MM	2003-2003	4666.959942	0	0	0	0	0	0	0	5000	NA	NA	-0.045866256	resres	-0.010870088
870	MF	2003-2008	4934.597756	0	0	0	0	0	0	0	5000	NA	NA	0.043269242	immres	-0.019520802
871	MM	2003-2008	4942.414307	0	0	0	0	0	0	0	5000	NA	NA	0.105912328	resres	-0.031366886
872	MF	2003-2008	5022.67118	0	0	0	0	0	0	0	5500	NA	NA	0.248282976	resres	-0.00599209
873	MM	2003-2003	5431.630237	0	0	0	0	0	0	0	5500	NA	NA	0.114103798	immres	-0.038954106
874	MM	2003-2008	5789.271434	0	0	0	0	0	0	0	6000	NA	NA	0.037574416	resres	-0.002219136
875	MM	2003-2008	6020.714668	0	0	0	0	0	0	0	6500	NA	NA	0.077438198	resres	-0.00956803
876	MM	2003-2008	6101.701995	0	0	0	0	0	0	0	6500	NA	NA	0.24258815	resres	-0.000724132
877	MF	2003-2003	6235.003917	0	0	0	0	0	0	0	6500	NA	NA	-0.09340658	immres	-0.018933748
878	MM	2003-2003	6477.513486	0	0	0	0	0	0	0	6500	NA	NA	0.105912328	resres	-0.036632278
879	MF	2003-2003	6700.335534	0	0	0	0	0	0	0	7000	NA	NA	-0.138965188	immres	-0.04143062
880	MM	2003-2008	6735.607359	0	0	0	0	0	0	0	7000	NA	NA	-0.12188071	resres	-0.005079354
881	MF	2003-2008	7024.829719	0	0	0	0	0	0	0	7500	NA	NA	-0.138965188	resres	-0.027649696
882	MM	2003-2008	7057.337593	0	0.000976563	0.001953126	0	0	0	0-0.04	7500	ped	NA	0.014795112	resres	-0.07506201
883	MF	2003-2003	7377.827681	0	0	0	0	0	0	0	7500	NA	NA	0.066048546	resres	-0.02111911
884	MF	2003-2008	7387.483575	0	0	0	0	0	0	0	7500	NA	NA	0.085526502	resres	-0.028299506
885	MM	2003-2003	7389.209846	0	0	0	0	0	0	0	7500	NA	NA	0.179945064	resres	-0.023647172
886	MF	2003-2003	7599.208145	0	0	0	0	0	0	0	8000	NA	NA	0.157165762	immres	-0.038567994
887	MM	2003-2008	7702.798514	0	0	0	0	0	0	0	8000	NA	NA	0.066048546	resres	-0.049227398
888	MM	2003-2003	7734.400631	0	0	0	0	0	0	0	8000	NA	NA	0.128691632	resres	-0.05256128
889	MM	2003-2008	7842.958166	0	0	0	0	0	0	0	8000	NA	NA	-0.12188071	resres	-0.000963178
890	MF	2003-2003	8075.77795	0	0.001953125	0.00390625	0	0	0	0-0.04	8500	ped	NA	-0.09340658	resres	-0.034761936
891	MM	2003-2013	8134.131195	0	0.00390625	0.0078125	0	0	0	0-0.04	8500	ped	NA	0.362179494	resres	-0.035009156
892	MM	2003-2008	8415.728788	0	0.000976563	0.001953126	0	0	0	0-0.04	8500	ped	NA	0.27106228	resres	-0.04309352
893	MM	2003-2013	8587.103822	0	0	0	0	0	0	0	9000	NA	NA	-0.110491058	resres	-0.02005967
894	MM	2003-2008	840.8364025	0.0056	0	0	0	0	0-0.05	0	1000	NA	NA	-0.042153146	resres	0.005560682
895	MM	2003-2003	7377.827681	0.0183	0	0	0	0	0-0.05	0	7500	NA	NA	0.00340546	immres	-0.001947044
896	MF	2003-2008	874.2608241	0.0184	0	0	0	0	0-0.05	0	1000	NA	NA	0.225503672	resres	0.018364468
897	MF	2003-2008	364.4037294	0.0229	0	0	0	0	0-0.05	0	500	NA	NA	-0.211677386	resres	0.022885536
898	MF	2003-2008	1225.200819	0.0412	0.03125	0.0625	0.125	0.25	0-0.05	0-0.04	1500	ped	NA	0.202724368	resres	0.041214908
899	MM	2003-2008	1574.120959	0.0419	0	0	0	0	0-0.05	0	2000	NA	NA	0.009100286	resres	0.041903646
900	MF	2003-2008	840.8364025	0.046	0	0	0	0	0-0.05	0	1000	NA	NA	-0.161744492	resres	0.022684166
901	MF	2003-2008	3032.911719	0.0855	0	0	0	0	0.05-0.10	0	3500	NA	NA	-0.02506867	resres	0.085500836
902	MM	2008-2008	390.5495871	0	0	0	0	0	0	0	500	NA	NA	-0.013679018	resres	-0.017412286
903	MF	2008-2008	437.2898467	0	0	0	0	0	0	0	500	NA	NA	-0.02506867	resres	-0.030825392
904	MF	2008-2008	697.7470172	0	0	0	0	0	0	0	1000	NA	NA	-0.161744492	immres	-0.0003632
905	MM	2003-2008	758.5585607	0	0	0	0	0	0	0	1000	NA	NA	-0.028782686	immres	-0.010214278
906	MM	2003-2008	816.0180206	0	0	0	0	0	0	0	1000	NA	NA	-0.013679018	resres	-0.028550354
907	MM	2008-2008	972.5609287	0	0	0	0	0	0	0	1000	NA	NA	-0.104796232	resres	-0.024270506
908	MM	2003-2008	984.655031	0	0	0	0	0	0	0	1000	NA	NA	-0.172988122	resres	-0.02038827
909	MM	2008-2008	1190.76883	0	0	0	0	0	0	0	1500	NA	NA	-0.184523796	resres	-0.026968732
910	MM	2008-2008	1202.633419	0	0	0	0	0	0	0	1500	NA	NA	-0.019373844	resres	-0.047103644
911	MF	2003-2008	1373.101908	0	0	0	0	0	0	0	1500	NA	NA	-0.070627276	immres	-0.023453776
912	MF	2003-2008	1855.125885	0	0	0	0	0	0	0	2000	NA	NA	-0.09340658	immres	-0.036094214
913	MF	2008-2008	1975.879888	0	0	0	0	0	0	0	2000	NA	NA	0.043269242	resres	-0.02668674
914	MM	2008-2008	2074.571669	0	0	0	0	0	0	0	2500	NA	NA	0.08882785	resres	-0.03475841
915	MF	2008-2008	2158.442422	0	0	0	0	0	0	0	2500	NA	NA	0.248282976	resres	-0.035297462
916	MM	2008-2008	2203.085929	0	0	0	0	0	0	0	2500	NA	NA	-0.15035484	resres	-0.058761052
917	MM	2003-2008	2402.635031	0	0	0	0	0	0	0	2500	NA	NA	0.014795112	resres	-0.032893924
918	MF	2008-2008	2595.036466	0	0	0	0	0	0	0	3000	NA	NA	-0.463157598	resres	-0.026548894
919	MM	2003-2008	2643.8082	0	0	0	0	0	0	0	3000	NA	NA	-0.019373844	resres	-0.01616262
920	MF	2003-2008	2878.736016	0	0	0	0	0	0	0	3000	NA	NA	-0.09340658	immres	-0.000435424
921	MM	2003-2008	2943.562564	0	0	0	0	0	0	0	3000	NA	NA	0.009100286	resres	-0.03541985
922	MM	2008-2008	3093.413262	0	0	0	0	0	0	0	3500	NA	NA	-0.116185884	resres	-0.018202892
923	MF	2003-2008	3228.128182	0	0	0	0	0	0	0	3500	NA	NA	-0.2073031	resres	-0.036556194
924	MM	2008-2013	3272.533039	0	0	0	0	0	0	0	3500	NA	NA	-0.156049666	resres	-0.04088522
925	MM	2008-2008	3594.691211	0	0	0	0	0	0	0	4000	NA	NA	-0.053542798	resres	-0.010615236
926	MM	2008-2013	3745.437998	0	0	0	0	0	0	0	4000	NA	NA	-0.03645832	resres	-0.005306226
927	MF	2008-2008	4082.35292	0	0	0	0	0	0	0	4500	NA	NA	-0.02506867	resres	-0.031230358
928	MM	2008-2008	4132.106723	0	0	0	0	0	0	0	4500	NA	NA	-0.09340658	resres	-0.025238518
929	MF	2008-2008	4403.08279	0	0	0	0	0	0	0	4500	NA	NA	-0.27564101	resres	-0.036361876
930	MM	2003-2008	4867.258717	0	0	0	0	0	0	0	5000	NA	NA	-0.156049666	resres	-0.05009079
931	MF	2003-2008	4966.439285	0	0	0	0	0	0	0	5000	NA	NA	-0.047847972	immres	-0.010362832
932	MM	2008-2013	2901.725764	0.0099	0	0	0	0	0-0.05	0	3000	NA	NA	-0.099101406	resres	0.000709132
933	MM	2008-2008	2230.716414	0.0151	0	0	0	0	0-0.05	0	2500	NA	NA	-0.047847972	resres	-0.0001078
934	MF	2008-2008	4727.448556	0.0154	0	0	0	0	0-0.05	0	5000	NA	NA	-0.047847972	resres	0.005763556
935	MF	2008-2008	4715.262785	0.0225	0	0	0	0	0-0.05	0	5000	NA	NA	-0.280262898	resres	-0.004732978
936	MM	2003-2008	2772.896024	0.0267	0	0	0	0	0-0.05	0	3000	NA	NA	0.020489938	immres	0.00496576
937	MM	2003-2008	1706.676258	0.0268	0	0	0	0	0-0.05	0	2000	NA	NA	-0.002289366	resres	-0.017682472
938	MF	2008-2013	2788.641096	0.0274	0	0	0	0	0-0.05	0	3000	NA	NA	0.134386458	resres	0.027414692
939	MM	2008-2008	2924.862111	0.032	0	0	0	0	0-0.05	0	3000	NA	NA	0.083133024	resres	-0.011066732
940	MM	2008-2008	3732.168291	0.0345	0	0	0	0	0-0.05	0	4000	NA	NA	0.037574416	resres	0.006743968
941	MF	2003-2008	2772.896024	0.0618	0	0	0	0	0.05-0.10	0	3000	NA	NA	0.043269242	resres	0.000636762
942	MF	2008-2008	4132.106723	0.0736	0	0	0	0	0.05-0.10	0	4500	NA	NA	-0.38953753	resres	0.04887794
943	MM	2008-2008	3452.191089	0.0809	0	0	0	0	0.05-0.10	0	3500	NA	NA	0.24258815	resres	0.044479226
944	MM	2008-2008	3156.888007	0.0974	0	0	0	0	0.05-0.10	0	3500	NA	NA	-0.173134144	resres	0.096025072
945	MF	2003-2003	764.3648998	0	0	0	0	0	0	0	1000	NA	NA	-0.047847972	immimm	-0.063753286
946	MM	2003-2008	863.2641542	0	0	0	0	0	0	0	1000	NA	NA	-0.030763494	immres	-0.049159414
947	MM	2003-2008	921.1222394	0	0	0	0	0	0	0	1000	NA	NA	0.168555412	immres	-0.02008361
948	MM	2003-2003	973.6759214	0	0	0	0	0	0	0	1000	NA	NA	0.128691632	immres	-0.042160974
949	MF	2003-2003	1089.644236	0	0	0	0	0	0	0	1500	NA	NA	0.066048546	immimm	-0.011371188
950	MF	2003-2008	1202.103822	0	0	0	0	0	0	0	1500	NA	NA	-0.002289366	immres	-0.025107664
951	MM	2003-2008	1232.185591	0	0	0	0	0	0	0	1500	NA	NA	0.140081284	immres	-0.007735168
952	MM	2003-2003	1457.308183	0	0	0	0	0	0	0	1500	NA	NA	0.125534716	immimm	-0.013964236
953	MM	2003-2013	1620.0883	0	0	0	0	0	0	0	2000	NA	NA	0.157165762	immres	-0.01080298
954	MM	2003-2008	1650.739013	0	0	0	0	0	0	0	2000	NA	NA	0.100217502	immres	-0.052114414
955	MM	2003-2003	1691.034932	0	0	0	0	0	0	0	2000	NA	NA	-0.013679018	immres	-0.004578136
956	MM	2003-2003	1774.671829	0	0	0	0	0	0	0	2000	NA	NA	-0.007984192	immres	-0.02109285
957	MM	2003-2013	1889.535491	0	0	0	0	0	0	0	2000	NA	NA	0.11730198	immres	-0.014514818
958	MF	2003-2008	1907.059991	0	0	0	0	0	0	0	2000	NA	NA	0.111607154	immimm	0.016538602
959	MM	2003-2008	1956.234201	0	0	0	0	0	0	0	2000	NA	NA	0.18563989	immres	-0.027424648
960	MF	2003-2003	2034.452715	0	0	0	0	0	0	0	2500	NA	NA	-0.230082402	immres	-0.044228424
961	MM	2003-2003	2150.296438	0	0	0	0	0	0	0	2500	NA	NA	0.009100286	immres	-0.016702896
962	MM	2003-2008	2178.736131	0	0	0	0	0	0	0	2500	NA	NA	0.06035372	immres	-0.038761788
963	MF	2003-2008	2308.134658	0	0	0	0	0	0	0	2500	NA	NA	0.316620888	immres	-0.000235456
964	MM	2003-2008	2394.992146	0	0	0	0	0	0	0	2500	NA	NA	0.151470936	immres	0.015607586
965	MM	2003-2008	2468.012198	0	0	0	0	0	0	0	2500	NA	NA	0.03187959	immres	-0.072752706
966	MM	2003-2008	2527.738462	0	0	0	0	0	0	0	3000	NA	NA	0.048964068	immres	-0.024976844
967	MF	2003-2003	2585.104069	0	0	0	0	0	0	0	3000	NA	NA	0.111607154	immres	-0.025707258
968	MM	2003-2003	2585.104069	0	0	0	0	0	0	0	3000	NA	NA	0.231198498	immimm	-0.0260796
969	MM	2003-2003	2978.906407	0	0	0	0	0	0	0	3000	NA	NA	0.105912328	immres	0.00252711
970	MM	2003-2003	2981.612453	0	0	0	0	0	0	0	3000	NA	NA	0.035029476	immres	-0.027269752
971	MM	2003-2008	3086.160961	0	0	0	0	0	0	0	3500	NA	NA	0.083133024	immres	-0.002363128
972	MM	2003-2008	3330.646816	0	0	0	0	0	0	0	3500	NA	NA	0.105912328	immres	-0.014785028
973	MF	2003-2008	3807.980985	0	0	0	0	0	0	0	4000	NA	NA	-0.002289366	immres	-0.002163134
974	MF	2003-2013	4741.803373	0	0	0	0	0	0	0	5000	NA	NA	-0.070627276	immres	-0.026824516
975	MM	2003-2013	4786.990737	0	0	0	0	0	0	0	5000	NA	NA	-0.02506867	immres	0.002964018
976	MM	2003-2008	5261.045199	0	0	0	0	0	0	0	5500	NA	NA	-0.053542798	immres	-0.014480954
977	MM	2003-2008	5626.29328	0	0	0	0	0	0	0	6000	NA	NA	0.054658894	immres	-0.007319678
978	MM	2003-2008	5860.52944	0	0	0	0	0	0	0	6000	NA	NA	0.179945064	immres	-0.003465958
979	MF	2003-2008	6175.679831	0	0	0	0	0	0	0	6500	NA	NA	0.043269242	immres	-0.008918598
980	MF	2003-2008	6198.673074	0	0	0	0	0	0	0	6500	NA	NA	0.134386458	immres	-0.02257058
981	MF	2003-2008	6524.027935	0	0	0	0	0	0	0	7000	NA	NA	-0.138965188	immres	-0.00345045
982	MF	2003-2008	6738.455122	0	0	0	0	0	0	0	7000	NA	NA	-0.120230036	immres	-0.019153004
983	MM	2003-2003	6838.381808	0	0	0	0	0	0	0	7000	NA	NA	0.08882785	immres	-0.038300922
984	MM	2003-2008	6175.679831	0.0123	0	0	0	0	0-0.05	0	6500	NA	NA	0.014795112	immres	0.01231935
985	MF	2003-2008	685.9651959	0.0213	0	0	0	0	0-0.05	0	1000	NA	NA	-0.234539224	immres	0.011783926
986	MF	2003-2003	6681.624189	0.0492	0	0	0	0	0-0.05	0	7000	NA	NA	0.134386458	immimm	0.032206418
987	MF	2003-2008	6816.555411	0.0519	0	0	0	0	0.05-0.10	0	7000	NA	NA	0.157165762	immres	0.051919226
988	MF	2003-2003	2355.057307	0.1416	0	0	0	0	0.10-0.20	0	2500	NA	NA	0.179945064	immimm	0.14157976
989	MM	2008-2013	67.01462527	0.0873	0.0625	0.125	0.125	0.25	0.05-0.10	0.04-0.10	500	AV2	AV2	0.407738102	resres	0.072278666
990	MF	2003-2013	1217.307213	0.1421	0.0625	0.125	0.1875	0.375	0.10-0.20	0.04-0.10	1500	C1	C1_MM12	0.498855318	resres	0.087117884
991	MM	2008-2013	1649.334378	0.0429	0.03125	0.0625	0.09375	0.1875	0-0.05	0-0.04	2000	C1r1	C1r1	0.265367454	resres	0.023919314
992	MM	2008-2013	6327.844018	0.0382	0.0078125	0.015625	0.0234375	0.046875	0-0.05	0-0.04	6500	C2r1	C2r1	-0.002289366	resres	0.006309642
993	MF	2013-2013	4963.879309	0.0703	0.00390625	0.0078125	0	0	0.05-0.10	0-0.04	5000	C3	C3	-0.070627276	resres	0.01117346
994	MF	2008-2013	295.7272392	0	0	0	0	0	0	0	500	NA	NA	-0.070627276	resres	-0.040627534
995	MF	2003-2013	377.4889932	0	0	0	0	0	0	0	500	NA	NA	0.316620888	immres	-0.044828786
996	MF	2008-2013	616.2134776	0	0	0	0	0	0	0	1000	NA	NA	0.062664664	resres	-0.020735754
997	MM	2003-2013	767.7538798	0	0.000976563	0.001953126	0	0	0	0-0.04	1000	ped	NA	-0.06493245	resres	-0.031489018
998	MM	2003-2013	887.4195626	0	0	0	0	0	0	0	1000	NA	NA	0.134386458	resres	-0.042225888
999	MM	2008-2013	905.5877318	0	0	0	0	0	0	0	1000	NA	NA	-0.144660014	resres	-0.034214928
1000	MM	2003-2013	926.503211	0	0	0	0	0	0	0	1000	NA	NA	0.094522676	immres	-0.043628062
1001	MM	2003-2013	1062.909451	0	0	0	0	0	0	0	1500	NA	NA	-0.02506867	resres	-0.032216696
1002	MM	2013-2013	1078.753364	0	0.0078125	0.015625	0.015625	0.03125	0	0-0.04	1500	ped	NA	0.140081284	resres	-0.007566114
1003	MM	2008-2013	1202.958457	0	0	0	0	0	0	0	1500	NA	NA	0.026184764	resres	-0.045567074
1004	MM	2003-2013	1226.872418	0	0	0	0	0	0	0	1500	NA	NA	0.140081284	resres	-0.020814334
1005	MM	2008-2013	1277.833013	0	0	0	0	0	0	0	1500	NA	NA	0.020489938	resres	-0.02506425
1006	MF	2003-2013	1428.55555	0	0	0	0	0	0	0	1500	NA	NA	-0.09340658	immres	-0.016552102
1007	MM	2008-2013	1477.219503	0	0	0	0	0	0	0	1500	NA	NA	0.020489938	resres	0.003782586
1008	MM	2013-2013	1557.590578	0	0.000976563	0.001953126	0.0078125	0.015625	0	0-0.04	2000	ped	NA	0.14577611	resres	-0.031357232
1009	MF	2003-2013	1673.303263	0	0	0	0	0	0	0	2000	NA	NA	0.043269242	resres	-0.02668674
1010	MM	2008-2013	1711.821629	0	0	0	0	0	0	0	2000	NA	NA	-0.116185884	resres	-0.008349262
1011	MF	2008-2013	2142.870682	0	0	0	0	0	0	0	2500	NA	NA	0.225503672	resres	-0.027680974
1012	MM	2008-2013	2195.804447	0	0	0	0	0	0	0	2500	NA	NA	-0.013679018	resres	-0.00713473
1013	MF	2008-2013	2218.712341	0	0	0	0	0	0	0	2500	NA	NA	0.293841584	immres	-0.031420716
1014	MM	2003-2013	2738.273416	0	0	0	0	0	0	0	3000	NA	NA	-0.155653322	resres	-0.031653
1015	MM	2003-2013	3000.47034	0	0	0	0	0	0	0	3500	NA	NA	0.122996806	resres	-0.043961596
1016	MM	2008-2013	3382.019733	0	0.000976563	0.001953126	0.0078125	0.015625	0	0-0.04	3500	ped	NA	0.100217502	resres	-0.037094306
1017	MM	2013-2013	5054.146973	0	0	0	0	0	0	0	5500	NA	NA	-0.030763494	resres	-0.01441048
1018	MM	2008-2013	5911.187896	0	0	0	0	0	0	0	6000	NA	NA	-0.007984192	resres	-0.02989365
1019	MF	2008-2013	6327.844018	0	0	0	0	0	0	0	6500	NA	NA	0.043269242	resres	-0.021553836
1020	MF	2008-2013	6583.529098	0	0.000488281	0.000976562	0	0	0	0-0.04	7000	ped	NA	-0.047847972	resres	-0.031020476
1021	MF	2008-2013	6910.320877	0	0	0	0	0	0	0	7000	NA	NA	-0.005920848	resres	-0.03481575
1022	MM	2003-2013	7055.391527	0	0.001953125	0.00390625	0	0	0	0-0.04	7500	ped	NA	0.014795112	resres	-0.019562494
1023	MF	2003-2013	7062.179252	0	0	0	0	0	0	0	7500	NA	NA	0.179945064	immres	-0.045362618
1024	MM	2003-2013	1676.368104	0.0122	0	0	0	0	0-0.05	0	2000	NA	NA	-0.057359982	immres	0.003910602
1025	MM	2008-2013	5347.88895	0.0204	0	0	0	0	0-0.05	0	5500	NA	NA	-0.047847972	resres	-0.003300774
1026	MM	2003-2013	1673.303263	0.0205	0	0	0	0	0-0.05	0	2000	NA	NA	0.100217502	immres	0.00278096
1027	MF	2008-2013	4089.968622	0.0225	0	0	0	0	0-0.05	0	4500	NA	NA	0.111607154	resres	0.007622546
1028	MF	2003-2013	822.703373	0.028	0	0	0	0	0-0.05	0	1000	NA	NA	0.066048546	immres	-0.012678844
1029	MM	2008-2013	2407.087817	0.0358	0	0	0	0	0-0.05	0	2500	NA	NA	0.077438198	resres	0.025239898
1030	MF	2008-2013	6918.522428	0.0535	0	0	0	0	0.05-0.10	0	7000	NA	NA	0.157165762	resres	0.00132654
1031	MM	2008-2013	2131.018594	0.0544	0	0	0	0	0.05-0.10	0	2500	NA	NA	0.020489938	resres	0.019308804
1032	MF	2008-2013	6266.103804	0.0568	0	0	0	0	0.05-0.10	0	6500	NA	NA	0.27106228	resres	0.014932992
1033	MM	2008-2013	5569.063101	0.0725	0	0	0	0	0.05-0.10	0	6000	NA	NA	-0.042153146	resres	0.01385843
1034	MM	2008-2008	399.5180221	0	0	0	0	0	0	0	500	NA	NA	0.162860586	resres	-0.024762304
1035	MM	2008-2008	459.0827485	0	0	0	0	0	0	0	500	NA	NA	0.11730198	resres	-0.004547946
1036	MM	2003-2008	486.6362091	0	0	0	0	0	0	0	500	NA	NA	0.159827474	immres	0.004949046
1037	MF	2008-2008	547.9827917	0	0	0	0	0	0	0	1000	NA	NA	0.339400192	resres	-0.007362944
1038	MM	2008-2008	583.6294801	0	0	0	0	0	0	0	1000	NA	NA	0.288146758	resres	-0.011867418
1039	MM	2008-2008	872.3823531	0	0	0	0	0	0	0	1000	NA	NA	0.168555412	resres	-0.023777448
1040	MM	2003-2008	1222.120469	0	0	0	0	0	0	0	1500	NA	NA	0.02925121	resres	-0.032763536
1041	MM	2003-2008	1386.702217	0	0	0	0	0	0	0	1500	NA	NA	0.071743372	resres	-0.011821236
1042	MF	2003-2008	1455.613754	0	0	0	0	0	0	0	1500	NA	NA	-0.002289366	immres	-0.011904298
1043	MM	2008-2008	1590.125414	0	0	0	0	0	0	0	2000	NA	NA	0.083133024	resres	-0.029304828
1044	MF	2008-2008	1769.725679	0	0	0	0	0	0	0	2000	NA	NA	0.179945064	resres	-0.03023578
1045	MM	2008-2008	1804.072487	0	0	0	0	0	0	0	2000	NA	NA	-0.087711754	resres	-0.005577716
1046	MM	2008-2008	1996.506311	0	0	0	0	0	0	0	2000	NA	NA	-0.007984192	resres	0.015864664
1047	MM	2003-2008	2040.425152	0	0	0	0	0	0	0	2500	NA	NA	0.08882785	resres	-0.004434766
1048	MM	2003-2008	2313.701176	0	0	0	0	0	0	0	2500	NA	NA	0.08882785	resres	-0.014833056
1049	MF	2003-2008	2487.577836	0	0	0	0	0	0	0	2500	NA	NA	0.248282976	resres	-0.009846946
1050	MM	2003-2008	2546.963796	0	0	0	0	0	0	0	3000	NA	NA	0.11730198	resres	-0.017142032
1051	MM	2008-2008	2756.076291	0	0	0	0	0	0	0	3000	NA	NA	0.037574416	resres	-0.004532832
1052	MM	2008-2013	2875.306516	0	0	0	0	0	0	0	3000	NA	NA	0.03187959	resres	-0.002508018
1053	MM	2008-2008	3228.416332	0	0	0	0	0	0	0	3500	NA	NA	-0.013679018	resres	-0.030399316
1054	MM	2008-2013	3281.145099	0	0	0	0	0	0	0	3500	NA	NA	0.157165762	resres	-0.03136206
1055	MM	2008-2013	3346.017969	0	0	0	0	0	0	0	3500	NA	NA	0.174250238	resres	-0.00365034
1056	MM	2008-2008	4130.528871	0	0	0	0	0	0	0	4500	NA	NA	0.08882785	resres	-0.04675935
1057	MF	2008-2008	4481.3366	0	0	0	0	0	0	0	4500	NA	NA	0.225503672	resres	-0.01330389
1058	MM	2008-2008	4530.295405	0	0	0	0	0	0	0	5000	NA	NA	0.094522676	resres	-0.007390966
1059	MF	2008-2008	4801.727537	0	0	0	0	0	0	0	5000	NA	NA	0.08882785	resres	0.009289508
1060	MM	2003-2008	5261.03874	0	0	0	0	0	0	0	5500	NA	NA	0.08882785	resres	-0.017253124
1061	MF	2003-2008	5330.772831	0.0046	0	0	0	0	0-0.05	0	5500	NA	NA	0.043269242	immres	0.00449091
1062	MF	2003-2008	2553.996966	0.0094	0	0	0	0	0-0.05	0	3000	NA	NA	0.362179494	immres	0.009415988
1063	MM	2003-2008	1808.797507	0.0097	0	0	0	0	0-0.05	0	2000	NA	NA	0.293841584	immres	0.005744514
1064	MF	2008-2013	3176.498524	0.0114	0	0	0	0	0-0.05	0	3500	NA	NA	0.043269242	resres	0.001053996
1065	MM	2008-2008	3838.936105	0.0114	0	0	0	0	0-0.05	0	4000	NA	NA	0.248282976	resres	0.009342544
1066	MM	2003-2008	1213.615063	0.0137	0	0	0	0	0-0.05	0	1500	NA	NA	0.048964068	resres	0.013658362
1067	MM	2008-2008	2529.650608	0.0166	0	0	0	0	0-0.05	0	3000	NA	NA	0.305231236	resres	0.009403852
1068	MF	2008-2008	5126.964093	0.0195	0	0	0	0	0-0.05	0	5500	NA	NA	0.08882785	resres	0.012214812
1069	MF	2008-2008	2338.650727	0.0208	0	0	0	0	0-0.05	0	2500	NA	NA	0.020489938	resres	0.020785894
1070	MF	2003-2008	975.2281066	0.0243	0	0	0	0	0-0.05	0	1000	NA	NA	0.08882785	immres	0.002853724
1071	MM	2008-2008	3556.386974	0.0266	0	0	0	0	0-0.05	0	4000	NA	NA	0.00340546	resres	0.00360036
1072	MF	2008-2008	731.1757997	0.0289	0	0	0	0	0-0.05	0	1000	NA	NA	0.202724368	immres	0.028883782
1073	MF	2008-2008	5112.660721	0.0306	0	0	0	0	0-0.05	0	5500	NA	NA	0.154112014	resres	0.001526636
1074	MF	2008-2008	4530.295405	0.0372	0	0	0	0	0-0.05	0	5000	NA	NA	0.020489938	resres	0.027332692
1075	MF	2008-2008	2198.979047	0.0375	0	0	0	0	0-0.05	0	2500	NA	NA	-0.16595371	resres	0.024061964
1076	MM	2008-2008	1993.95858	0.0405	0	0	0	0	0-0.05	0	2000	NA	NA	0.174250238	resres	0.040512752
1077	MM	2003-2008	2487.577836	0.0439	0	0	0	0	0-0.05	0	2500	NA	NA	0.219808846	immres	0.007495658
1078	MM	2008-2013	1797.687142	0.0449	0	0	0	0	0-0.05	0	2000	NA	NA	-0.007984192	resres	-0.004004216
1079	MF	2003-2008	2851.472681	0.0471	0	0	0	0	0-0.05	0	3000	NA	NA	-0.252861706	resres	-0.015210962
1080	MF	2008-2008	5837.352039	0.1059	0.0625	0.125	0.125	0.25	0.10-0.20	0.04-0.10	6000	AV2	AV2	0.27106228	resres	0.09577972
1081	MF	2008-2008	668.4380749	0.416	0.25	0.5	0.25	0.5	0.40+	0.225+	1000	FS	FS	0.544413924	resres	0.415994426
1082	MM	2003-2008	933.737115	0.2261	0.125	0.25	0.125	0.25	0.20-0.30	0.10-0.225	1000	HS	HS_d	0.384958798	resres	0.226124982
1083	MM	2008-2008	421.2672904	0	0	0	0	0	0	0	500	NA	NA	0.134386458	resres	-0.03467273
1084	MM	2003-2008	513.0792142	0	0	0	0	0	0	0	1000	NA	NA	-0.06493245	resres	-0.018692632
1085	MF	2003-2008	583.7142452	0	0	0	0	0	0	0	1000	NA	NA	-0.298420314	immres	-0.053092262
1086	MM	2008-2008	755.0638715	0	0	0	0	0	0	0	1000	NA	NA	-0.053542798	resres	-0.037957216
1087	MM	2008-2013	783.0277262	0	0	0	0	0	0	0	1000	NA	NA	-0.053542798	resres	-0.047896796
1088	MM	2008-2008	816.1315213	0	0	0	0	0	0	0	1000	NA	NA	-0.076322102	resres	-0.061418702
1089	MM	2008-2008	1120.270057	0	0	0	0	0	0	0	1500	NA	NA	0.066048546	resres	-0.015373602
1090	MM	2003-2008	1172.256371	0	0	0	0	0	0	0	1500	NA	NA	-0.057359982	immres	-0.011559102
1091	MM	2003-2008	1272.509399	0	0	0	0	0	0	0	1500	NA	NA	0.009100286	resres	-0.052092554
1092	MM	2008-2008	1299.327153	0	0	0	0	0	0	0	1500	NA	NA	0.00340546	resres	-0.04009754
1093	MM	2003-2008	1301.983694	0	0	0	0	0	0	0	1500	NA	NA	-0.02506867	immres	-0.03876378
1094	MF	2008-2008	1341.173907	0	0	0	0	0	0	0	1500	NA	NA	-0.234539224	resres	-0.028424866
1095	MF	2008-2008	1380.888069	0	0	0	0	0	0	0	1500	NA	NA	-0.002289366	resres	-0.029430654
1096	MF	2003-2008	1517.91953	0	0	0	0	0	0	0	2000	NA	NA	-0.02506867	immres	-0.021040816
1097	MM	2008-2008	1527.95821	0	0	0	0	0	0	0	2000	NA	NA	-0.06493245	resres	-0.00882058
1098	MF	2003-2008	1564.780946	0	0	0	0	0	0	0	2000	NA	NA	0.179945064	resres	-0.03876378
1099	MM	2003-2008	1564.780946	0	0	0	0	0	0	0	2000	NA	NA	0.083133024	immres	-0.013798554
1100	MM	2003-2008	1653.751886	0	0	0	0	0	0	0	2000	NA	NA	-0.019373844	resres	-0.04269433
1101	MM	2008-2008	1661.07399	0	0	0	0	0	0	0	2000	NA	NA	0.054658894	resres	-0.029087878
1102	MF	2008-2008	1698.791103	0	0	0	0	0	0	0	2000	NA	NA	-0.161744492	immres	-0.021840378
1103	MF	2003-2008	1731.256668	0	0	0	0	0	0	0	2000	NA	NA	-0.184523796	resres	-0.066842034
1104	MM	2008-2008	1784.188583	0	0	0	0	0	0	0	2000	NA	NA	-0.110491058	resres	-0.022362392
1105	MM	2008-2013	1813.811589	0	0	0	0	0	0	0	2000	NA	NA	-0.082016928	resres	-0.05251866
1106	MM	2003-2008	1956.583349	0	0	0	0	0	0	0	2000	NA	NA	0.006138142	resres	-0.017172216
1107	MM	2008-2008	2111.726604	0	0	0	0	0	0	0	2500	NA	NA	-0.09340658	resres	-0.05004124
1108	MM	2003-2008	2274.992791	0	0	0	0	0	0	0	2500	NA	NA	-0.087711754	resres	-0.011150232
1109	MM	2008-2013	2323.847725	0	0	0	0	0	0	0	2500	NA	NA	0.014795112	resres	-0.052289306
1110	MM	2008-2008	2659.348334	0	0	0	0	0	0	0	3000	NA	NA	-0.019373844	resres	-0.047358868
1111	MF	2008-2013	4288.235014	0	0	0	0	0	0	0	4500	NA	NA	-0.27564101	resres	-0.036826704
1112	MM	2008-2013	4399.290384	0	0	0	0	0	0	0	4500	NA	NA	0.077438198	resres	-0.02763095
1113	MM	2008-2008	4615.667252	0	0	0	0	0	0	0	5000	NA	NA	-0.030763494	resres	-0.013280384
1114	MM	2008-2008	4800.063582	0	0	0	0	0	0	0	5000	NA	NA	-0.104796232	resres	-0.017912524
1115	MF	2008-2008	5523.314929	0	0	0	0	0	0	0	6000	NA	NA	0.020489938	resres	-0.011775114
1116	MM	2008-2008	5612.337352	0	0	0	0	0	0	0	6000	NA	NA	-0.235777228	resres	-0.006263354
1117	MF	2008-2008	5612.337352	0	0	0	0	0	0	0	6000	NA	NA	-0.298420314	resres	-0.005520892
1118	MF	2008-2008	6199.237459	0	0	0	0	0	0	0	6500	NA	NA	-0.16595371	resres	-0.021353766
1119	MM	2003-2008	6361.545997	0	0	0	0	0	0	0	6500	NA	NA	-0.002289366	resres	-0.015325242
1120	MF	2003-2008	6450.411051	0	0	0	0	0	0	0	6500	NA	NA	-0.116185884	immres	-0.051092846
1121	MM	2008-2008	5165.18568	0.0071	0.0078125	0.015625	0	0	0-0.05	0-0.04	5500	ped	NA	0.020489938	resres	0.007124186
1122	MM	2008-2008	1499.701734	0.018	0	0	0	0	0-0.05	0	1500	NA	NA	-0.007984192	resres	-0.011762782
1123	MF	2008-2008	3458.689143	0.0263	0	0	0	0	0-0.05	0	3500	NA	NA	0.08882785	resres	0.019310824
1124	MF	2008-2008	6183.484292	0.0354	0	0	0	0	0-0.05	0	6500	NA	NA	-0.138965188	resres	0.00794331
1125	MM	2008-2008	1686.003796	0.0442	0	0	0	0	0-0.05	0	2000	NA	NA	0.208419194	resres	0.031540864
1126	MF	2003-2008	309.6496407	0.0505	0	0	0	0	0.05-0.10	0	500	NA	NA	-0.116185884	immres	-0.005160312
1127	MM	2008-2008	466.6488616	0.1548	0.0625	0.125	0.125	0.25	0.10-0.20	0.04-0.10	500	AV2	AV2	0.276757106	resres	0.130187454
1128	MF	2008-2008	265.7446331	0.1803	0.0625	0.125	0.25	0.5	0.10-0.20	0.04-0.10	500	AV2	AV2	0.954276326	resres	0.162523846
1129	MM	2003-2008	1542.99792	0.0242	0.03125	0.0625	0.09375	0.1875	0-0.05	0-0.04	2000	C1r1	C1r1	0.128691632	resres	0.00276405
1130	MM	2003-2008	478.0049372	0	0	0	0	0	0	0	500	NA	NA	0.043269242	immres	-0.03170321
1131	MM	2008-2013	533.5046766	0	0	0	0	0	0	0	1000	NA	NA	-0.042153146	resres	-0.0315573
1132	MF	2003-2008	572.7343014	0	0	0	0	0	0	0	1000	NA	NA	-0.343978922	immres	-0.047426366
1133	MM	2008-2008	586.24413	0	0	0	0	0	0	0	1000	NA	NA	0.157165762	resres	-0.04109467
1134	MM	2003-2008	612.2282581	0	0	0	0	0	0	0	1000	NA	NA	0.219808846	resres	-0.047962982
1135	MF	2008-2008	829.1106078	0	0	0	0	0	0	0	1000	NA	NA	0.020489938	resres	-0.0654083
1136	MF	2003-2008	1049.121614	0	0	0	0	0	0	0	1500	NA	NA	-0.161744492	immres	-0.040556504
1137	MM	2008-2008	1153.404188	0	0	0	0	0	0	0	1500	NA	NA	0.111607154	resres	-0.061682962
1138	MM	2008-2013	1163.009071	0	0	0	0	0	0	0	1500	NA	NA	0.066048546	resres	0.00088464
1139	MM	2003-2008	1290.17612	0	0	0	0	0	0	0	1500	NA	NA	0.077438198	resres	-0.014444428
1140	MM	2008-2013	1494.998358	0	0	0	0	0	0	0	1500	NA	NA	-0.12188071	resres	-0.049023552
1141	MM	2003-2008	1691.486453	0	0	0	0	0	0	0	2000	NA	NA	-0.057359982	immres	-0.050373644
1142	MM	2003-2008	1745.684992	0	0	0	0	0	0	0	2000	NA	NA	-0.03645832	resres	-0.025907124
1143	MF	2003-2008	1933.088524	0	0	0	0	0	0	0	2000	NA	NA	0.08882785	immres	-0.022778608
1144	MM	2008-2008	1948.930502	0	0	0	0	0	0	0	2000	NA	NA	-0.212997926	resres	-0.035558686
1145	MM	2008-2008	1990.669237	0	0	0	0	0	0	0	2000	NA	NA	0.03187959	resres	-0.058924958
1146	MM	2008-2008	2186.320372	0	0	0	0	0	0	0	2500	NA	NA	0.026184764	resres	-0.021762414
1147	MF	2008-2008	2198.198628	0	0	0	0	0	0	0	2500	NA	NA	-0.070627276	immres	-0.011516842
1148	MF	2003-2008	2201.153745	0	0.000488281	0.000976562	0	0	0	0-0.04	2500	ped	NA	-0.070627276	resres	-0.02970456
1149	MM	2003-2008	2201.153745	0	0	0	0	0	0	0	2500	NA	NA	0.06035372	immres	-0.012338526
1150	MM	2008-2008	2235.493934	0	0.000244141	0.000488282	0	0	0	0-0.04	2500	ped	NA	-0.212997926	resres	-0.017652752
1151	MM	2008-2008	2339.887598	0	0	0	0	0	0	0	2500	NA	NA	-0.110491058	resres	-0.04529454
1152	MF	2008-2008	2383.040361	0	0.000976563	0.001953126	0.01171875	0.0234375	0	0-0.04	2500	ped	NA	0.293841584	resres	-0.02756848
1153	MM	2008-2008	2890.459375	0	0	0	0	0	0	0	3000	NA	NA	-0.007984192	resres	-0.014103656
1154	MM	2003-2008	3155.603033	0	0.001953125	0.00390625	0.01171875	0.0234375	0	0-0.04	3500	ped	NA	0.197029542	resres	-0.013421586
1155	MM	2008-2008	3525.119282	0	0	0	0	0	0	0	4000	NA	NA	-0.156049666	resres	-0.030177948
1156	MF	2008-2013	5021.892377	0	0	0	0	0	0	0	5500	NA	NA	-0.298420314	resres	-0.024962296
1157	MM	2008-2013	5086.420386	0	0	0	0	0	0	0	5500	NA	NA	0.009100286	resres	-0.021240706
1158	MM	2008-2008	6068.407707	0	0.000518799	0.001037598	0.006835938	0.013671876	0	0-0.04	6500	ped	NA	-0.070627276	resres	-0.02897937
1159	MF	2008-2008	6415.224565	0	0	0	0	0	0	0	6500	NA	NA	0.134386458	resres	-0.031903074
1160	MF	2003-2008	7031.947797	0	0	0	0	0	0	0	7500	NA	NA	-0.02506867	immres	-0.007119812
1161	MM	2003-2008	7122.497218	0	0	0	0	0	0	0	7500	NA	NA	0.111607154	resres	-0.045026864
1162	MM	2008-2008	5782.643726	0.0017	0	0	0	0	0-0.05	0	6000	NA	NA	-0.082016928	resres	-0.000268934
1163	MM	2008-2008	6430.174151	0.0048	0	0	0	0	0-0.05	0	6500	NA	NA	-0.076322102	resres	-0.001012546
1164	MM	2008-2008	1367.907398	0.0119	0.000244141	0.000488282	0.000488281	0.000976562	0-0.05	0-0.04	1500	ped	NA	0.231198498	resres	0.002399638
1165	MF	2008-2008	4108.812189	0.0128	0	0	0	0	0-0.05	0	4500	NA	NA	-0.047847972	resres	0.012762406
1166	MF	2008-2008	6430.174151	0.0171	0	0	0	0	0-0.05	0	6500	NA	NA	-0.184523796	resres	-0.016254054
1167	MM	2008-2008	1945.868325	0.0174	0	0	0	0	0-0.05	0	2000	NA	NA	0.100217502	resres	0.010341996
1168	MF	2008-2008	7050.282234	0.0229	0.000488281	0.000976562	0	0	0-0.05	0-0.04	7500	ped	NA	-0.002289366	resres	0.000602614
1169	MM	2008-2008	1560.078194	0.023	0.001220703	0.002441406	0.009765625	0.01953125	0-0.05	0-0.04	2000	ped	NA	0.043269242	resres	-0.02358477
1170	MF	2003-2008	1557.901605	0.025	0	0	0	0	0-0.05	0	2000	NA	NA	-0.184523796	resres	-0.015551756
1171	MM	2003-2008	3028.238197	0.0289	0.001220703	0.002441406	0.009765625	0.01953125	0-0.05	0-0.04	3500	ped	NA	-0.115205456	resres	-0.024043908
1172	MF	2008-2008	6737.800113	0.0303	0	0	0	0	0-0.05	0	7000	NA	NA	0.08882785	resres	-0.009718058
1173	MF	2008-2008	7002.928029	0.0308	0	0	0	0	0-0.05	0	7500	NA	NA	0.085526502	resres	0.005909604
1174	MM	2008-2008	5483.428653	0.0609	0	0	0	0	0.05-0.10	0	5500	NA	NA	-0.190218622	resres	0.03018795
1175	MF	2008-2013	7009.527826	0.1139	0.0625	0.125	0	0	0.10-0.20	0.04-0.10	7500	AV2	AV2	0.020489938	resres	0.066153622
1176	FF	2008-2013	7288.457451	0.1747	0.0625	0.125	0	0	0.10-0.20	0.04-0.10	7500	AV2	AV2	0.19391484	resres	0.157693094
1177	MF	2003-2013	6545.021847	0.0681	0.03125	0.0625	0	0	0.05-0.10	0-0.04	7000	C1r1	C1r1	0.248282976	resres	0.043668756
1178	MF	2008-2013	7022.859481	0.5434	0.25	0.5	0.25	0.5	0.40+	0.225+	7500	FS	FS	0.384958798	resres	0.543391748
1179	FF	2003-2013	501.8591277	0	0	0	0	0	0	0	1000	NA	NA	-0.209592464	immres	0.015836204
1180	MF	2003-2013	789.5749097	0	0	0	0	0	0	0	1000	NA	NA	0.225503672	resres	-0.056751326
1181	FF	2008-2013	1353.520254	0	0	0	0	0	0	0	1500	NA	NA	-0.36904759	resres	-0.01957184
1182	FF	2008-2013	1911.844307	0	0	0	0	0	0	0	2000	NA	NA	-0.11847525	resres	-0.048627496
1183	FF	2008-2013	1933.557009	0	0	0	0	0	0	0	2000	NA	NA	-0.255151072	resres	-0.004634732
1184	MF	2013-2013	1969.814124	0	0	0	0	0	0	0	2000	NA	NA	-0.184523796	resres	-0.022362392
1185	FF	2013-2013	2103.648576	0	0	0	0	0	0	0	2500	NA	NA	-0.323488984	resres	-0.033489966
1186	MF	2008-2013	2107.706958	0	0.000518799	0.001037598	0	0	0	0-0.04	2500	ped	NA	-0.161744492	resres	-0.040297404
1187	MF	2008-2013	2190.000694	0	0	0	0	0	0	0	2500	NA	NA	0.111607154	resres	-0.007735168
1188	FF	2008-2013	2925.31972	0	0	0	0	0	0	0	3000	NA	NA	-0.095695946	resres	-0.016952242
1189	MF	2008-2013	3786.842599	0	0	0	0	0	0	0	4000	NA	NA	-0.184523796	resres	-0.031435124
1190	MF	2003-2013	4155.534116	0	0.001953125	0.00390625	0	0	0	0-0.04	4500	ped	NA	-0.138965188	resres	-0.01013692
1191	FF	2008-2013	4826.124602	0	0	0	0	0	0	0	5000	NA	NA	-0.18681316	immres	-0.031566802
1192	MF	2003-2013	4830.77641	0	0.001220703	0.002441406	0	0	0	0-0.04	5000	ped	NA	0.052364276	resres	-0.024725664
1193	MF	2008-2013	4871.538448	0	0	0	0	0	0	0	5000	NA	NA	-0.252861706	resres	-0.059496342
1194	MF	2008-2013	4884.087325	0	0	0	0	0	0	0	5000	NA	NA	0.08882785	resres	-0.037826922
1195	FF	2008-2013	5089.757277	0	0.000976563	0.001953126	0	0	0	0-0.04	5500	ped	NA	0.018200574	resres	-0.012692086
1196	MF	2008-2013	5250.023822	0	0	0	0	0	0	0	5500	NA	NA	0.157165762	resres	-0.005363016
1197	MF	2003-2013	5351.440333	0	0	0	0	0	0	0	5500	NA	NA	-0.120230036	immres	-0.047369306
1198	MF	2008-2013	5737.342874	0	0.000244141	0.000488282	0	0	0	0-0.04	6000	ped	NA	0.248282976	resres	-0.042560038
1199	MF	2008-2013	6062.183762	0	0.001220703	0.002441406	0	0	0	0-0.04	6500	ped	NA	0.134386458	resres	-0.018163314
1200	FF	2003-2013	6207.876011	0	0	0	0	0	0	0	6500	NA	NA	-0.00457873	immres	-0.030937124
1201	MF	2008-2013	6329.612127	0	0	0	0	0	0	0	6500	NA	NA	0.134386458	resres	-0.028562164
1202	MF	2008-2013	6368.80921	0	0	0	0	0	0	0	6500	NA	NA	0.020489938	resres	-0.06308934
1203	FF	2003-2013	6647.661008	0	0	0	0	0	0	0	7000	NA	NA	-0.164033856	immres	-0.048561428
1204	MF	2003-2013	6697.262102	0	0	0	0	0	0	0	7000	NA	NA	-0.002289366	immres	-0.030030556
1205	MF	2008-2013	6888.377912	0	0.000244141	0.000488282	0	0	0	0-0.04	7000	ped	NA	-0.27564101	resres	-0.030367306
1206	MF	2013-2013	7015.089448	0	0	0	0	0	0	0	7500	NA	NA	-0.116185884	resres	-0.048298648
1207	FF	2008-2013	7017.698366	0	0	0	0	0	0	0	7500	NA	NA	-0.141254554	resres	-0.06755169
1208	MF	2003-2013	7271.251581	0	0	0	0	0	0	0	7500	NA	NA	-0.09340658	resres	-0.014962664
1209	MF	2003-2013	7475.58254	0	0	0	0	0	0	0	7500	NA	NA	-0.184523796	resres	-0.05556117
1210	FF	2003-2013	7514.13745	0	0.000488281	0.000976562	0	0	0	0-0.04	8000	ped	NA	-0.164033856	resres	-0.052826806
1211	MF	2003-2013	7514.13745	0	0	0	0	0	0	0	8000	NA	NA	0.08882785	immres	-0.018733526
1212	MF	2008-2013	7591.029391	0	0	0	0	0	0	0	8000	NA	NA	0.111607154	resres	-0.025147872
1213	MF	2003-2013	7629.19597	0	0	0	0	0	0	0	8000	NA	NA	0.45329671	resres	-0.037356778
1214	FF	2003-2013	7697.648069	0	0	0	0	0	0	0	8000	NA	NA	0.291552218	immres	-0.040695884
1215	MF	2008-2013	7930.465953	0	0	0	0	0	0	0	8000	NA	NA	-0.184523796	resres	-0.03849024
1216	MF	2013-2013	8088.52044	0	0	0	0	0	0	0	8500	NA	NA	0.157165762	resres	-0.03714094
1217	FF	2003-2013	8099.272722	0	0	0	0	0	0	0	8500	NA	NA	-0.48294411	resres	-0.047964518
1218	MF	2008-2013	8463.723887	0	0	0	0	0	0	0	8500	NA	NA	0.134386458	resres	-0.079379574
1219	MF	2013-2013	8510.234783	0	0	0	0	0	0	0	9000	NA	NA	-0.047847972	resres	-0.05795572
1220	FF	2008-2013	1641.867284	0.0088	0.000488281	0.000976562	0	0	0-0.05	0-0.04	2000	ped	NA	0.132097092	resres	-0.00190722
1221	MF	2008-2013	2830.746691	0.0134	0	0	0	0	0-0.05	0	3000	NA	NA	0.111607154	resres	0.012214812
1222	FF	2008-2013	1117.895512	0.0138	0	0	0	0	0-0.05	0	1500	NA	NA	-0.057565372	resres	0.000526162
1223	MF	2008-2013	1353.520254	0.0305	0	0	0	0	0-0.05	0	1500	NA	NA	-0.047847972	resres	0.004872088
1224	MF	2008-2013	7327.240011	0.1237	0.0625	0.125	0	0	0.10-0.20	0.04-0.10	7500	AV2	AV2	0.016940988	resres	0.082026862
1225	MM	2008-2013	314.1825743	0.1246	0.0625	0.125	0.125	0.25	0.10-0.20	0.04-0.10	500	AV2	AV2	0.445600442	resres	0.099477898
1226	MM	2008-2008	593.5104127	0.1965	0.0625	0.125	0.125	0.25	0.10-0.20	0.04-0.10	1000	AV2	AV2	0.354153092	resres	0.150763534
1227	MF	2003-2008	980.2331967	0.1236	0.03125	0.0625	0.1875	0.375	0.10-0.20	0-0.04	1000	C1r1	C1r1	0.474177738	resres	0.0719005
1228	MM	2008-2008	1416.201433	0.0385	0.015625	0.03125	0.09375	0.1875	0-0.05	0-0.04	1500	C2	C2	0.348437632	resres	-0.012713676
1229	MM	2008-2008	319.3795391	0.4916	0.25	0.5	0.375	0.75	0.40+	0.225+	500	FS	FS	0.937129946	resres	0.49163435
1230	MF	2008-2008	458.2465821	0	0	0	0	0	0	0	500	NA	NA	0.154112014	resres	-0.069052978
1231	MF	2003-2008	681.7010562	0	0	0	0	0	0	0	1000	NA	NA	0.154112014	immres	-0.041424792
1232	MM	2003-2008	687.4118489	0	0	0	0	0	0	0	1000	NA	NA	0.131250176	resres	-0.03641215
1233	MM	2008-2008	726.7186044	0	0	0	0	0	0	0	1000	NA	NA	-0.045929064	resres	-0.027593326
1234	MM	2008-2013	764.5911129	0	0.00390625	0.0078125	0.015625	0.03125	0	0-0.04	1000	ped	NA	0.079811042	resres	-0.002315618
1235	MM	2003-2008	777.9752245	0	0.000488281	0.000976562	0	0	0	0-0.04	1000	ped	NA	0.022656448	resres	-0.042225888
1236	MM	2003-2008	1061.739709	0	0	0	0	0	0	0	1500	NA	NA	-0.023067226	immres	-0.061716954
1237	MM	2008-2008	1074.520568	0	0	0	0	0	0	0	1500	NA	NA	-0.00020539	resres	-0.06578588
1238	MF	2003-2008	1136.385168	0	0	0	0	0	0	0	1500	NA	NA	-0.211677386	immres	-0.034730102
1239	MM	2003-2008	1208.050496	0	0	0	0	0	0	0	1500	NA	NA	-0.114514576	resres	-0.027605886
1240	MM	2008-2013	1251.030199	0	0	0	0	0	0	0	1500	NA	NA	-0.143091874	resres	-0.033417878
1241	MM	2003-2008	1276.430041	0	0.015625	0.03125	0.046875	0.09375	0	0-0.04	1500	ped	NA	0.016940988	resres	-0.027399258
1242	MF	2003-2008	1370.784451	0	0	0	0	0	0	0	1500	NA	NA	0.199835688	immres	-0.026542214
1243	MM	2008-2008	1488.025222	0	0.000854492	0.001708984	0.004882813	0.009765626	0	0-0.04	1500	ped	NA	-0.103083658	resres	-0.046036668
1244	MM	2008-2008	1589.988805	0	0.00012207	0.00024414	0.000244141	0.000488282	0	0-0.04	2000	ped	NA	0.176973852	resres	-0.049307706
1245	MF	2003-2008	1679.424854	0	0.000488281	0.000976562	0	0	0	0-0.04	2000	ped	NA	-0.097368198	resres	-0.01365734
1246	MM	2008-2008	1833.081362	0	0.000244141	0.000488282	0	0	0	0-0.04	2000	ped	NA	-0.183100088	resres	-0.011596384
1247	MM	2003-2008	1983.935848	0	0	0	0	0	0	0	2000	NA	NA	-0.0439962	immres	-0.042556264
1248	MM	2008-2008	2111.556158	0	0	0	0	0	0	0	2500	NA	NA	-0.068790902	resres	-0.002042934
1249	MM	2008-2008	2443.453347	0	0	0	0	0	0	0	2500	NA	NA	-0.120230036	resres	-0.023322816
1250	MF	2008-2008	2447.419394	0	0.000732422	0.001464844	0.005859375	0.01171875	0	0-0.04	2500	ped	NA	0.085526502	resres	-0.016390542
1251	MM	2008-2008	2509.40204	0	0	0	0	0	0	0	3000	NA	NA	-0.137376414	resres	-0.042492546
1252	MM	2008-2008	2591.303967	0	0	0	0	0	0	0	3000	NA	NA	-0.017351768	resres	-0.023461648
1253	MM	2008-2008	3694.665675	0	0	0	0	0	0	0	4000	NA	NA	-0.200246466	resres	-0.020074452
1254	MF	2008-2008	4401.957853	0	0	0	0	0	0	0	4500	NA	NA	0.016940988	resres	-0.012773644
1255	MF	2008-2013	5277.857574	0	0	0	0	0	0	0	5500	NA	NA	-0.280262898	resres	-0.061394352
1256	MM	2008-2013	5367.262865	0	0	0	0	0	0	0	5500	NA	NA	0.034087368	resres	-0.034214928
1257	MM	2008-2008	5872.016836	0	0	0	0	0	0	0	6000	NA	NA	-0.091652738	resres	-0.02260723
1258	MM	2008-2008	6221.39416	0	0.000289917	0.000579834	0.003417969	0.006835938	0	0-0.04	6500	ped	NA	-0.045929064	resres	-0.067578826
1259	MF	2008-2008	6576.935573	0	0	0	0	0	0	0	7000	NA	NA	-0.051644524	resres	-0.01986504
1260	MM	2008-2008	6641.506973	0	0	0	0	0	0	0	7000	NA	NA	-0.154522792	resres	-0.016941886
1261	MM	2003-2008	7369.571492	0	0.000976563	0.001953126	0	0	0	0-0.04	7500	ped	NA	0.045518286	resres	-0.07444661
1262	MM	2008-2008	1363.452401	0.0056	0	0	0	0	0-0.05	0	1500	NA	NA	-0.120230036	resres	0.001067848
1263	MF	2008-2008	6893.787692	0.008	0.000244141	0.000488282	0	0	0-0.05	0-0.04	7000	ped	NA	-0.051644524	resres	-0.00264368
1264	MF	2003-2008	7371.098504	0.0195	0	0	0	0	0-0.05	0	7500	NA	NA	0.039802826	immres	-0.01478835
1265	MF	2008-2008	2524.185734	0.0204	0	0	0	0	0-0.05	0	3000	NA	NA	0.085526502	immres	-0.015659824
1266	MM	2003-2008	3312.671226	0.0206	0.001464844	0.002929688	0.005859375	0.01171875	0-0.05	0-0.04	3500	ped	NA	-0.005920848	resres	-0.008094202
1267	MM	2003-2008	1679.424854	0.0207	0	0	0	0	0-0.05	0	2000	NA	NA	0.056949204	immres	0.009981098
1268	MF	2008-2008	6641.506973	0.0229	0	0	0	0	0-0.05	0	7000	NA	NA	-0.120230036	resres	-0.0033883
1269	MM	2008-2008	5660.074926	0.0272	0	0	0	0	0-0.05	0	6000	NA	NA	-0.25740106	resres	-0.004687802
1270	MF	2008-2008	7230.561235	0.0499	0.000976563	0.001953126	0	0	0-0.05	0-0.04	7500	ped	NA	-0.028782686	resres	0.007095214
1271	MM	2003-2008	3029.908324	0.052	0.000854492	0.001708984	0.004882813	0.009765626	0.05-0.10	0-0.04	3500	ped	NA	-0.21209764	resres	-0.02800435
1272	MF	2008-2008	7224.216362	0.0773	0	0	0	0	0.05-0.10	0	7500	NA	NA	-0.101358628	resres	0.010614588
1273	MF	2008-2008	529.4952502	0.1088	0.03125	0.0625	0.125	0.25	0.10-0.20	0-0.04	1000	ped	NA	0.6787704	resres	0.08988991
1274	FF	2008-2013	5282.96437	0.1074	0.0625	0.125	0	0	0.10-0.20	0.04-0.10	5500	AV2	AV2	-0.141254554	resres	0.107430818
1275	MF	2008-2013	461.5632243	0	0	0	0	0	0	0	500	NA	NA	-0.252861706	resres	-0.031439918
1276	MF	2013-2013	999.0238486	0	0	0	0	0	0	0	1000	NA	NA	-0.116185884	resres	-0.015292324
1277	FF	2008-2013	1008.94264	0	0	0	0	0	0	0	1500	NA	NA	0.154876396	resres	-0.034572734
1278	MF	2003-2013	1136.044563	0	0	0	0	0	0	0	1500	NA	NA	0.066048546	immres	0.009721768
1279	MF	2008-2013	1141.169444	0	0	0	0	0	0	0	1500	NA	NA	0.066048546	resres	-0.013903714
1280	MF	2008-2013	1169.030132	0	0	0	0	0	0	0	1500	NA	NA	-0.184523796	resres	-0.00061302
1281	MF	2008-2013	1313.182958	0	0	0	0	0	0	0	1500	NA	NA	0.131250176	resres	-0.037356778
1282	MF	2003-2013	1368.313272	0	0	0	0	0	0	0	1500	NA	NA	-0.116185884	resres	-0.021779412
1283	FF	2008-2013	1411.622648	0	0	0	0	0	0	0	1500	NA	NA	-0.331907422	resres	-0.011833548
1284	MF	2003-2013	1756.190186	0	0	0	0	0	0	0	2000	NA	NA	0.293841584	resres	-0.009291778
1285	MF	2008-2013	2392.74274	0	0	0	0	0	0	0	2500	NA	NA	-0.230082402	resres	-0.009273842
1286	MF	2008-2013	2516.563089	0	0	0	0	0	0	0	3000	NA	NA	0.020489938	resres	-0.029202416
1287	MF	2013-2013	2543.023217	0	0	0	0	0	0	0	3000	NA	NA	-0.070627276	resres	-0.00061302
1288	FF	2013-2013	3965.191352	0	0	0	0	0	0	0	4000	NA	NA	0.154876396	resres	0.00049208
1289	MF	2008-2013	4359.230213	0	0	0	0	0	0	0	4500	NA	NA	-0.09340658	resres	-0.004963032
1290	FF	2008-2013	5602.65742	0	0	0	0	0	0	0	6000	NA	NA	-0.505723414	resres	-0.00706261
1291	FF	2013-2013	6022.152475	0	0	0	0	0	0	0	6500	NA	NA	-0.027358034	resres	-0.008518868
1292	MF	2003-2013	6056.424105	0	0	0	0	0	0	0	6500	NA	NA	0.08882785	resres	0.007757236
1293	MF	2008-2013	5331.973887	0.0024	0	0	0	0	0-0.05	0	5500	NA	NA	-0.321199618	resres	0.001639328
1294	MF	2013-2013	4058.253163	0.0056	0	0	0	0	0-0.05	0	4500	NA	NA	0.08882785	resres	0.005471684
1295	MF	2008-2013	1202.521784	0.0077	0	0	0	0	0-0.05	0	1500	NA	NA	-0.116185884	resres	0.001546814
1296	MF	2013-2013	2077.772107	0.0116	0	0	0	0	0-0.05	0	2500	NA	NA	0.248282976	resres	-0.001064558
1297	MF	2003-2013	936.6707266	0.0167	0	0	0	0	0-0.05	0	1000	NA	NA	-0.002289366	resres	0.004618002
1298	FF	2008-2013	1214.407135	0.0185	0	0	0	0	0-0.05	0	1500	NA	NA	-0.050137338	resres	0.01846291
1299	MF	2003-2013	729.584272	0.019	0	0	0	0	0-0.05	0	1000	NA	NA	-0.028782686	immres	0.014199498
1300	MF	2003-2013	1731.058277	0.0192	0	0	0	0	0-0.05	0	2000	NA	NA	-0.138965188	resres	0.010794428
1301	MF	2008-2013	803.0333306	0.0194	0	0	0	0	0-0.05	0	1000	NA	NA	0.111607154	resres	0.019387528
1302	MF	2008-2013	4931.003832	0.0215	0	0	0	0	0-0.05	0	5000	NA	NA	-0.161744492	resres	0.000640768
1303	MF	2008-2013	1744.089611	0.0222	0	0	0	0	0-0.05	0	2000	NA	NA	0.08882785	resres	0.022235968
1304	MF	2008-2013	1709.130925	0.0228	0	0	0	0	0-0.05	0	2000	NA	NA	-0.2073031	resres	0.020561862
1305	FF	2003-2013	190.781367	0.0266	0	0	0	0	0-0.05	0	500	NA	NA	0.06375918	immres	0.026592586
1306	FF	2003-2013	2114.269472	0.0281	0	0	0	0	0-0.05	0	2500	NA	NA	-0.232371768	resres	-0.01449225
1307	MF	2003-2013	1868.570975	0.0283	0	0	0	0	0-0.05	0	2000	NA	NA	-0.063201056	resres	0.018453628
1308	MF	2003-2013	2023.190559	0.0295	0	0	0	0	0-0.05	0	2500	NA	NA	0.225503672	immres	0.029539916
1309	FF	2008-2013	5913.242013	0.0305	0	0	0	0	0-0.05	0	6000	NA	NA	-0.354769258	resres	0.029959576
1310	MF	2008-2013	1002.234648	0.0313	0	0	0	0	0-0.05	0	1500	NA	NA	0.157165762	resres	0.002128834
1311	FF	2003-2013	652.9759643	0.0316	0	0	0	0	0-0.05	0	1000	NA	NA	0.040979876	immres	0.012393144
1312	MF	2003-2013	2014.455522	0.0356	0	0	0	0	0-0.05	0	2500	NA	NA	-0.412316832	resres	0.028635732
1313	MF	2008-2013	2135.047271	0.0375	0	0	0	0	0-0.05	0	2500	NA	NA	-0.116185884	resres	0.037512478
1314	MF	2008-2013	306.5371103	0.039	0	0	0	0	0-0.05	0	500	NA	NA	0.134386458	resres	0.030264112
1315	MF	2008-2013	4620.438295	0.0393	0	0	0	0	0-0.05	0	5000	NA	NA	0.111607154	resres	0.012771104
1316	MF	2008-2013	579.4381589	0.0425	0	0	0	0	0-0.05	0	1000	NA	NA	0.020489938	resres	0.029977334
1317	FF	2008-2013	3098.732008	0.043	0	0	0	0	0-0.05	0	3500	NA	NA	-0.164033856	resres	0.043001884
1318	FF	2003-2013	1976.138186	0.0437	0	0	0	0	0-0.05	0	2000	NA	NA	0.405448738	immres	0.03142527
1319	FF	2003-2013	2023.190559	0.044	0	0	0	0	0-0.05	0	2500	NA	NA	-0.00457873	resres	0.026705958
1320	MF	2008-2013	2057.899718	0.0549	0	0	0	0	0.05-0.10	0	2500	NA	NA	0.043269242	resres	0.024734114
1321	FF	2008-2013	5331.973887	0.0557	0	0	0	0	0.05-0.10	0	5500	NA	NA	-0.391826894	resres	0.055720156
1322	FF	2003-2013	6080.560047	0.0577	0	0	0	0	0.05-0.10	0	6500	NA	NA	-0.141254554	immres	0.021785602
1323	FF	2008-2013	1269.888822	0.0775	0	0	0	0	0.05-0.10	0	1500	NA	NA	0.018200574	immres	0.051482896
1324	FF	2008-2013	5929.88149	0.0887	0	0	0	0	0.05-0.10	0	6000	NA	NA	-0.164033856	resres	0.058196932
1325	FF	2008-2008	5587.655138	0.1821	0.0625	0.125	0	0	0.10-0.20	0.04-0.10	6000	AV2	AV2	-0.48294411	resres	0.182143452
1326	FF	2008-2013	872.1157091	0.4999	0.25	0.5	0.5	1	0.40+	0.225+	1000	FS	FS	0.747138294	resres	0.499865534
1327	MF	2003-2008	641.1059351	0	0	0	0	0	0	0	1000	NA	NA	-0.252861706	immres	-0.005777632
1328	MF	2008-2008	1023.295431	0	0	0	0	0	0	0	1500	NA	NA	-0.138965188	resres	0.01326642
1329	MF	2008-2008	1224.303108	0	0	0	0	0	0	0	1500	NA	NA	0.179945064	resres	-0.015573518
1330	MF	2008-2008	1240.756753	0	0	0	0	0	0	0	1500	NA	NA	-0.252861706	resres	-0.022370664
1331	MF	2008-2008	1311.265221	0	0	0	0	0	0	0	1500	NA	NA	-0.02506867	resres	-0.002507044
1332	FF	2008-2008	1464.447015	0	0	0	0	0	0	0	1500	NA	NA	0.040979876	resres	-0.03130348
1333	MF	2003-2008	1596.228511	0	0	0	0	0	0	0	2000	NA	NA	0.202724368	resres	0.001599156
1334	MF	2008-2008	1639.179261	0	0	0	0	0	0	0	2000	NA	NA	-0.27564101	resres	-0.019562494
1335	MF	2003-2008	1942.417236	0	0	0	0	0	0	0	2000	NA	NA	-0.070627276	resres	-0.019102194
1336	MF	2008-2013	2506.382479	0	0	0	0	0	0	0	3000	NA	NA	-0.27564101	resres	0.004872088
1337	MF	2008-2008	2708.554279	0	0	0	0	0	0	0	3000	NA	NA	-0.298420314	resres	-0.005004818
1338	MF	2008-2008	2743.665554	0	0	0	0	0	0	0	3000	NA	NA	-0.366758226	resres	0.003999886
1339	MF	2003-2008	2752.944469	0	0	0	0	0	0	0	3000	NA	NA	0.157165762	immres	0.025965014
1340	MF	2008-2008	2914.230439	0	0	0	0	0	0	0	3000	NA	NA	0.111607154	resres	-0.023985626
1341	FF	2008-2013	4108.132211	0	0	0	0	0	0	0	4500	NA	NA	-0.414606198	resres	-0.009420712
1342	MF	2008-2008	5051.897884	0	0	0	0	0	0	0	5500	NA	NA	-0.138965188	resres	-0.004721432
1343	MF	2008-2008	5254.523303	0	0	0	0	0	0	0	5500	NA	NA	-0.2073031	resres	-0.006662982
1344	FF	2008-2008	5913.854179	0	0	0	0	0	0	0	6000	NA	NA	-0.30070968	resres	-0.00737696
1345	MF	2003-2008	6202.270954	0	0	0	0	0	0	0	6500	NA	NA	0.134386458	resres	0.01384388
1346	MF	2008-2013	4148.812755	0.0051	0	0	0	0	0-0.05	0	4500	NA	NA	-0.070627276	resres	0.005090736
1347	FF	2003-2008	938.051619	0.007	0	0	0	0	0-0.05	0	1000	NA	NA	-0.255151072	immres	0.007016996
1348	MF	2003-2008	884.217575	0.0092	0	0	0	0	0-0.05	0	1000	NA	NA	-0.234539224	immres	0.009211774
1349	FF	2003-2008	6042.301202	0.0101	0	0	0	0	0-0.05	0	6500	NA	NA	-0.346268286	immres	0.010089274
1350	FF	2003-2008	2610.878584	0.0148	0	0	0	0	0-0.05	0	3000	NA	NA	0.291552218	immres	0.010941668
1351	MF	2008-2008	1365.526188	0.0159	0	0	0	0	0-0.05	0	1500	NA	NA	-0.412316832	resres	0.013310278
1352	MF	2008-2008	803.170175	0.0196	0	0	0	0	0-0.05	0	1000	NA	NA	-0.002289366	resres	0.019559524
1353	MF	2008-2013	1268.496346	0.0211	0	0	0	0	0-0.05	0	1500	NA	NA	-0.230082402	resres	-0.009278488
1354	FF	2008-2013	6056.162046	0.0235	0	0	0	0	0-0.05	0	6500	NA	NA	-0.00457873	resres	0.017487114
1355	MF	2008-2008	4648.99203	0.0248	0	0	0	0	0-0.05	0	5000	NA	NA	-0.047847972	resres	-0.000674408
1356	MF	2008-2008	1510.233641	0.0263	0	0	0	0	0-0.05	0	2000	NA	NA	0.176973852	resres	-0.009452124
1357	FF	2008-2008	1276.677207	0.0298	0	0	0	0	0-0.05	0	1500	NA	NA	-0.126150884	resres	0.015458984
1358	FF	2003-2008	940.7438015	0.0301	0	0	0	0	0-0.05	0	1000	NA	NA	-0.36904759	immres	0.000850214
1359	FF	2008-2008	3170.330888	0.0303	0	0	0	0	0-0.05	0	3500	NA	NA	-0.323488984	resres	0.030311824
1360	FF	2008-2008	1279.593611	0.0312	0	0	0	0	0-0.05	0	1500	NA	NA	-0.596840628	immres	0.023010278
1361	MF	2008-2013	2181.368534	0.0313	0	0	0	0	0-0.05	0	2500	NA	NA	-0.161744492	resres	0.03131381
1362	MF	2008-2008	2539.784135	0.039	0	0	0	0	0-0.05	0	3000	NA	NA	-0.321199618	resres	0.039049006
1363	MF	2008-2008	1549.825345	0.0393	0	0	0	0	0-0.05	0	2000	NA	NA	0.066048546	resres	0.013332232
1364	MF	2008-2008	2929.220405	0.0399	0	0	0	0	0-0.05	0	3000	NA	NA	-0.070627276	resres	0.032559148
1365	FF	2003-2008	2752.944469	0.042	0	0	0	0	0-0.05	0	3000	NA	NA	-0.209592464	resres	0.037004402
1366	MF	2008-2008	5548.615694	0.0421	0	0	0	0	0-0.05	0	6000	NA	NA	-0.298420314	resres	0.015916002
1367	FF	2008-2008	6107.621042	0.0426	0	0	0	0	0-0.05	0	6500	NA	NA	-0.194736396	resres	0.042068202
1368	MF	2003-2008	2529.900401	0.0501	0	0	0	0	0.05-0.10	0	3000	NA	NA	-0.155653322	resres	0.009205022
1369	MF	2008-2008	1451.528384	0.0587	0	0	0	0	0.05-0.10	0	1500	NA	NA	-0.230082402	resres	0.02186238
1370	MF	2003-2008	2408.563738	0.0614	0	0	0	0	0.05-0.10	0	2500	NA	NA	-0.27564101	resres	0.035942952
1371	FF	2008-2008	1849.920458	0.0636	0	0	0	0	0.05-0.10	0	2000	NA	NA	-0.027358034	resres	0.022960728
1372	FF	2008-2008	5548.615694	0.0638	0	0	0	0	0.05-0.10	0	6000	NA	NA	-0.323488984	resres	0.063832268
1373	FF	2003-2008	2479.526223	0.0695	0	0	0	0	0.05-0.10	0	2500	NA	NA	0.06375918	resres	0.015007224
1374	MF	2003-2008	2378.881302	0.08	0	0	0	0	0.05-0.10	0	2500	NA	NA	-0.116185884	resres	0.027608348
1375	FF	2008-2008	6196.894373	0.0827	0	0	0	0	0.05-0.10	0	6500	NA	NA	0.086538484	resres	0.044723168
1376	MF	2003-2008	1753.583075	0.0853	0	0	0	0	0.05-0.10	0	2000	NA	NA	-0.138965188	resres	0.043112988
1377	MF	2003-2008	135.5584745	0.2539	0.125	0.25	0.375	0.75	0.20-0.30	0.10-0.225	500	AV	AV_d	0.863324178	resres	0.244220856
1378	FF	2008-2008	388.1394595	0.1361	0.0625	0.125	0.25	0.5	0.10-0.20	0.04-0.10	500	AV2	AV2	0.838255508	resres	0.112599332
1379	MF	2008-2008	913.7542886	0.1661	0.0625	0.125	0.125	0.25	0.10-0.20	0.04-0.10	1000	AV2	AV2	0.681089748	resres	0.13576293
1380	FF	2008-2008	6675.889085	0.1781	0.0625	0.125	0.375	0.75	0.10-0.20	0.04-0.10	7000	C1	C1_MM11	1.043269242	resres	0.17805015
1381	MF	2008-2008	642.4178469	0	0.000244141	0.000488282	0	0	0	0-0.04	1000	ped	NA	0.016940988	resres	-0.03248069
1382	MF	2008-2008	710.4296447	0	0.000244141	0.000488282	0	0	0	0-0.04	1000	ped	NA	-0.02506867	resres	-0.034765458
1383	FF	2003-2008	783.4999681	0	0	0	0	0	0	0	1000	NA	NA	-0.050137338	immres	-0.003050668
1384	FF	2003-2008	913.4385256	0	0	0	0	0	0	0	1000	NA	NA	-0.460164806	immres	-0.032698222
1385	MF	2008-2008	1161.545522	0	0	0	0	0	0	0	1500	NA	NA	0.043269242	resres	-0.008319002
1386	MF	2003-2008	1316.013039	0	0	0	0	0	0	0	1500	NA	NA	0.134386458	resres	-0.028018668
1387	MF	2008-2008	1362.232176	0	0	0	0	0	0	0	1500	NA	NA	0.202724368	resres	-0.014480954
1388	MF	2003-2008	1572.081346	0	0	0	0	0	0	0	2000	NA	NA	-0.161744492	immres	-0.011575198
1389	MF	2008-2013	1650.277871	0	0	0	0	0	0	0	2000	NA	NA	-0.002289366	resres	-0.036767374
1390	MF	2008-2008	2032.172065	0	0	0	0	0	0	0	2500	NA	NA	0.043269242	resres	-0.003506752
1391	MF	2008-2008	2404.024237	0	0	0	0	0	0	0	2500	NA	NA	-0.184523796	resres	-0.03216203
1392	FF	2008-2008	2595.494437	0	0	0	0	0	0	0	3000	NA	NA	-0.437385502	immres	-0.020171588
1393	MF	2008-2008	3538.867073	0	0	0	0	0	0	0	4000	NA	NA	-0.09340658	resres	-0.032970424
1394	FF	2008-2013	5188.127586	0	0	0	0	0	0	0	5500	NA	NA	-0.209592464	resres	-0.015492342
1395	MF	2008-2008	5594.501715	0	0	0	0	0	0	0	6000	NA	NA	-0.02506867	resres	-0.020111038
1396	MF	2008-2008	6006.074276	0	0	0	0	0	0	0	6500	NA	NA	-0.09340658	resres	-0.01105889
1397	FF	2008-2008	6485.938255	0	0	0	0	0	0	0	6500	NA	NA	-0.209592464	resres	-0.009917922
1398	FF	2008-2013	7275.550701	0	0	0	0	0	0	0	7500	NA	NA	-0.164033856	resres	-0.028230852
1399	FF	2003-2008	7362.943023	0	0	0	0	0	0	0	7500	NA	NA	-0.232371768	immres	-0.021301552
1400	FF	2008-2008	4370.719082	0.0087	0	0	0	0	0-0.05	0	4500	NA	NA	-0.072916642	resres	0.004109442
1401	MF	2008-2013	1101.703817	0.0103	0.000976563	0.001953126	0	0	0-0.05	0-0.04	1500	ped	NA	-0.02506867	resres	0.008049298
1402	FF	2008-2013	1326.916158	0.011	0	0	0	0	0-0.05	0	1500	NA	NA	-0.232371768	resres	0.007324
1403	MF	2008-2008	1633.453253	0.0122	0	0	0	0	0-0.05	0	2000	NA	NA	0.134386458	resres	0.010151458
1404	MF	2008-2008	1198.110884	0.0133	0.000244141	0.000488282	0	0	0-0.05	0-0.04	1500	ped	NA	-0.184523796	resres	-0.009082696
1405	FF	2008-2008	2232.720332	0.0137	0	0	0	0	0-0.05	0	2500	NA	NA	0.086538484	resres	0.013362306
1406	MF	2008-2013	5305.743162	0.014	0	0	0	0	0-0.05	0	5500	NA	NA	0.134386458	resres	0.007163326
1407	FF	2008-2008	6367.695073	0.0142	0	0	0	0	0-0.05	0	6500	NA	NA	0.35989013	resres	-0.003050668
1408	MF	2008-2008	857.3100839	0.0161	0	0	0	0	0-0.05	0	1000	NA	NA	-0.09340658	resres	0.01613356
1409	MF	2008-2008	5476.09874	0.0169	0	0	0	0	0-0.05	0	5500	NA	NA	0.27106228	resres	-0.000674408
1410	MF	2008-2008	1218.92832	0.0184	0	0	0	0	0-0.05	0	1500	NA	NA	-0.45787544	resres	0.01838833
1411	MF	2003-2008	584.1777212	0.0201	0	0	0	0	0-0.05	0	1000	NA	NA	-0.070627276	resres	-0.011704356
1412	MF	2003-2008	3155.421902	0.0201	0	0	0	0	0-0.05	0	3500	NA	NA	-0.047847972	resres	0.01533318
1413	FF	2008-2008	1851.292268	0.0202	0	0	0	0	0-0.05	0	2000	NA	NA	-0.255151072	resres	0.007216912
1414	MF	2003-2008	833.1350551	0.0224	0	0	0	0	0-0.05	0	1000	NA	NA	-0.184523796	resres	-0.006091486
1415	FF	2003-2008	1044.766639	0.0284	0	0	0	0	0-0.05	0	1500	NA	NA	-0.277930376	resres	0.009016156
1416	MF	2003-2008	1044.766639	0.0304	0	0	0	0	0-0.05	0	1500	NA	NA	0.111607154	immres	0.018358494
1417	MF	2008-2013	645.8766755	0.0317	0.000488281	0.000976562	0	0	0-0.05	0-0.04	1000	ped	NA	-0.2073031	resres	0.006602166
1418	MF	2003-2008	2721.104823	0.032	0	0	0	0	0-0.05	0	3000	NA	NA	0.02925121	resres	0.009486818
1419	MF	2003-2008	2056.47176	0.0332	0	0	0	0	0-0.05	0	2500	NA	NA	0.016940988	immres	0.014221828
1420	FF	2008-2008	7036.209091	0.0374	0	0	0	0	0-0.05	0	7500	NA	NA	-0.164033856	resres	0.0271328
1421	MF	2003-2008	7249.079054	0.041	0.03125	0.0625	0.125	0.25	0-0.05	0-0.04	7500	ped	NA	-0.047847972	resres	0.04101512
1422	FF	2008-2008	1163.993664	0.0427	0	0	0	0	0-0.05	0	1500	NA	NA	-0.286183746	resres	-0.022754252
1423	FF	2003-2008	826.8119798	0.0428	0.000488281	0.000976562	0	0	0-0.05	0-0.04	1000	ped	NA	-0.232371768	resres	-0.016611804
1424	MF	2008-2008	2028.927175	0.0475	0	0	0	0	0-0.05	0	2500	NA	NA	-0.116185884	resres	0.039235342
1425	MF	2008-2008	1229.501968	0.0582	0	0	0	0	0.05-0.10	0	1500	NA	NA	0.27106228	resres	0.026874358
1426	MF	2008-2008	6485.938255	0.0703	0	0	0	0	0.05-0.10	0	6500	NA	NA	-0.366758226	resres	0.031101866
1427	MF	2008-2008	2440.074632	0.0797	0	0	0	0	0.05-0.10	0	2500	NA	NA	-0.09340658	resres	0.058994248
1428	FF	2008-2008	7075.264263	0.0916	0	0	0	0	0.05-0.10	0	7500	NA	NA	-0.08042721	resres	0.027863282
1429	FF	2003-2008	1138.146142	0.5083	0.25	0.5	0	0	0.40+	0.225+	1500	PO	PO_m	-0.255151072	immres	0.508264444
1430	MF	2008-2013	524.2540319	0.113	0.0625	0.125	0	0	0.10-0.20	0.04-0.10	1000	AV2	AV2	-0.116185884	resres	0.090136232
1431	FF	2008-2013	4579.845837	0.0147	0.015625	0.03125	0	0	0-0.05	0-0.04	5000	C2	C2	-0.11847525	resres	0.014732896
1432	MF	2003-2008	1227.07521	0.0227	0.000976563	0.001953126	0	0	0-0.05	0-0.04	1500	C4	C4	-0.09340658	resres	0.022711132
1433	FF	2003-2008	232.3816903	0	0	0	0	0	0	0	500	NA	NA	-0.141254554	immres	-0.07089738
1434	MF	2008-2008	466.9986403	0	0	0	0	0	0	0	500	NA	NA	-0.184523796	resres	-0.053292204
1435	MF	2008-2008	482.6579016	0	0	0	0	0	0	0	500	NA	NA	-0.047847972	resres	-0.010433778
1436	MF	2003-2008	540.9098354	0	0	0	0	0	0	0	1000	NA	NA	-0.09340658	immres	-0.018962516
1437	FF	2003-2008	600.3763237	0	0	0	0	0	0	0	1000	NA	NA	0.24599361	immres	-0.024255386
1438	FF	2008-2008	720.007625	0	0	0	0	0	0	0	1000	NA	NA	-0.286183746	resres	-0.016811924
1439	FF	2008-2008	736.6396745	0	0	0	0	0	0	0	1000	NA	NA	-0.072916642	resres	-0.026300092
1440	FF	2008-2008	744.4090878	0	0	0	0	0	0	0	1000	NA	NA	0.06375918	resres	-0.00336309
1441	MF	2008-2008	768.7416796	0	0	0	0	0	0	0	1000	NA	NA	0.043269242	resres	-0.021232002
1442	MF	2008-2008	784.0611456	0	0	0	0	0	0	0	1000	NA	NA	-0.097368198	resres	-0.03675081
1443	MF	2008-2008	905.071511	0	0	0	0	0	0	0	1000	NA	NA	0.111607154	resres	-0.029345334
1444	MF	2008-2008	1049.776457	0	0	0	0	0	0	0	1500	NA	NA	0.179945064	resres	-0.035555464
1445	FF	2008-2008	1124.339757	0	0.000488281	0.000976562	0	0	0	0-0.04	1500	ped	NA	-0.141254554	resres	-0.01236276
1446	MF	2008-2008	1143.043035	0	0	0	0	0	0	0	1500	NA	NA	0.043269242	resres	-0.028451922
1447	MF	2003-2008	1233.763904	0	0	0	0	0	0	0	1500	NA	NA	0.225503672	resres	0.003927774
1448	MF	2003-2008	1250.768392	0	0	0	0	0	0	0	1500	NA	NA	-0.005920848	immres	-0.01214817
1449	MF	2008-2013	1507.996104	0	0	0	0	0	0	0	2000	NA	NA	-0.02506867	resres	-0.031724538
1450	MF	2003-2008	1678.474319	0	0	0	0	0	0	0	2000	NA	NA	0.08882785	resres	-0.019432298
1451	MF	2008-2008	1737.493856	0	0	0	0	0	0	0	2000	NA	NA	-0.184523796	resres	-0.017082186
1452	MF	2008-2008	1875.235878	0	0	0	0	0	0	0	2000	NA	NA	-0.047847972	resres	-0.002147114
1453	FF	2003-2008	1900.028697	0	0	0	0	0	0	0	2000	NA	NA	-0.232371768	immres	-0.011304474
1454	MF	2008-2013	1911.879128	0	0.0078125	0.015625	0.03125	0.0625	0	0-0.04	2000	ped	NA	0.043269242	resres	-0.038563864
1455	MF	2008-2008	1977.91448	0	0	0	0	0	0	0	2000	NA	NA	-0.2073031	resres	-0.01620092
1456	MF	2008-2008	1990.908627	0	0	0	0	0	0	0	2000	NA	NA	0.08882785	resres	-0.03416571
1457	FF	2003-2008	2088.535611	0	0	0	0	0	0	0	2500	NA	NA	0.132097092	resres	-0.031962038
1458	MF	2003-2008	2088.535611	0	0	0	0	0	0	0	2500	NA	NA	0.362179494	immres	-0.019264296
1459	MF	2008-2008	2172.286947	0	0	0	0	0	0	0	2500	NA	NA	0.111607154	resres	-0.029924464
1460	MF	2008-2008	3062.638233	0	0.0078125	0.015625	0.03125	0.0625	0	0-0.04	3500	ped	NA	-0.138965188	resres	-0.037964116
1461	FF	2008-2008	3678.1761	0	0	0	0	0	0	0	4000	NA	NA	0.06375918	resres	-0.014681048
1462	MF	2008-2013	4652.624456	0	0	0	0	0	0	0	5000	NA	NA	0.08882785	resres	-0.017022374
1463	MF	2008-2008	5023.846415	0	0	0	0	0	0	0	5500	NA	NA	-0.138965188	resres	-0.004060726
1464	MF	2008-2008	5605.911541	0	0	0	0	0	0	0	6000	NA	NA	-0.002289366	resres	-0.03363392
1465	FF	2008-2008	5953.992974	0	0	0	0	0	0	0	6000	NA	NA	-0.095695946	resres	-0.00203516
1466	FF	2008-2008	6553.092984	0	0	0	0	0	0	0	7000	NA	NA	-0.08042721	resres	-0.02074466
1467	FF	2008-2013	6599.684121	0	0	0	0	0	0	0	7000	NA	NA	-0.164033856	resres	-0.04202784
1468	MF	2003-2008	6679.521444	0	0.001953125	0.00390625	0	0	0	0-0.04	7000	ped	NA	0.020489938	resres	-0.036300104
1469	MF	2003-2008	1069.032951	0.0019	0	0	0	0	0-0.05	0	1500	NA	NA	0.179945064	resres	0.001944422
1470	MF	2003-2008	2569.709246	0.007	0	0	0	0	0-0.05	0	3000	NA	NA	-0.016974924	resres	-0.003481454
1471	FF	2003-2008	6624.441321	0.0155	0	0	0	0	0-0.05	0	7000	NA	NA	-0.050137338	immres	0.015510478
1472	FF	2008-2013	704.2838632	0.0171	0	0	0	0	0-0.05	0	1000	NA	NA	-0.505723414	resres	0.017138274
1473	FF	2008-2008	6275.955613	0.0178	0.000488281	0.000976562	0	0	0-0.05	0-0.04	6500	ped	NA	-0.141254554	resres	0.01783613
1474	MF	2003-2008	2691.22929	0.0186	0	0	0	0	0-0.05	0	3000	NA	NA	-0.230082402	resres	0.018609392
1475	FF	2003-2008	1738.796331	0.0224	0	0	0	0	0-0.05	0	2000	NA	NA	-0.050137338	resres	-0.002787708
1476	FF	2008-2008	5977.719857	0.0244	0	0	0	0	0-0.05	0	6000	NA	NA	0.109317788	resres	0.024409692
1477	MF	2008-2008	2550.977869	0.0295	0	0	0	0	0-0.05	0	3000	NA	NA	-0.070627276	resres	0.02526238
1478	MF	2008-2008	5315.750792	0.0296	0	0	0	0	0-0.05	0	5500	NA	NA	-0.138965188	resres	0.01828688
1479	MF	2008-2008	5977.719857	0.0318	0	0	0	0	0-0.05	0	6000	NA	NA	-0.161744492	resres	0.021935648
1480	MF	2008-2008	1479.931029	0.0336	0	0	0	0	0-0.05	0	1500	NA	NA	0.202724368	resres	0.033635548
1481	FF	2008-2008	6592.143022	0.0397	0	0	0	0	0-0.05	0	7000	NA	NA	0.06375918	resres	0.026484484
1482	FF	2008-2008	1918.647401	0.0401	0	0	0	0	0-0.05	0	2000	NA	NA	-0.095695946	resres	0.035912334
1483	FF	2008-2008	1775.64256	0.0474	0	0	0	0	0-0.05	0	2000	NA	NA	-0.164033856	immres	0.047435042
1484	MF	2003-2013	1788.026985	0.1373	0.0625	0.125	0.125	0.25	0.10-0.20	0.04-0.10	2000	AV2	AV2	0.749427658	resres	0.105547142
1485	MF	2013-2013	844.0722303	0.078	0.03125	0.0625	0	0	0.05-0.10	0-0.04	1000	C1r1	C1r1	0.134386458	resres	0.024363642
1486	MF	2008-2013	631.7731397	0.024	0.015625	0.03125	0	0	0-0.05	0-0.04	1000	C2	C2	-0.07450636	resres	0.005512408
1487	MF	2008-2013	802.0227241	0.0455	0.015625	0.03125	0	0	0-0.05	0-0.04	1000	C2	C2	-0.09340658	resres	0.004763722
1488	MF	2008-2013	1679.780105	0.2348	0.125	0.25	0.1875	0.375	0.20-0.30	0.10-0.225	2000	DC1	DC1	0.248282976	resres	0.234771204
1489	MF	2003-2013	63.60196538	0	0	0	0	0	0	0	500	NA	NA	0.293841584	resres	-0.045162472
1490	FF	2008-2013	340.519368	0	0	0	0	0	0	0	500	NA	NA	-0.217598234	resres	-0.022684844
1491	MF	2008-2013	606.2526618	0	0	0	0	0	0	0	1000	NA	NA	0.08882785	resres	-0.025838188
1492	MF	2013-2013	900.4299973	0	0	0	0	0	0	0	1000	NA	NA	0.179945064	resres	-0.04176252
1493	MF	2003-2013	992.0539149	0	0	0	0	0	0	0	1000	NA	NA	0.08882785	immres	-0.034029898
1494	FF	2008-2013	1054.102623	0	0	0	0	0	0	0	1500	NA	NA	-0.072916642	resres	-0.010220886
1495	FF	2008-2013	1077.681961	0	0	0	0	0	0	0	1500	NA	NA	0.132097092	resres	-0.05595656
1496	FF	2003-2013	1089.525718	0	0	0	0	0	0	0	1500	NA	NA	-0.30070968	immres	-0.033961964
1497	MF	2003-2013	1390.265647	0	0.000488281	0.000976562	0	0	0	0-0.04	1500	ped	NA	0.134386458	resres	-0.045561538
1498	MF	2008-2013	1616.38862	0	0	0	0	0	0	0	2000	NA	NA	0.066048546	resres	-0.070487178
1499	MF	2008-2013	1847.389707	0	0	0	0	0	0	0	2000	NA	NA	0.020489938	resres	-0.024077884
1500	MF	2003-2013	1892.758212	0	0	0	0	0	0	0	2000	NA	NA	-0.002289366	resres	-0.020423116
1501	MF	2008-2013	1958.530515	0	0	0	0	0	0	0	2000	NA	NA	0.179945064	resres	-0.008121718
1502	FF	2003-2013	2263.406746	0	0	0	0	0	0	0	2500	NA	NA	0.109317788	resres	-0.038429174
1503	MF	2003-2013	2263.406746	0	0	0	0	0	0	0	2500	NA	NA	0.362179494	immres	-0.023269264
1504	MF	2003-2013	2295.781908	0	0	0	0	0	0	0	2500	NA	NA	-0.280262898	immres	-0.056324476
1505	MF	2008-2013	2462.761235	0	0	0	0	0	0	0	2500	NA	NA	-0.2073031	resres	-0.042362268
1506	MF	2008-2013	2528.128662	0	0	0	0	0	0	0	3000	NA	NA	0.293841584	resres	-0.03216203
1507	MF	2008-2013	2925.704445	0	0	0	0	0	0	0	3000	NA	NA	0.08882785	resres	-0.036426616
1508	FF	2008-2013	2934.980247	0	0	0	0	0	0	0	3000	NA	NA	0.291552218	resres	-0.008491704
1509	MF	2008-2013	4115.009323	0	0	0	0	0	0	0	4500	NA	NA	0.179945064	resres	-0.028105638
1510	FF	2008-2013	4715.051926	0	0	0	0	0	0	0	5000	NA	NA	-0.18681316	resres	-0.012550716
1511	FF	2013-2013	5626.872493	0	0	0	0	0	0	0	6000	NA	NA	-0.141254554	resres	-0.038092148
1512	MF	2013-2013	5692.568461	0	0	0	0	0	0	0	6000	NA	NA	-0.230082402	resres	-0.02376234
1513	MF	2008-2013	6077.573837	0	0	0	0	0	0	0	6500	NA	NA	0.020489938	resres	-0.030151522
1514	MF	2008-2013	6657.762983	0	0	0	0	0	0	0	7000	NA	NA	-0.02506867	resres	-0.058485122
1515	FF	2008-2013	7030.960967	0	0	0	0	0	0	0	7500	NA	NA	-0.232371768	resres	-0.017572678
1516	FF	2013-2013	7628.648358	0	0	0	0	0	0	0	8000	NA	NA	-0.050137338	resres	-0.05776109
1517	FF	2003-2013	7634.690899	0	0	0	0	0	0	0	8000	NA	NA	-0.209592464	immres	-0.039029074
1518	MF	2003-2013	7727.380202	0	0.000976563	0.001953126	0	0	0	0-0.04	8000	ped	NA	0.225503672	resres	-0.04236288
1519	FF	2013-2013	1733.682976	0.0115	0	0	0	0	0-0.05	0	2000	NA	NA	-0.255151072	resres	-0.004321702
1520	MF	2008-2013	2788.381416	0.0148	0	0	0	0	0-0.05	0	3000	NA	NA	0.043269242	resres	0.00993062
1521	FF	2008-2013	7328.337889	0.0199	0.031494141	0.062988282	0	0	0-0.05	0-0.04	7500	ped	NA	-0.11847525	resres	0.011688808
1522	FF	2008-2013	2804.424996	0.0203	0	0	0	0	0-0.05	0	3000	NA	NA	-0.095695946	immres	-0.016103072
1523	MF	2008-2013	6353.384443	0.0211	0	0	0	0	0-0.05	0	6500	NA	NA	-0.116185884	resres	0.00001994
1524	MF	2003-2013	3741.471733	0.0295	0	0	0	0	0-0.05	0	4000	NA	NA	0.134386458	resres	0.002472278
1525	MF	2008-2013	131.4003425	0.0308	0	0	0	0	0-0.05	0	500	NA	NA	-0.002289366	resres	-0.009278488
1526	FF	2008-2013	7006.860445	0.0325	0	0	0	0	0-0.05	0	7500	NA	NA	0.473786648	resres	-0.008434108
1527	FF	2008-2013	7605.248403	0.0479	0	0	0	0	0-0.05	0	8000	NA	NA	-0.103289046	resres	-0.01388067
1528	FF	2008-2013	1256.308167	0.0602	0.000244141	0.000488282	0	0	0.05-0.10	0-0.04	1500	ped	NA	-0.11847525	resres	-0.006034502
1529	MF	2008-2013	3220.256532	0.0651	0	0	0	0	0.05-0.10	0	3500	NA	NA	-0.070627276	resres	0.022986374
1530	FF	2003-2013	1588.664235	0.0698	0	0	0	0	0.05-0.10	0	2000	NA	NA	-0.095695946	immres	0.013219816
1531	FF	2008-2013	7646.156259	0.0743	0	0	0	0	0.05-0.10	0	8000	NA	NA	-0.00457873	resres	0.018886704
1532	MF	2008-2013	2037.586268	0.0749	0	0	0	0	0.05-0.10	0	2500	NA	NA	0.134386458	resres	-0.00713555
1533	MF	2003-2013	3557.27678	0.0754	0	0	0	0	0.05-0.10	0	4000	NA	NA	-0.132540256	resres	0.00337877
1534	FF	2003-2013	1913.876833	0.0767	0	0	0	0	0.05-0.10	0	2000	NA	NA	0.291552218	immres	0.04507905
1535	FF	2008-2013	1606.283054	0.0785	0	0	0	0	0.05-0.10	0	2000	NA	NA	-0.141254554	resres	0.031559314
1536	MF	2008-2013	7030.960967	0.0791	0	0	0	0	0.05-0.10	0	7500	NA	NA	-0.116185884	resres	0.015464934
1537	MF	2013-2013	687.3810661	0.1177	0.01953125	0.0390625	0.0625	0.125	0.10-0.20	0-0.04	1000	ped	NA	0.134386458	resres	0.062561002
1538	FF	2003-2013	1288.230391	0.5	0.25	0.5	0	0	0.40+	0.225+	1500	PO	PO_m	-0.072916642	resres	0.483222998
1539	MF	2008-2013	1154.041394	0.0662	0.0625	0.125	0.125	0.25	0.05-0.10	0.04-0.10	1500	AV2	AV2	0.179945064	resres	0.066157276
1540	MF	2013-2013	3454.493393	0.0568	0.03125	0.0625	0	0	0.05-0.10	0-0.04	3500	C1r1	C1r1	0.316620888	resres	0.032417702
1541	MF	2008-2013	1839.119311	0.1905	0.125	0.25	0	0	0.10-0.20	0.10-0.225	2000	HS	HS_m	-0.211677386	resres	0.187896388
1542	MM	2003-2013	197.8591671	0	0	0	0	0	0	0	500	NA	NA	0.056949204	immres	-0.010602424
1543	MM	2008-2013	453.9080303	0	0	0	0	0	0	0	500	NA	NA	0.11730198	resres	-0.02165872
1544	MF	2008-2013	624.9523822	0	0	0	0	0	0	0	1000	NA	NA	0.134386458	immres	-0.01195051
1545	MM	2008-2013	663.1819358	0	0	0	0	0	0	0	1000	NA	NA	0.18563989	resres	-0.010395202
1546	MM	2008-2013	679.8949698	0	0	0	0	0	0	0	1000	NA	NA	0.168555412	resres	-0.021353766
1547	MF	2008-2013	702.797076	0	0	0	0	0	0	0	1000	NA	NA	-0.116185884	resres	-0.013551064
1548	MF	2013-2013	740.4920661	0	0	0	0	0	0	0	1000	NA	NA	-0.002289366	resres	-0.010233812
1549	MF	2003-2013	918.2967113	0	0	0	0	0	0	0	1000	NA	NA	0.134386458	immres	-0.030061712
1550	MM	2008-2013	952.2576647	0	0	0	0	0	0	0	1000	NA	NA	0.105912328	resres	-0.027949916
1551	MM	2008-2013	1190.573996	0	0	0	0	0	0	0	1500	NA	NA	0.134386458	resres	-0.029449126
1552	MM	2008-2013	1200.729882	0	0	0	0	0	0	0	1500	NA	NA	0.020489938	resres	-0.030957092
1553	MF	2008-2013	1226.090767	0	0	0	0	0	0	0	1500	NA	NA	0.134386458	resres	-0.02361602
1554	MF	2003-2013	1238.007225	0	0	0	0	0	0	0	1500	NA	NA	-0.070627276	immres	-0.037291768
1555	MM	2003-2013	1300.992671	0	0	0	0	0	0	0	1500	NA	NA	0.134386458	immres	0.001581694
1556	MM	2008-2013	1596.333916	0	0	0	0	0	0	0	2000	NA	NA	-0.167439318	resres	-0.035758756
1557	MM	2003-2013	1645.454579	0	0	0	0	0	0	0	2000	NA	NA	-0.042153146	resres	-0.03728921
1558	MF	2008-2013	1701.839314	0	0	0	0	0	0	0	2000	NA	NA	-0.002289366	resres	-0.052295688
1559	MM	2003-2013	1706.065723	0	0	0	0	0	0	0	2000	NA	NA	-0.076322102	resres	-0.008651132
1560	MM	2008-2013	1914.705539	0	0	0	0	0	0	0	2000	NA	NA	-0.148807332	resres	-0.029734864
1561	MF	2008-2013	2048.731639	0	0	0	0	0	0	0	2500	NA	NA	-0.116185884	resres	-0.027224604
1562	MM	2008-2013	2149.117821	0	0	0	0	0	0	0	2500	NA	NA	0.236893324	resres	-0.017331966
1563	MF	2013-2013	2179.625583	0	0	0	0	0	0	0	2500	NA	NA	0.27106228	resres	-0.044228424
1564	MM	2003-2013	2183.051042	0	0	0	0	0	0	0	2500	NA	NA	0.162860586	resres	-0.047433012
1565	MM	2008-2013	2383.421461	0	0	0	0	0	0	0	2500	NA	NA	0.071743372	resres	-0.032493888
1566	MM	2003-2013	2471.549834	0	0	0	0	0	0	0	2500	NA	NA	0.202724368	resres	-0.039159934
1567	MF	2008-2013	2535.581467	0	0	0	0	0	0	0	3000	NA	NA	-0.002289366	resres	-0.01346879
1568	MM	2008-2013	2565.827596	0	0	0	0	0	0	0	3000	NA	NA	0.083133024	resres	-0.011808914
1569	MM	2013-2013	2659.37647	0	0	0	0	0	0	0	3000	NA	NA	0.100217502	resres	-0.039278354
1570	MF	2003-2013	2716.608763	0	0	0	0	0	0	0	3000	NA	NA	0.08882785	immres	-0.014621848
1571	MF	2003-2013	2752.924412	0	0	0	0	0	0	0	3000	NA	NA	0.248282976	resres	-0.044761874
1572	MM	2003-2013	2752.924412	0	0	0	0	0	0	0	3000	NA	NA	0.413432928	immres	-0.004158558
1573	MM	2008-2013	2872.190497	0	0	0	0	0	0	0	3000	NA	NA	-0.019373844	resres	-0.012385062
1574	MM	2013-2013	3059.943336	0	0.015625	0.03125	0.03125	0.0625	0	0-0.04	3500	ped	NA	0.265367454	resres	0.009309914
1575	MM	2008-2013	3220.485988	0	0	0	0	0	0	0	3500	NA	NA	-0.03645832	resres	-0.066894786
1576	MM	2013-2013	3513.664201	0	0	0	0	0	0	0	4000	NA	NA	-0.02506867	resres	-0.001802892
1577	MM	2008-2013	3960.331034	0	0	0	0	0	0	0	4000	NA	NA	0.128691632	resres	-0.012255602
1578	MM	2008-2013	4561.505994	0	0	0	0	0	0	0	5000	NA	NA	0.202724368	resres	-0.017832562
1579	MF	2008-2013	4898.235348	0	0	0	0	0	0	0	5000	NA	NA	0.179945064	resres	-0.013421586
1580	MF	2008-2013	5444.726792	0	0	0	0	0	0	0	5500	NA	NA	0.062664664	resres	-0.01252662
1581	MF	2013-2013	5450.878341	0	0	0	0	0	0	0	5500	NA	NA	0.043269242	resres	-0.04723023
1582	MF	2003-2013	5470.480649	0	0	0	0	0	0	0	5500	NA	NA	0.020489938	immres	-0.035158548
1583	MM	2003-2013	5554.602108	0	0	0	0	0	0	0	6000	NA	NA	0.08882785	resres	-0.04149565
1584	MM	2008-2013	4349.258217	0.0101	0	0	0	0	0-0.05	0	4500	NA	NA	0.054658894	resres	0.007436512
1585	MM	2008-2013	2041.989649	0.013	0.015625	0.03125	0.03125	0.0625	0-0.05	0-0.04	2500	ped	NA	0.151470936	resres	0.013036306
1586	MM	2008-2013	1573.375877	0.0187	0	0	0	0	0-0.05	0	2000	NA	NA	-0.02506867	resres	-0.008491704
1587	MM	2003-2013	2100.608543	0.0197	0	0	0	0	0-0.05	0	2500	NA	NA	-0.059237624	resres	0.019735268
1588	MM	2013-2013	1615.493859	0.0208	0	0	0	0	0-0.05	0	2000	NA	NA	0.094522676	resres	-0.003573008
1589	MF	2003-2013	2804.054197	0.0239	0	0	0	0	0-0.05	0	3000	NA	NA	-0.09340658	resres	-0.019464544
1590	MF	2008-2013	5223.81089	0.0246	0	0	0	0	0-0.05	0	5500	NA	NA	-0.02506867	resres	0.024586724
1591	MF	2008-2013	4878.380183	0.0287	0	0	0	0	0-0.05	0	5000	NA	NA	-0.138965188	resres	0.015036232
1592	MM	2003-2013	1891.125445	0.0309	0	0	0	0	0-0.05	0	2000	NA	NA	0.156373074	resres	-0.007325336
1593	MF	2008-2013	5515.838662	0.0515	0	0	0	0	0.05-0.10	0	6000	NA	NA	0.384958798	resres	0.041112806
1594	MM	2008-2013	4878.380183	0.0541	0	0	0	0	0.05-0.10	0	5000	NA	NA	-0.042153146	resres	0.01656178
1595	MF	2003-2013	2216.936402	0.2047	0.125	0.25	0.375	0.75	0.20-0.30	0.10-0.225	2500	AV	AV_d	0.977220696	resres	0.204730826
1596	MF	2008-2013	712.487249	0.2672	0.125	0.25	0	0	0.20-0.30	0.10-0.225	1000	AV	AV_m	0.020489938	resres	0.26718461
1597	MF	2008-2013	1382.820744	0.0917	0.0625	0.125	0.125	0.25	0.05-0.10	0.04-0.10	1500	AV2	AV2	0.384958798	resres	0.091749412
1598	FF	2008-2013	1772.791463	0.1188	0.0625	0.125	0.25	0.5	0.10-0.20	0.04-0.10	2000	AV2	AV2	1.794986266	resres	0.118770066
1599	FF	2008-2013	5468.258077	0.0993	0.0625	0.125	0.375	0.75	0.05-0.10	0.04-0.10	5500	C1	C1_MM11	0.086538484	resres	0.08523365
1600	FF	2008-2013	2145.605968	0.1397	0.0625	0.125	0.375	0.75	0.10-0.20	0.04-0.10	2500	C1	C1_MM11	0.633241774	resres	0.124232216
1601	MF	2013-2013	3682.081432	0.0347	0.015625	0.03125	0	0	0-0.05	0-0.04	4000	C2	C2	-0.116185884	resres	0.033588694
1602	FF	2008-2013	5645.8932	0.0215	0.0078125	0.015625	0	0	0-0.05	0-0.04	6000	C2r1	C2r1	-0.217598234	resres	0.02148615
1603	MF	2008-2013	4203.007762	0.0375	0.0078125	0.015625	0	0	0-0.05	0-0.04	4500	C2r1	C2r1	-0.116185884	resres	0.004273592
1604	MF	2003-2013	554.9513582	0	0	0	0	0	0	0	1000	NA	NA	-0.16595371	immres	-0.006935046
1605	MF	2008-2013	966.7238799	0	0	0	0	0	0	0	1000	NA	NA	-0.2073031	resres	-0.018012648
1606	MF	2008-2013	1039.062775	0	0	0	0	0	0	0	1500	NA	NA	0.179945064	resres	-0.01383322
1607	FF	2008-2013	1118.088816	0	0.000488281	0.000976562	0	0	0	0-0.04	1500	ped	NA	-0.050137338	resres	-0.019553142
1608	FF	2003-2013	1262.78868	0	0	0	0	0	0	0	1500	NA	NA	-0.277930376	immres	-0.050695542
1609	MF	2008-2013	1294.272073	0	0	0	0	0	0	0	1500	NA	NA	0.202724368	resres	-0.027424648
1610	MF	2008-2013	1461.618042	0	0	0	0	0	0	0	1500	NA	NA	0.225503672	resres	-0.015686802
1611	FF	2008-2013	1584.956646	0	0	0	0	0	0	0	2000	NA	NA	-0.141254554	resres	-0.02542421
1612	MF	2008-2013	1595.707733	0	0.000305176	0.000610352	0	0	0	0-0.04	2000	ped	NA	0.111607154	resres	-0.070160634
1613	MF	2013-2013	1628.633737	0	0.000488281	0.000976562	0	0	0	0-0.04	2000	ped	NA	-0.070627276	resres	-0.026410976
1614	MF	2008-2013	1902.14971	0	0.000305176	0.000610352	0	0	0	0-0.04	2000	ped	NA	0.154112014	resres	-0.065994554
1615	MF	2008-2013	2012.189685	0	0	0	0	0	0	0	2500	NA	NA	0.134386458	resres	-0.040091612
1616	MF	2003-2013	2055.982366	0	0	0	0	0	0	0	2500	NA	NA	0.111607154	resres	-0.020474796
1617	MF	2003-2013	2247.257673	0	0	0	0	0	0	0	2500	NA	NA	-0.016974924	resres	-0.012492964
1618	MF	2008-2013	2326.291696	0	0	0	0	0	0	0	2500	NA	NA	-0.161744492	resres	-0.044361428
1619	MF	2013-2013	2609.753232	0	0.000976563	0.001953126	0	0	0	0-0.04	3000	ped	NA	-0.002289366	resres	-0.017411132
1620	MF	2003-2013	2622.562594	0	0	0	0	0	0	0	3000	NA	NA	0.020489938	resres	-0.052495706
1621	FF	2003-2013	2864.031084	0	0	0	0	0	0	0	3000	NA	NA	-0.095695946	immres	-0.014833056
1622	MF	2008-2013	2886.628506	0	0	0	0	0	0	0	3000	NA	NA	0.08882785	resres	-0.00574836
1623	FF	2003-2013	2946.746396	0	0	0	0	0	0	0	3000	NA	NA	-0.095695946	resres	0.005363622
1624	MF	2013-2013	2960.516306	0	0	0	0	0	0	0	3000	NA	NA	-0.047847972	resres	-0.029099274
1625	MF	2008-2013	3273.164893	0	0.000244141	0.000488282	0	0	0	0-0.04	3500	ped	NA	0.111607154	resres	-0.043761144
1626	MF	2008-2013	4636.823215	0	0	0	0	0	0	0	5000	NA	NA	-0.02506867	resres	-0.036497112
1627	MF	2008-2013	4812.873953	0	0	0	0	0	0	0	5000	NA	NA	-0.161744492	resres	-0.03763173
1628	FF	2008-2013	5141.628514	0	0	0	0	0	0	0	5500	NA	NA	-0.00457873	resres	-0.006762966
1629	FF	2003-2013	5577.031035	0	0	0	0	0	0	0	6000	NA	NA	-0.323488984	immres	0.001636726
1630	FF	2013-2013	5588.132304	0	0.00012207	0.00024414	0	0	0	0-0.04	6000	ped	NA	-0.209592464	resres	-0.020423116
1631	FF	2008-2013	829.7026576	0.0034	0	0	0	0	0-0.05	0	1000	NA	NA	-0.30070968	immres	-0.000763186
1632	FF	2008-2013	468.1777547	0.0086	0	0	0	0	0-0.05	0	500	NA	NA	-0.072916642	resres	0.002236704
1633	MF	2003-2013	1109.172579	0.0132	0	0	0	0	0-0.05	0	1500	NA	NA	-0.02506867	immres	0.010289216
1634	FF	2008-2013	1727.930305	0.0141	0.000244141	0.000488282	0	0	0-0.05	0-0.04	2000	ped	NA	-0.149012722	resres	-0.00213108
1635	FF	2003-2013	2844.409436	0.016	0.000488281	0.000976562	0	0	0-0.05	0-0.04	3000	ped	NA	-0.141254554	resres	-0.00413254
1636	FF	2013-2013	3644.773779	0.0178	0	0	0	0	0-0.05	0	4000	NA	NA	-0.209592464	resres	-0.008006626
1637	MF	2003-2013	2011.132947	0.0184	0	0	0	0	0-0.05	0	2500	NA	NA	-0.230082402	resres	0.018358494
1638	MF	2008-2013	1467.77301	0.0193	0.00012207	0.00024414	0	0	0-0.05	0-0.04	1500	ped	NA	0.043269242	resres	-0.017102778
1639	FF	2013-2013	932.5490443	0.0205	0	0	0	0	0-0.05	0	1000	NA	NA	0.086538484	resres	0.004944952
1640	FF	2008-2013	2704.145984	0.0213	0	0	0	0	0-0.05	0	3000	NA	NA	-0.027358034	resres	0.021336026
1641	FF	2008-2013	5089.89582	0.0214	0	0	0	0	0-0.05	0	5500	NA	NA	-0.30070968	resres	-0.004706402
1642	MF	2013-2013	359.1681779	0.0215	0	0	0	0	0-0.05	0	500	NA	NA	0.020489938	resres	0.002799878
1643	MF	2003-2013	1869.074298	0.0235	0.000244141	0.000488282	0	0	0-0.05	0-0.04	2000	ped	NA	-0.02506867	resres	-0.014080764
1644	FF	2013-2013	2062.690636	0.0272	0.000244141	0.000488282	0	0	0-0.05	0-0.04	2500	ped	NA	0.200435004	resres	-0.00722023
1645	FF	2008-2013	5743.657762	0.0304	0	0	0	0	0-0.05	0	6000	NA	NA	-0.11847525	resres	-0.004034832
1646	MF	2008-2013	2994.059039	0.0308	0	0	0	0	0-0.05	0	3000	NA	NA	-0.252861706	resres	0.017757978
1647	MF	2008-2013	2635.688995	0.0323	0	0	0	0	0-0.05	0	3000	NA	NA	-0.2073031	resres	0.018086938
1648	MF	2003-2013	2946.746396	0.0389	0	0	0	0	0-0.05	0	3000	NA	NA	0.179945064	immres	0.023789108
1649	MF	2008-2013	5089.89582	0.039	0	0	0	0	0-0.05	0	5500	NA	NA	-0.321199618	resres	0.025333786
1650	FF	2003-2013	1076.286286	0.0496	0	0	0	0	0-0.05	0	1500	NA	NA	-0.11847525	immres	0.019507206
1651	MF	2003-2013	5736.752306	0.0878	0.03125	0.0625	0.125	0.25	0.05-0.10	0-0.04	6000	ped	NA	-0.070627276	resres	0.08781607
1652	MF	2003-2008	268.4266194	0	0	0	0	0	0	0	500	NA	NA	-0.070627276	immres	-0.024532534
1653	MM	2003-2008	268.4266194	0	0	0	0	0	0	0	500	NA	NA	0.094522676	immimm	-0.001176286
1654	MM	2008-2008	631.0625009	0	0	0	0	0	0	0	1000	NA	NA	-0.053542798	immres	-0.00248366
1655	MM	2003-2008	646.8912196	0	0	0	0	0	0	0	1000	NA	NA	0.202724368	immres	-0.00035189
1656	MM	2008-2008	880.9736943	0	0	0	0	0	0	0	1000	NA	NA	-0.156049666	immres	-0.017391912
1657	MM	2003-2008	1105.709148	0	0	0	0	0	0	0	1500	NA	NA	0.134386458	immres	-0.003829774
1658	MF	2008-2008	1230.851193	0	0	0	0	0	0	0	1500	NA	NA	-0.047847972	immres	-0.007635954
1659	MM	2008-2008	1269.810163	0	0	0	0	0	0	0	1500	NA	NA	-0.047847972	immres	-0.050523182
1660	MF	2003-2008	1309.089413	0	0	0	0	0	0	0	1500	NA	NA	-0.252861706	immres	-0.03634144
1661	MF	2008-2008	1593.757027	0	0	0	0	0	0	0	2000	NA	NA	-0.002289366	immres	-0.055243698
1662	MM	2008-2008	1823.12954	0	0	0	0	0	0	0	2000	NA	NA	0.009100286	immres	-0.057116288
1663	MM	2008-2008	1844.728286	0	0	0	0	0	0	0	2000	NA	NA	-0.194531008	immres	-0.010117122
1664	MM	2008-2008	1892.117081	0	0	0	0	0	0	0	2000	NA	NA	-0.03645832	immres	-0.008025226
1665	MM	2008-2008	1939.131171	0	0	0	0	0	0	0	2000	NA	NA	-0.17882897	immres	-0.038553508
1666	MM	2008-2013	1982.365425	0	0	0	0	0	0	0	2000	NA	NA	-0.047847972	immres	-0.010162352
1667	MF	2003-2008	2085.995599	0	0	0	0	0	0	0	2500	NA	NA	-0.252861706	immimm	-0.031875308
1668	MF	2008-2008	2313.690924	0	0	0	0	0	0	0	2500	NA	NA	0.202724368	immres	-0.01878417
1669	MM	2008-2008	2392.05492	0	0	0	0	0	0	0	2500	NA	NA	0.03187959	immres	-0.004974926
1670	MF	2008-2013	2398.797876	0	0	0	0	0	0	0	2500	NA	NA	-0.02506867	immres	-0.024525076
1671	MM	2003-2008	2462.114916	0	0	0	0	0	0	0	2500	NA	NA	0.140081284	immres	-0.036878002
1672	MM	2008-2013	2462.510818	0	0	0	0	0	0	0	2500	NA	NA	-0.019373844	immres	0.01357644
1673	MM	2008-2008	2520.393977	0	0	0	0	0	0	0	3000	NA	NA	0.248282976	immres	-0.013964236
1674	MM	2008-2008	2562.858547	0	0	0	0	0	0	0	3000	NA	NA	0.048964068	immres	-0.042824966
1675	MF	2008-2008	2716.331589	0	0	0	0	0	0	0	3000	NA	NA	0.066048546	immres	-0.026328464
1676	MM	2008-2008	2755.922147	0	0	0	0	0	0	0	3000	NA	NA	0.14577611	immres	-0.013174346
1677	MM	2003-2008	2795.414463	0	0	0	0	0	0	0	3000	NA	NA	0.100217502	immimm	-0.032876934
1678	MM	2003-2008	2960.150118	0	0	0	0	0	0	0	3000	NA	NA	0.10267288	immimm	0.008986186
1679	MM	2008-2013	3015.781711	0	0	0	0	0	0	0	3500	NA	NA	0.100217502	immres	-0.003598468
1680	MM	2008-2008	3039.173547	0	0	0	0	0	0	0	3500	NA	NA	-0.144660014	immres	-0.016840506
1681	MF	2008-2013	3202.665142	0	0	0	0	0	0	0	3500	NA	NA	0.066048546	immres	-0.02465619
1682	MF	2008-2008	3446.644079	0	0	0	0	0	0	0	3500	NA	NA	-0.184523796	immimm	-0.04269287
1683	MM	2003-2008	3627.331372	0	0	0	0	0	0	0	4000	NA	NA	0.071743372	immres	-0.004199904
1684	MM	2008-2008	3982.498065	0	0	0	0	0	0	0	4000	NA	NA	-0.06493245	immres	-0.01245585
1685	MF	2008-2008	4973.898723	0	0	0	0	0	0	0	5000	NA	NA	-0.184523796	immres	-0.006634328
1686	MF	2008-2013	5663.558621	0	0	0	0	0	0	0	6000	NA	NA	-0.298420314	immres	0.003746326
1687	MM	2008-2008	5770.617406	0	0	0	0	0	0	0	6000	NA	NA	0.00340546	immres	-0.026052128
1688	MM	2008-2013	5825.00885	0	0	0	0	0	0	0	6000	NA	NA	0.122996806	immres	0.00673366
1689	MM	2008-2008	6222.476232	0	0	0	0	0	0	0	6500	NA	NA	-0.138965188	immres	-0.03274912
1690	MF	2008-2008	6586.149309	0	0	0	0	0	0	0	7000	NA	NA	0.08882785	immres	-0.007907666
1691	MM	2008-2008	6805.060863	0	0	0	0	0	0	0	7000	NA	NA	0.06035372	immres	-0.015329738
1692	MF	2008-2008	6869.299416	0	0	0	0	0	0	0	7000	NA	NA	0.08882785	immres	-0.01665059
1693	MM	2003-2008	7616.580653	0	0	0	0	0	0	0	8000	NA	NA	0.111607154	immres	-0.059843906
1694	MF	2008-2013	7764.208415	0	0	0	0	0	0	0	8000	NA	NA	-0.138965188	immres	-0.030736748
1695	MF	2003-2008	7923.084552	0	0	0	0	0	0	0	8000	NA	NA	-0.09340658	immimm	-0.003958206
1696	MM	2008-2008	1644.791713	0.0117	0	0	0	0	0-0.05	0	2000	NA	NA	-0.019373844	immres	0.008336672
1697	MM	2008-2013	1873.458027	0.0133	0	0	0	0	0-0.05	0	2000	NA	NA	-0.144660014	immres	0.005295746
1698	MF	2008-2008	2374.207129	0.0133	0	0	0	0	0-0.05	0	2500	NA	NA	-0.303124736	immres	0.005804936
1699	MF	2003-2008	2126.588277	0.0205	0	0	0	0	0-0.05	0	2500	NA	NA	0.08882785	immimm	0.02053334
1700	MM	2008-2008	3212.946151	0.021	0	0	0	0	0-0.05	0	3500	NA	NA	-0.053542798	immres	0.014021426
1701	MF	2003-2008	485.4970443	0.0211	0	0	0	0	0-0.05	0	500	NA	NA	-0.09340658	immimm	0.021135778
1702	MM	2003-2008	1385.612933	0.0242	0	0	0	0	0-0.05	0	1500	NA	NA	-0.06493245	immres	0.000594482
1703	MF	2008-2008	7393.549178	0.0257	0	0	0	0	0-0.05	0	7500	NA	NA	-0.143091874	immres	0.009359022
1704	MF	2008-2008	6805.060863	0.0268	0	0	0	0	0-0.05	0	7000	NA	NA	0.020489938	immres	0.013376192
1705	MM	2008-2008	5695.63165	0.0324	0	0	0	0	0-0.05	0	6000	NA	NA	-0.013679018	immres	0.030673846
1706	MF	2008-2008	2994.766769	0.0391	0	0	0	0	0-0.05	0	3000	NA	NA	-0.252861706	immres	0.003782586
1707	MF	2008-2008	7268.178757	0.0396	0	0	0	0	0-0.05	0	7500	NA	NA	0.111607154	immres	0.039563342
1708	MF	2008-2013	2283.203935	0.0486	0	0	0	0	0-0.05	0	2500	NA	NA	-0.184523796	immres	0.017306576
1709	MM	2003-2008	2950.287315	0.0519	0	0	0	0	0.05-0.10	0	3000	NA	NA	-0.149875056	immres	0.026314306
1710	MF	2003-2008	256.2565121	0	0	0	0	0	0	0	500	NA	NA	-0.070627276	immres	-0.003978388
1711	MM	2003-2008	298.8678805	0	0	0	0	0	0	0	500	NA	NA	-0.053542798	immres	-0.039365288
1712	MM	2003-2003	313.6355369	0	0	0	0	0	0	0	500	NA	NA	0.048964068	immimm	-0.024239064
1713	MF	2003-2003	460.1191693	0	0	0	0	0	0	0	500	NA	NA	-0.412316832	immimm	-0.033366046
1714	MF	2003-2008	563.3301164	0	0	0	0	0	0	0	1000	NA	NA	-0.234539224	immres	-0.01522198
1715	MM	2003-2008	563.9780581	0	0	0	0	0	0	0	1000	NA	NA	-0.241472054	immres	-0.029836
1716	MF	2003-2008	891.369222	0	0	0	0	0	0	0	1000	NA	NA	-0.047847972	immres	-0.016583584
1717	MM	2003-2003	905.0317398	0	0	0	0	0	0	0	1000	NA	NA	0.08882785	immres	-0.012880194
1718	MM	2003-2008	1023.230771	0	0	0	0	0	0	0	1500	NA	NA	0.026184764	immres	-0.03363392
1719	MM	2003-2008	1101.033478	0	0	0	0	0	0	0	1500	NA	NA	0.08882785	immres	-0.009536482
1720	MF	2003-2013	1170.359056	0	0	0	0	0	0	0	1500	NA	NA	-0.02506867	immres	-0.018432464
1721	MM	2003-2003	1382.469027	0	0	0	0	0	0	0	1500	NA	NA	0.037574416	immres	-0.00177931
1722	MM	2003-2003	1402.614919	0	0	0	0	0	0	0	1500	NA	NA	0.085526502	immimm	-0.011901356
1723	MM	2003-2013	1447.972738	0	0	0	0	0	0	0	1500	NA	NA	-0.019373844	immres	-0.033333482
1724	MM	2003-2003	1476.45045	0	0	0	0	0	0	0	1500	NA	NA	0.066048546	immres	-0.027762192
1725	MM	2003-2013	1793.853684	0	0	0	0	0	0	0	2000	NA	NA	-0.013679018	immres	0.004199724
1726	MM	2003-2003	1841.182446	0	0	0	0	0	0	0	2000	NA	NA	0.105912328	immres	-0.017113064
1727	MF	2003-2008	1902.312913	0	0	0	0	0	0	0	2000	NA	NA	-0.161744492	immimm	-0.001451544
1728	MM	2003-2008	2072.521064	0	0	0	0	0	0	0	2500	NA	NA	-0.082016928	immres	-0.013903714
1729	MM	2003-2008	2219.842517	0	0	0	0	0	0	0	2500	NA	NA	0.14577611	immres	-0.016983264
1730	MF	2003-2003	2272.488064	0	0	0	0	0	0	0	2500	NA	NA	-0.002289366	immres	-0.006049026
1731	MM	2003-2003	2272.488064	0	0	0	0	0	0	0	2500	NA	NA	0.362179494	immimm	-0.036956486
1732	MM	2003-2008	2485.119041	0	0	0	0	0	0	0	2500	NA	NA	0.048964068	immimm	-0.024933134
1733	MM	2003-2003	2886.046633	0	0	0	0	0	0	0	3000	NA	NA	-0.047847972	immres	0.006909696
1734	MM	2003-2008	3251.165068	0	0	0	0	0	0	0	3500	NA	NA	-0.070627276	immres	-0.01312757
1735	MF	2003-2013	4730.039141	0	0	0	0	0	0	0	5000	NA	NA	-0.116185884	immres	-0.005763002
1736	MM	2003-2013	4791.689252	0	0	0	0	0	0	0	5000	NA	NA	-0.030763494	immres	-0.033965794
1737	MM	2003-2008	5204.001613	0	0	0	0	0	0	0	5500	NA	NA	-0.02506867	immres	-0.003747668
1738	MM	2003-2008	5793.105115	0	0	0	0	0	0	0	6000	NA	NA	0.06035372	immres	0.00325509
1739	MM	2003-2008	6143.721041	0	0	0	0	0	0	0	6500	NA	NA	0.009100286	immres	-0.01692355
1740	MF	2003-2013	6725.588749	0	0	0	0	0	0	0	7000	NA	NA	-0.09340658	immres	-0.033098104
1741	MM	2003-2003	6830.610691	0	0	0	0	0	0	0	7000	NA	NA	0.06035372	immres	-0.001412072
1742	MM	2003-2008	2218.053097	0.0024	0	0	0	0	0-0.05	0	2500	NA	NA	0.071743372	immres	-0.001938568
1743	MM	2003-2008	1684.046344	0.0052	0	0	0	0	0-0.05	0	2000	NA	NA	-0.030763494	immres	0.00521775
1744	MM	2003-2008	2802.805803	0.0113	0	0	0	0	0-0.05	0	3000	NA	NA	-0.082016928	immres	0.009962866
1745	MF	2003-2008	6461.217836	0.0126	0	0	0	0	0-0.05	0	6500	NA	NA	-0.070627276	immres	0.006943858
1746	MF	2003-2008	6143.721041	0.013	0	0	0	0	0-0.05	0	6500	NA	NA	-0.230082402	immres	0.002601008
1747	MM	2003-2008	872.3125873	0.0153	0	0	0	0	0-0.05	0	1000	NA	NA	-0.019373844	immres	0.015258916
1748	MF	2003-2013	937.6319321	0.0165	0	0	0	0	0-0.05	0	1000	NA	NA	-0.230082402	immres	0.005452764
1749	MF	2003-2008	6137.771277	0.0186	0	0	0	0	0-0.05	0	6500	NA	NA	0.08882785	immres	0.01533926
1750	MM	2003-2008	801.8754517	0.0215	0	0	0	0	0-0.05	0	1000	NA	NA	-0.205961926	immres	-0.001914812
1751	MF	2003-2013	903.1040361	0.0226	0	0	0	0	0-0.05	0	1000	NA	NA	0.134386458	immres	-0.001707278
1752	MF	2003-2003	2049.91802	0.0227	0	0	0	0	0-0.05	0	2500	NA	NA	-0.230082402	immimm	0.022660076
1753	MM	2003-2008	1900.409245	0.0247	0	0	0	0	0-0.05	0	2000	NA	NA	0.043269242	immres	0.004109442
1754	MM	2003-2008	2100.330586	0.0248	0	0	0	0	0-0.05	0	2500	NA	NA	0.08882785	immres	0.016333656
1755	MF	2003-2003	1782.030954	0.0268	0	0	0	0	0-0.05	0	2000	NA	NA	-0.116185884	immres	0.003527584
1756	MF	2003-2008	2146.524924	0.0274	0	0	0	0	0-0.05	0	2500	NA	NA	-0.09340658	immres	0.027408432
1757	MF	2003-2008	1266.42423	0.028	0	0	0	0	0-0.05	0	1500	NA	NA	-0.2073031	immres	0.015938932
1758	MF	2003-2008	3813.512611	0.0301	0	0	0	0	0-0.05	0	4000	NA	NA	-0.252861706	immres	0.019761254
1759	MF	2003-2008	733.4841852	0.0303	0	0	0	0	0-0.05	0	1000	NA	NA	-0.412316832	immres	0.018137728
1760	MF	2003-2008	6714.605534	0.0316	0	0	0	0	0-0.05	0	7000	NA	NA	0.016940988	immres	0.015584756
1761	MM	2003-2013	624.0637868	0.0363	0	0	0	0	0-0.05	0	1000	NA	NA	0.009100286	immres	0.0061827
1762	MF	2003-2003	6733.218407	0.0366	0	0	0	0	0-0.05	0	7000	NA	NA	-0.298420314	immimm	0.02141095
1763	MM	2003-2008	5522.704689	0.0426	0	0	0	0	0-0.05	0	6000	NA	NA	-0.099101406	immres	0.029779182
1764	MF	2003-2003	851.0652678	0.0441	0	0	0	0	0-0.05	0	1000	NA	NA	0.179945064	immimm	0.017730684
1765	MM	2003-2008	1398.773355	0.0472	0	0	0	0	0-0.05	0	1500	NA	NA	0.11730198	immres	0.000338616
1766	MM	2003-2003	2806.084306	0.0646	0	0	0	0	0.05-0.10	0	3000	NA	NA	0.040807742	immres	0.000962136
1767	MM	2003-2013	1278.026142	0.0664	0	0	0	0	0.05-0.10	0	1500	NA	NA	0.265367454	immres	0.045913242
1768	MF	2003-2008	6768.74584	0.0739	0	0	0	0	0.05-0.10	0	7000	NA	NA	0.134386458	immres	0.073943714
1769	MF	2003-2008	334.2398686	0	0	0	0	0	0	0	500	NA	NA	-0.298420314	immres	-0.01197503
1770	MF	2003-2008	645.3272097	0	0	0	0	0	0	0	1000	NA	NA	-0.298420314	immres	-0.029567642
1771	MM	2003-2008	954.8165241	0	0	0	0	0	0	0	1000	NA	NA	0.020489938	immres	-0.048024482
1772	MM	2003-2003	1379.422396	0	0	0	0	0	0	0	1500	NA	NA	-0.03645832	immres	-0.032906632
1773	MM	2003-2008	1569.620166	0	0	0	0	0	0	0	2000	NA	NA	-0.076322102	immres	-0.021684368
1774	MF	2003-2013	2137.382871	0	0	0	0	0	0	0	2500	NA	NA	-0.161744492	immres	-0.026031214
1775	MF	2003-2013	2309.430258	0	0	0	0	0	0	0	2500	NA	NA	0.225503672	immres	-0.002091122
1776	MF	2003-2003	2633.154651	0	0	0	0	0	0	0	3000	NA	NA	0.179945064	immimm	-0.022701142
1777	MM	2003-2008	3492.385811	0	0	0	0	0	0	0	3500	NA	NA	-0.133270362	immres	-0.021179892
1778	MM	2003-2008	4678.301216	0	0	0	0	0	0	0	5000	NA	NA	-0.110491058	immres	-0.046961486
1779	MF	2003-2008	4713.615414	0	0	0	0	0	0	0	5000	NA	NA	-0.116185884	immres	-0.000907512
1780	MM	2003-2003	5357.916444	0	0	0	0	0	0	0	5500	NA	NA	-0.125945496	immimm	-0.016770226
1781	MM	2003-2008	5460.086035	0	0	0	0	0	0	0	5500	NA	NA	-0.212997926	immres	-0.02976212
1782	MM	2003-2013	5515.7605	0	0	0	0	0	0	0	6000	NA	NA	0.111607154	immres	-0.040560418
1783	MM	2003-2008	5649.060554	0	0	0	0	0	0	0	6000	NA	NA	-0.156049666	immres	-0.02074466
1784	MM	2003-2008	5707.241708	0	0	0	0	0	0	0	6000	NA	NA	-0.15035484	immres	-0.004472266
1785	MF	2003-2013	5767.574976	0	0	0	0	0	0	0	6000	NA	NA	-0.343978922	immres	-0.037161846
1786	MF	2003-2013	5873.847826	0	0	0	0	0	0	0	6000	NA	NA	-0.184523796	immres	0.003727346
1787	MM	2003-2008	6094.501758	0	0	0	0	0	0	0	6500	NA	NA	-0.161744492	immres	-0.02357016
1788	MM	2003-2003	6101.269804	0	0	0	0	0	0	0	6500	NA	NA	-0.133270362	immres	-0.01569236
1789	MF	2003-2003	6525.960744	0	0	0	0	0	0	0	7000	NA	NA	-0.252861706	immimm	-0.060090216
1790	MF	2003-2008	6553.316388	0	0	0	0	0	0	0	7000	NA	NA	-0.184523796	immres	-0.029362134
1791	MF	2003-2008	6760.652811	0	0	0	0	0	0	0	7000	NA	NA	-0.38953753	immres	-0.017512794
1792	MM	2003-2003	6814.254265	0	0	0	0	0	0	0	7000	NA	NA	0.054658894	immimm	-0.022170748
1793	MM	2003-2013	6848.107724	0	0	0	0	0	0	0	7000	NA	NA	-0.06493245	immres	-0.016681998
1794	MF	2003-2003	6855.680301	0	0	0	0	0	0	0	7000	NA	NA	-0.09340658	immres	0.000819598
1795	MM	2003-2008	6863.096728	0	0	0	0	0	0	0	7000	NA	NA	-0.212997926	immres	-0.03023578
1796	MM	2003-2003	6876.019295	0	0	0	0	0	0	0	7000	NA	NA	-0.264251358	immres	-0.01297461
1797	MF	2003-2008	6919.931353	0	0	0	0	0	0	0	7000	NA	NA	-0.412316832	immres	0.00121943
1798	MM	2003-2003	6952.620382	0	0	0	0	0	0	0	7000	NA	NA	-0.002289366	immres	-0.018702312
1799	MM	2003-2008	7016.910789	0	0	0	0	0	0	0	7500	NA	NA	-0.184523796	immres	-0.019111714
1800	MF	2003-2003	7136.510912	0	0	0	0	0	0	0	7500	NA	NA	-0.252861706	immimm	0.00434528
1801	MM	2003-2008	7156.748219	0	0	0	0	0	0	0	7500	NA	NA	-0.17166917	immres	-0.032080192
1802	MF	2003-2008	7273.248586	0	0	0	0	0	0	0	7500	NA	NA	-0.463157598	immres	-0.026955706
1803	MM	2003-2008	7393.221303	0	0	0	0	0	0	0	7500	NA	NA	-0.019373844	immres	-0.002003012
1804	MF	2003-2013	7603.674585	0	0	0	0	0	0	0	8000	NA	NA	-0.184523796	immres	-0.023031706
1805	MM	2003-2003	7621.861405	0	0	0	0	0	0	0	8000	NA	NA	0.00340546	immres	-0.007206144
1806	MM	2003-2008	8021.403524	0	0	0	0	0	0	0	8500	NA	NA	-0.21869275	immres	-0.04643354
1807	MM	2003-2013	8405.681909	0	0	0	0	0	0	0	8500	NA	NA	-0.06493245	immres	-0.04969106
1808	MM	2003-2003	6855.680301	0.0023	0	0	0	0	0-0.05	0	7000	NA	NA	0.014795112	immimm	0.00154408
1809	MM	2003-2013	7907.903721	0.0048	0	0	0	0	0-0.05	0	8000	NA	NA	-0.047847972	immres	0.001230388
1810	MM	2003-2013	2421.285413	0.0103	0	0	0	0	0-0.05	0	2500	NA	NA	-0.02506867	immres	0.00896303
1811	MF	2003-2008	1020.230967	0.0167	0	0	0	0	0-0.05	0	1500	NA	NA	-0.412316832	immres	-0.005520892
1812	MM	2003-2008	4858.116477	0.0184	0	0	0	0	0-0.05	0	5000	NA	NA	0.231198498	immres	0.018385368
1813	MM	2003-2008	6203.061839	0.0197	0	0	0	0	0-0.05	0	6500	NA	NA	-0.144660014	immres	0.0116675
1814	MF	2003-2003	6032.808861	0.0203	0	0	0	0	0-0.05	0	6500	NA	NA	-0.298420314	immimm	0.00926495
1815	MM	2003-2008	1020.230967	0.023	0	0	0	0	0-0.05	0	1500	NA	NA	-0.235777228	immres	0.01531656
1816	MF	2003-2008	6209.26214	0.0241	0	0	0	0	0-0.05	0	6500	NA	NA	-0.662889174	immres	0.020011538
1817	MF	2003-2008	4937.872899	0.0281	0	0	0	0	0-0.05	0	5000	NA	NA	0.293841584	immimm	-0.00337864
1818	MF	2003-2003	7730.979029	0.0294	0	0	0	0	0-0.05	0	8000	NA	NA	-0.366758226	immres	-0.016411684
1819	MM	2003-2008	7069.225209	0.0319	0	0	0	0	0-0.05	0	7500	NA	NA	-0.27564101	immimm	0.009592018
1820	MF	2003-2008	1023.425317	0.0326	0	0	0	0	0-0.05	0	1500	NA	NA	-0.463157598	immres	-0.013350994
1821	MM	2003-2003	6743.478692	0.0385	0	0	0	0	0-0.05	0	7000	NA	NA	-0.087711754	immimm	0.038526562
1822	MM	2003-2003	4208.521927	0.0483	0	0	0	0	0-0.05	0	4500	NA	NA	-0.201879456	immres	0.013532538
1823	MM	2003-2008	7602.567055	0.0531	0	0	0	0	0.05-0.10	0	8000	NA	NA	-0.173134144	immres	0.006128818
1824	MM	2003-2008	1378.302658	0.0545	0	0	0	0	0.05-0.10	0	1500	NA	NA	-0.21869275	immres	0.042846442
1825	MM	2003-2008	5075.559396	0.0597	0	0	0	0	0.05-0.10	0	5500	NA	NA	-0.138965188	immres	0.012288632
1826	MM	2003-2003	3862.321948	0.0646	0	0	0	0	0.05-0.10	0	4000	NA	NA	-0.190218622	immres	0.029940106
1827	MF	2003-2008	506.2084154	0.0925	0	0	0	0	0.05-0.10	0	1000	NA	NA	-0.02506867	immres	0.078104886
1828	MF	2003-2008	3219.319516	0.0932	0	0	0	0	0.05-0.10	0	3500	NA	NA	0.043269242	immres	0.093233356
1829	MF	2003-2013	144.6859141	0	0	0	0	0	0	0	500	NA	NA	-0.120230036	immres	-0.047964518
1830	MF	2003-2003	363.174143	0	0	0	0	0	0	0	500	NA	NA	0.199835688	immimm	-0.009007228
1831	MM	2003-2003	932.0279882	0	0	0	0	0	0	0	1000	NA	NA	0.142681096	immres	-0.023831574
1832	MF	2003-2008	1254.353446	0	0	0	0	0	0	0	1500	NA	NA	-0.032523714	immres	-0.007249392
1833	MM	2003-2008	1457.624956	0	0	0	0	0	0	0	1500	NA	NA	0.056949204	immres	-0.009962848
1834	MM	2003-2013	1959.845276	0	0	0	0	0	0	0	2000	NA	NA	0.068380124	immres	-0.012338526
1835	MF	2003-2013	2108.821556	0	0	0	0	0	0	0	2500	NA	NA	-0.120230036	immres	-0.022537758
1836	MM	2003-2008	2203.642136	0	0	0	0	0	0	0	2500	NA	NA	0.051233746	immres	-0.024962296
1837	MM	2003-2008	2251.718481	0	0	0	0	0	0	0	2500	NA	NA	-0.188815548	immres	-0.008780132
1838	MM	2003-2003	2270.382906	0	0	0	0	0	0	0	2500	NA	NA	-0.068790902	immimm	-0.029888258
1839	MF	2003-2008	2900.745571	0	0	0	0	0	0	0	3000	NA	NA	0.016940988	immres	-0.002987906
1840	MM	2003-2008	2922.119869	0	0	0	0	0	0	0	3000	NA	NA	-0.137376414	immres	-0.02542421
1841	MM	2003-2008	3791.012385	0	0	0	0	0	0	0	4000	NA	NA	-0.103083658	immres	-0.02449316
1842	MF	2003-2008	4792.600574	0	0	0	0	0	0	0	5000	NA	NA	-0.051644524	immimm	-0.001474788
1843	MM	2003-2003	4847.134677	0	0	0	0	0	0	0	5000	NA	NA	-0.061310374	immres	-0.021132242
1844	MM	2003-2008	4859.588429	0	0	0	0	0	0	0	5000	NA	NA	0.022656448	immres	-0.009923724
1845	MF	2003-2008	5087.676799	0	0	0	0	0	0	0	5500	NA	NA	0.428454064	immres	-0.006134
1846	MM	2003-2008	5233.233037	0	0	0	0	0	0	0	5500	NA	NA	0.074095582	immres	0.002199516
1847	MM	2003-2003	5321.762679	0	0	0	0	0	0	0	5500	NA	NA	0.064992414	immimm	-0.025505704
1848	MM	2003-2013	5416.684268	0	0	0	0	0	0	0	5500	NA	NA	0.01122553	immres	-0.017732412
1849	MF	2003-2013	5545.477022	0	0	0	0	0	0	0	6000	NA	NA	-0.051644524	immres	-0.014069306
1850	MM	2003-2008	5711.994122	0	0	0	0	0	0	0	6000	NA	NA	0.10267288	immres	-0.021989784
1851	MF	2003-2013	5999.476328	0	0	0	0	0	0	0	6000	NA	NA	-0.097368198	immres	0.01403627
1852	MM	2003-2008	6053.272572	0	0	0	0	0	0	0	6500	NA	NA	0.062664664	immres	-0.022758636
1853	MF	2003-2003	6186.171108	0	0	0	0	0	0	0	6500	NA	NA	0.062664664	immimm	-0.018764828
1854	MM	2003-2008	6353.107091	0	0	0	0	0	0	0	6500	NA	NA	-0.08022182	immres	-0.02668674
1855	MM	2003-2008	6354.530116	0	0	0	0	0	0	0	6500	NA	NA	-0.068790902	immres	-0.003059868
1856	MF	2003-2008	6567.757202	0	0	0	0	0	0	0	7000	NA	NA	0.268421202	immres	0.001471548
1857	MF	2003-2003	6620.596083	0	0	0	0	0	0	0	7000	NA	NA	-0.07450636	immimm	-0.043828184
1858	MM	2003-2003	6654.101098	0	0	0	0	0	0	0	7000	NA	NA	0.125534716	immimm	-0.032089302
1859	MM	2003-2003	6688.912897	0	0	0	0	0	0	0	7000	NA	NA	0.154112014	immimm	-0.024754944
1860	MM	2003-2008	6898.566861	0	0	0	0	0	0	0	7000	NA	NA	-0.023067226	immres	-0.01422176
1861	MM	2003-2008	6982.833256	0	0	0	0	0	0	0	7000	NA	NA	0.09695742	immres	-0.030957092
1862	MM	2003-2008	6986.751953	0	0	0	0	0	0	0	7000	NA	NA	-0.034498146	immres	-0.042227884
1863	MM	2003-2013	6989.751673	0	0	0	0	0	0	0	7000	NA	NA	0.148396554	immres	-0.017321748
1864	MF	2003-2008	6998.394295	0	0	0	0	0	0	0	7000	NA	NA	-0.07450636	immres	-0.044228322
1865	MF	2003-2008	7252.125484	0	0	0	0	0	0	0	7500	NA	NA	-0.170193542	immres	-0.017662308
1866	MM	2003-2003	7260.426738	0	0	0	0	0	0	0	7500	NA	NA	0.056949204	immres	-0.015811322
1867	MF	2003-2008	7262.037209	0	0	0	0	0	0	0	7500	NA	NA	0.039802826	immres	-0.040093096
1868	MM	2003-2003	7472.786977	0	0	0	0	0	0	0	7500	NA	NA	0.222697526	immres	-0.045695752
1869	MF	2003-2003	7520.480351	0	0	0	0	0	0	0	8000	NA	NA	0.039802826	immres	-0.040493286
1870	MF	2003-2013	7591.974698	0	0	0	0	0	0	0	8000	NA	NA	0.108388338	immres	-0.026949186
1871	MM	2003-2008	7772.35131	0	0	0	0	0	0	0	8000	NA	NA	0.171258392	immimm	-0.025983
1872	MM	2003-2008	7927.359789	0	0	0	0	0	0	0	8000	NA	NA	-0.108799118	immres	-0.003300774
1873	MM	2003-2013	8060.966026	0	0	0	0	0	0	0	8500	NA	NA	0.039802826	immres	-0.025761522
1874	MM	2003-2008	8452.840882	0	0	0	0	0	0	0	8500	NA	NA	-0.063075442	immres	-0.011994034
1875	MM	2003-2013	8476.625687	0	0	0	0	0	0	0	8500	NA	NA	-0.034498146	immres	-0.008220448
1876	MF	2003-2008	2058.423385	0.0061	0	0	0	0	0-0.05	0	2500	NA	NA	0.199835688	immres	0.005128342
1877	MM	2003-2008	7552.045951	0.0118	0	0	0	0	0-0.05	0	8000	NA	NA	0.108388338	immres	-0.000368624
1878	MF	2003-2008	2023.048838	0.013	0	0	0	0	0-0.05	0	2500	NA	NA	0.222697526	immres	0.001454134
1879	MF	2003-2003	8084.273388	0.0183	0	0	0	0	0-0.05	0	8500	NA	NA	-0.051644524	immres	0.0095184
1880	MF	2003-2003	7696.807518	0.0199	0	0	0	0	0-0.05	0	8000	NA	NA	0.016940988	immimm	0.01946037
1881	MM	2003-2003	7520.480351	0.0205	0	0	0	0	0-0.05	0	8000	NA	NA	0.19412023	immimm	0.013145708
1882	MM	2003-2008	7301.130734	0.0242	0	0	0	0	0-0.05	0	7500	NA	NA	0.024838714	immres	-0.014235278
1883	MM	2003-2003	6540.05475	0.0247	0	0	0	0	0-0.05	0	7000	NA	NA	0.136965636	immres	-0.007392244
1884	MM	2003-2008	4858.546653	0.0258	0	0	0	0	0-0.05	0	5000	NA	NA	-0.051644524	immres	0.023362784
1885	MF	2003-2008	6013.093085	0.0265	0	0	0	0	0-0.05	0	6500	NA	NA	-0.051644524	immres	0.026538494
1886	MM	2003-2003	7591.353894	0.0287	0	0	0	0	0-0.05	0	8000	NA	NA	0.165542932	immres	0.028747164
1887	MM	2003-2003	4155.493859	0.0297	0	0	0	0	0-0.05	0	4500	NA	NA	0.27985212	immres	0.029672476
1888	MF	2003-2008	1777.889121	0.0522	0	0	0	0	0.05-0.10	0	2000	NA	NA	0.176973852	immres	0.037866746
1889	MF	2003-2008	1457.624956	0.501	0.25	0.5	0.5	1	0.40+	0.225+	1500	PO	PO_d	1	immres	0.50095462
1890	MM	2003-2008	116.135055	0	0	0	0	0	0	0	500	NA	NA	-0.110491058	resres	-0.036167856
1891	MF	2003-2008	116.135055	0	0	0	0	0	0	0	500	NA	NA	0.111607154	resres	0.007343638
1892	MM	2003-2008	733.5507288	0	0	0	0	0	0	0	1000	NA	NA	0.122996806	resres	-0.044760954
1893	MF	2003-2008	784.8911126	0	0	0	0	0	0	0	1000	NA	NA	0.08882785	resres	-0.018302428
1894	MM	2003-2003	920.9141152	0	0	0	0	0	0	0	1000	NA	NA	-0.03645832	resres	-0.011458518
1895	MM	2003-2008	941.2551641	0	0	0	0	0	0	0	1000	NA	NA	0.174250238	resres	-0.029019272
1896	MM	2003-2003	1104.108606	0	0	0	0	0	0	0	1500	NA	NA	-0.047847972	immres	-0.014444428
1897	MF	2003-2013	1350.337809	0	0	0	0	0	0	0	1500	NA	NA	-0.02506867	resres	0.000453788
1898	MF	2003-2013	1374.697176	0	0	0	0	0	0	0	1500	NA	NA	-0.070627276	resres	-0.042961634
1899	MM	2003-2013	1397.371462	0	0	0	0	0	0	0	1500	NA	NA	0.08882785	resres	0.000836756
1900	MM	2003-2003	1470.295057	0	0	0	0	0	0	0	1500	NA	NA	0.09695742	immres	-0.016811924
1901	MM	2003-2008	2844.287844	0	0	0	0	0	0	0	3000	NA	NA	0.105912328	resres	0.000674924
1902	MM	2003-2003	3228.684098	0	0	0	0	0	0	0	3500	NA	NA	0.048964068	resres	-0.008077918
1903	MM	2003-2003	3761.57372	0	0	0	0	0	0	0	4000	NA	NA	0.133260008	resres	-0.009607194
1904	MM	2003-2008	4021.472235	0	0	0	0	0	0	0	4500	NA	NA	0.071743372	resres	-0.039361766
1905	MM	2003-2008	4130.57088	0	0	0	0	0	0	0	4500	NA	NA	0.00340546	resres	-0.01195051
1906	MF	2003-2008	4146.937898	0	0	0	0	0	0	0	4500	NA	NA	0.157165762	resres	-0.00556301
1907	MF	2003-2008	4154.911315	0	0	0	0	0	0	0	4500	NA	NA	0.08882785	immres	-0.009305058
1908	MM	2003-2003	4627.507096	0	0	0	0	0	0	0	5000	NA	NA	-0.00020539	immres	-0.01048587
1909	MM	2003-2013	4764.017857	0	0	0	0	0	0	0	5000	NA	NA	0.225503672	resres	-0.037892052
1910	MM	2003-2008	4965.184601	0	0	0	0	0	0	0	5000	NA	NA	0.048964068	resres	-0.010737358
1911	MM	2003-2008	5503.58057	0	0	0	0	0	0	0	6000	NA	NA	-0.013679018	resres	-0.024769656
1912	MM	2003-2008	5827.344467	0	0	0	0	0	0	0	6000	NA	NA	-0.235777228	resres	-0.001651436
1913	MF	2003-2008	5864.919323	0	0	0	0	0	0	0	6000	NA	NA	0.08882785	resres	-0.026162252
1914	MF	2003-2003	5870.388384	0	0	0	0	0	0	0	6000	NA	NA	-0.02506867	immres	-0.022631772
1915	MM	2003-2003	6060.963884	0	0	0	0	0	0	0	6500	NA	NA	0.043269242	immres	-0.014903422
1916	MF	2003-2008	6170.384795	0	0	0	0	0	0	0	6500	NA	NA	0.066048546	resres	-0.04102987
1917	MM	2003-2008	6222.875132	0	0	0	0	0	0	0	6500	NA	NA	-0.076322102	resres	-0.044228118
1918	MM	2003-2008	6316.869448	0	0	0	0	0	0	0	6500	NA	NA	0.009100286	resres	-0.047026584
1919	MM	2003-2003	6354.328444	0	0	0	0	0	0	0	6500	NA	NA	0.009100286	resres	-0.04649419
1920	MF	2003-2008	6379.091323	0	0	0	0	0	0	0	6500	NA	NA	0.08882785	resres	-0.005306226
1921	MF	2003-2003	6472.194024	0	0	0	0	0	0	0	6500	NA	NA	-0.047847972	resres	-0.009505
1922	MM	2003-2003	6472.194024	0	0	0	0	0	0	0	6500	NA	NA	0.140081284	immres	0.008223136
1923	MM	2003-2003	6497.174389	0	0	0	0	0	0	0	6500	NA	NA	0.202724368	resres	-0.0272998
1924	MM	2003-2008	6530.794236	0	0	0	0	0	0	0	7000	NA	NA	-0.023067226	resres	-0.035484416
1925	MM	2003-2008	6708.111018	0	0	0	0	0	0	0	7000	NA	NA	0.122996806	immres	-0.013374698
1926	MF	2003-2013	6917.970384	0	0	0	0	0	0	0	7000	NA	NA	-0.070627276	resres	-0.023162362
1927	MM	2003-2003	6928.801554	0	0	0	0	0	0	0	7000	NA	NA	0.105912328	resres	-0.005733708
1928	MF	2003-2003	7204.502658	0	0	0	0	0	0	0	7500	NA	NA	0.020489938	resres	-0.02074466
1929	MM	2003-2013	7293.969433	0	0	0	0	0	0	0	7500	NA	NA	0.066048546	resres	-0.006319072
1930	MM	2003-2008	7534.326241	0	0	0	0	0	0	0	8000	NA	NA	0.03187959	resres	-0.025989904
1931	MM	2003-2013	7761.718326	0	0	0	0	0	0	0	8000	NA	NA	0.197029542	resres	-0.007848042
1932	MM	2003-2013	6217.037766	0.0079	0	0	0	0	0-0.05	0	6500	NA	NA	0.094522676	resres	-0.00574836
1933	MM	2003-2008	5149.610027	0.0104	0	0	0	0	0-0.05	0	5500	NA	NA	0.21411402	resres	-0.010544132
1934	MF	2003-2008	5433.515877	0.0117	0	0	0	0	0-0.05	0	5500	NA	NA	-0.09340658	resres	0.011688808
1935	MF	2003-2008	696.1760728	0.0138	0	0	0	0	0-0.05	0	1000	NA	NA	0.176973852	resres	0.004728154
1936	MF	2003-2008	603.4480378	0.016	0	0	0	0	0-0.05	0	1000	NA	NA	0.202724368	resres	0.011488866
1937	MM	2003-2008	6901.323373	0.0213	0	0	0	0	0-0.05	0	7000	NA	NA	0.168555412	resres	-0.00120253
1938	MF	2003-2013	5220.715734	0.0224	0	0	0	0	0-0.05	0	5500	NA	NA	-0.070627276	resres	0.021186084
1939	MM	2003-2008	1456.535711	0.0231	0	0	0	0	0-0.05	0	1500	NA	NA	-0.002289366	resres	0.012340902
1940	MF	2003-2003	1801.584177	0.0234	0	0	0	0	0-0.05	0	2000	NA	NA	0.134386458	immres	0.022560794
1941	MM	2003-2008	4419.38173	0.0271	0	0	0	0	0-0.05	0	4500	NA	NA	0.043269242	resres	0.016687346
1942	MM	2003-2003	5594.437384	0.0286	0	0	0	0	0-0.05	0	6000	NA	NA	0.026184764	resres	-0.012892104
1943	MF	2003-2008	6579.993015	0.0319	0	0	0	0	0-0.05	0	7000	NA	NA	-0.028782686	resres	-0.008349262
1944	MF	2003-2003	6703.08345	0.0377	0	0	0	0	0-0.05	0	7000	NA	NA	-0.047847972	immres	0.02241053
1945	MF	2003-2013	4974.540287	0.0388	0	0	0	0	0-0.05	0	5000	NA	NA	0.066048546	resres	0.029311732
1946	MM	2003-2003	6030.080364	0.0389	0	0	0	0	0-0.05	0	6500	NA	NA	0.105912328	immres	0.014613804
1947	MM	2003-2008	6949.608631	0.0402	0	0	0	0	0-0.05	0	7000	NA	NA	0.026184764	resres	0.00987768
1948	MF	2003-2008	824.6474524	0.0453	0	0	0	0	0-0.05	0	1000	NA	NA	0.316620888	resres	0.033405914
1949	MF	2003-2003	5394.414391	0.053	0	0	0	0	0.05-0.10	0	5500	NA	NA	0.043269242	immres	0.028975452
1950	MM	2003-2008	5182.761864	0.0654	0	0	0	0	0.05-0.10	0	5500	NA	NA	0.151470936	resres	0.013910332
1951	MF	2003-2008	2304.475852	0.0702	0	0	0	0	0.05-0.10	0	2500	NA	NA	0.111607154	resres	0.052513842
1952	FF	2003-2013	4533.748649	0.0716	0.0625	0.125	0.25	0.5	0.05-0.10	0.04-0.10	5000	AV2	AV2	0.747138294	resres	0.066634334
1953	FF	2003-2008	949.0626963	0.1075	0.0625	0.125	0.25	0.5	0.10-0.20	0.04-0.10	1000	AV2	AV2	0.018200574	resres	0.10746082
1954	FF	2003-2008	5736.897253	0.1631	0.0625	0.125	0.25	0.5	0.10-0.20	0.04-0.10	6000	AV2	AV2	0.24599361	resres	0.15564674
1955	FF	2003-2008	5559.687236	0.2215	0.125	0.25	0.5	1	0.20-0.30	0.10-0.225	6000	HS	HS_d	0.633241774	resres	0.221525766
1956	MF	2003-2008	4891.639786	0.2467	0.125	0.25	0.25	0.5	0.20-0.30	0.10-0.225	5000	HS	HS_d	0.248282976	resres	0.246716336
1957	MF	2003-2003	5700.493693	0.2528	0.125	0.25	0.25	0.5	0.20-0.30	0.10-0.225	6000	HS	HS_d	0.476076014	resres	0.252818344
1958	FF	2003-2008	900.7718725	0	0	0	0	0	0	0	1000	NA	NA	-0.050137338	resres	-0.009047384
1959	FF	2003-2013	1218.763605	0	0	0	0	0	0	0	1500	NA	NA	0.040979876	resres	-0.009691814
1960	MF	2003-2003	1234.311347	0	0	0	0	0	0	0	1500	NA	NA	-0.116185884	immres	-0.011504414
1961	FF	2003-2013	2192.017206	0	0	0	0	0	0	0	2500	NA	NA	-0.232371768	resres	-0.02456231
1962	MF	2003-2008	2264.675386	0	0	0	0	0	0	0	2500	NA	NA	-0.070627276	resres	-0.024508068
1963	MF	2003-2003	2273.98346	0	0	0	0	0	0	0	2500	NA	NA	-0.005920848	immres	-0.034422522
1964	MF	2003-2003	3053.832947	0	0	0	0	0	0	0	3500	NA	NA	-0.178766388	resres	-0.02287077
1965	MF	2003-2008	3454.074987	0	0	0	0	0	0	0	3500	NA	NA	0.020489938	resres	-0.024693178
1966	FF	2003-2008	3513.361555	0	0	0	0	0	0	0	4000	NA	NA	0.06375918	resres	-0.023231674
1967	FF	2003-2008	3704.07737	0	0	0	0	0	0	0	4000	NA	NA	-0.141254554	immres	0.011288924
1968	MF	2003-2008	3852.673311	0	0	0	0	0	0	0	4000	NA	NA	0.202724368	resres	-0.027899624
1969	MF	2003-2003	4125.053198	0	0	0	0	0	0	0	4500	NA	NA	0.016940988	immres	-0.020508542
1970	MF	2003-2008	4422.368284	0	0	0	0	0	0	0	4500	NA	NA	-0.02506867	resres	-0.018142762
1971	MF	2003-2008	4514.347034	0	0	0	0	0	0	0	5000	NA	NA	0.157165762	resres	-0.004328484
1972	FF	2003-2013	4653.62613	0	0	0	0	0	0	0	5000	NA	NA	0.382669434	resres	-0.003594016
1973	MF	2003-2008	5096.805461	0	0	0	0	0	0	0	5500	NA	NA	0.111607154	resres	-0.0108464
1974	FF	2003-2003	5306.502721	0	0	0	0	0	0	0	5500	NA	NA	-0.11847525	immres	-0.03043049
1975	MF	2003-2003	5513.851346	0	0	0	0	0	0	0	6000	NA	NA	-0.2073031	immres	-0.03616487
1976	MF	2003-2003	5580.798836	0	0	0	0	0	0	0	6000	NA	NA	0.066048546	immres	-0.015773434
1977	MF	2003-2008	5647.931686	0	0	0	0	0	0	0	6000	NA	NA	0.202724368	resres	-0.023969992
1978	MF	2003-2003	5747.231163	0	0	0	0	0	0	0	6000	NA	NA	0.202724368	immres	-0.007592442
1979	MF	2003-2003	5806.935068	0	0	0	0	0	0	0	6000	NA	NA	-0.09340658	resres	-0.026631114
1980	MF	2003-2008	5945.887977	0	0	0	0	0	0	0	6000	NA	NA	0.222697526	resres	-0.059313974
1981	MF	2003-2008	5974.117791	0	0	0	0	0	0	0	6000	NA	NA	-0.116185884	immres	-0.009768382
1982	MF	2003-2008	6254.510592	0	0	0	0	0	0	0	6500	NA	NA	0.27106228	resres	-0.004204338
1983	MF	2003-2008	6375.600367	0	0	0	0	0	0	0	6500	NA	NA	0.111607154	resres	-0.011008432
1984	FF	2003-2013	6379.46282	0	0	0	0	0	0	0	6500	NA	NA	-0.00457873	resres	-0.018962516
1985	MF	2003-2003	6396.315137	0	0	0	0	0	0	0	6500	NA	NA	0.157165762	resres	-0.03328987
1986	MF	2003-2013	6701.738532	0	0	0	0	0	0	0	7000	NA	NA	0.043269242	resres	-0.012336528
1987	MF	2003-2008	6863.451081	0	0	0	0	0	0	0	7000	NA	NA	-0.02506867	resres	-0.017231048
1988	MF	2003-2013	7191.807689	0	0	0	0	0	0	0	7500	NA	NA	0.043269242	resres	-0.034233592
1989	FF	2003-2008	4974.951706	0.0072	0	0	0	0	0-0.05	0	5000	NA	NA	0.223214308	resres	0.003891086
1990	MF	2003-2013	1405.502434	0.0081	0	0	0	0	0-0.05	0	1500	NA	NA	-0.02506867	resres	0.000636762
1991	FF	2003-2003	6002.25177	0.0082	0	0	0	0	0-0.05	0	6500	NA	NA	0.018200574	immres	0.007216912
1992	MF	2003-2008	4411.142115	0.0094	0	0	0	0	0-0.05	0	4500	NA	NA	0.043269242	resres	-0.002891196
1993	FF	2003-2003	5747.231163	0.0145	0	0	0	0	0-0.05	0	6000	NA	NA	0.473786648	resres	-0.013844758
1994	FF	2003-2003	2581.728663	0.0154	0	0	0	0	0-0.05	0	3000	NA	NA	-0.027358034	immres	0.015361978
1995	MF	2003-2013	4281.785087	0.0166	0	0	0	0	0-0.05	0	4500	NA	NA	-0.002289366	resres	0.00172673
1996	FF	2003-2008	5327.313505	0.0166	0	0	0	0	0-0.05	0	5500	NA	NA	-0.027358034	resres	0.00643655
1997	MF	2003-2003	838.3801103	0.0192	0	0	0	0	0-0.05	0	1000	NA	NA	0.020489938	resres	0.00189167
1998	MF	2003-2008	359.584402	0.02	0	0	0	0	0-0.05	0	500	NA	NA	-0.047847972	resres	0.0001984
1999	MF	2003-2003	1739.870685	0.0204	0	0	0	0	0-0.05	0	2000	NA	NA	0.134386458	resres	0.018113956
2000	FF	2003-2008	1302.679925	0.0233	0	0	0	0	0-0.05	0	1500	NA	NA	0.040979876	resres	0.02333488
2001	FF	2003-2008	1452.980272	0.026	0	0	0	0	0-0.05	0	1500	NA	NA	-0.331907422	resres	-0.00407602
2002	MF	2003-2008	5789.537754	0.0261	0	0	0	0	0-0.05	0	6000	NA	NA	-0.002289366	resres	-0.02224016
2003	MF	2003-2003	2639.288763	0.0302	0	0	0	0	0-0.05	0	3000	NA	NA	-0.161744492	resres	0.014858776
2004	MF	2003-2008	675.7174876	0.0307	0	0	0	0	0-0.05	0	1000	NA	NA	0.157165762	resres	0.00034747
2005	FF	2003-2008	631.6990729	0.0325	0	0	0	0	0-0.05	0	1000	NA	NA	-0.11847525	resres	0.032482732
2006	MF	2003-2008	279.7336838	0.0352	0	0	0	0	0-0.05	0	500	NA	NA	-0.27564101	resres	0.023384318
2007	FF	2003-2003	6555.481987	0.0386	0	0	0	0	0-0.05	0	7000	NA	NA	-0.072916642	resres	-0.003331956
2008	MF	2003-2008	3624.942268	0.0406	0	0	0	0	0-0.05	0	4000	NA	NA	-0.002289366	resres	0.007656282
2009	FF	2003-2008	2039.395781	0.0428	0	0	0	0	0-0.05	0	2500	NA	NA	0.223214308	resres	0.03338865
2010	FF	2003-2008	6047.295732	0.0428	0	0	0	0	0-0.05	0	6500	NA	NA	-0.217598234	resres	0.02246141
2011	FF	2003-2003	4816.405644	0.052	0	0	0	0	0.05-0.10	0	5000	NA	NA	-0.141254554	immres	0.00613253
2012	MF	2003-2013	5635.293662	0.0532	0	0	0	0	0.05-0.10	0	6000	NA	NA	0.043269242	resres	-0.0048764
2013	MF	2003-2003	4929.590839	0.0785	0	0	0	0	0.05-0.10	0	5000	NA	NA	-0.002289366	resres	0.013184232
2014	MF	2003-2008	900.7718725	0.0824	0	0	0	0	0.05-0.10	0	1000	NA	NA	-0.321199618	resres	0.045366664
2015	MF	2008-2008	4751.230542	0.0228	0.00390625	0.0078125	0	0	0-0.05	0-0.04	5000	C3	C3	0.087730052	resres	0.022832476
2016	FF	2008-2008	5412.908493	0.054	0.00390625	0.0078125	0	0	0.05-0.10	0-0.04	5500	C3	C3	-0.027266552	resres	0.047214384
2017	MF	2008-2008	1072.639895	0	0	0	0	0	0	0	1500	NA	NA	0.290456708	resres	-0.017203746
2018	MF	2003-2008	1614.598824	0	0	0	0	0	0	0	2000	NA	NA	0.391820034	resres	-0.00997812
2019	FF	2008-2013	1713.388078	0	0	0	0	0	0	0	2000	NA	NA	0.580913414	resres	-0.016168604
2020	MF	2008-2008	3254.598174	0	0	0	0	0	0	0	3500	NA	NA	0.011707556	resres	-0.00554684
2021	FF	2008-2013	4441.881462	0	0	0	0	0	0	0	4500	NA	NA	0.2514826	resres	0.022527608
2022	FF	2003-2008	5085.840452	0	0	0	0	0	0	0	5500	NA	NA	-0.077948214	immres	-0.01198013
2023	MF	2008-2008	5188.343737	0	0	0	0	0	0	0	5500	NA	NA	0.011707556	resres	-0.009559392
2024	MF	2008-2008	5512.430039	0	0	0	0	0	0	0	6000	NA	NA	0.113070884	resres	-0.009153866
2025	MF	2008-2008	5755.048965	0	0	0	0	0	0	0	6000	NA	NA	0.033165518	resres	-0.012946132
2026	FF	2008-2008	5777.001151	0	0	0	0	0	0	0	6000	NA	NA	0.015445012	resres	-0.006749744
2027	MF	2003-2008	5805.178232	0	0	0	0	0	0	0	6000	NA	NA	0.18909338	resres	-0.012182974
2028	FF	2003-2008	5820.643998	0	0	0	0	0	0	0	6000	NA	NA	0.048755944	resres	0.00572189
2029	MF	2003-2008	5820.643998	0	0	0	0	0	0	0	6000	NA	NA	0.442501698	immres	-0.002471162
2030	MF	2008-2008	6066.962958	0	0	0	0	0	0	0	6500	NA	NA	0.037048388	immres	-0.001219592
2031	MF	2003-2008	6124.59912	0	0	0	0	0	0	0	6500	NA	NA	0.265115876	resres	-0.009853166
2032	MF	2008-2008	6260.034864	0	0	0	0	0	0	0	6500	NA	NA	0.138411716	resres	0.001442748
2033	FF	2003-2008	6470.607757	0	0	0	0	0	0	0	6500	NA	NA	-0.432719862	resres	-0.023526258
2034	MF	2008-2008	6817.935251	0	0	0	0	0	0	0	7000	NA	NA	0.265115876	resres	-0.011498756
2035	MF	2008-2013	6973.260043	0	0	0	0	0	0	0	7000	NA	NA	0.391820034	resres	-0.029430214
2036	MF	2008-2008	4417.782978	0.0057	0.000488281	0.000976562	0	0	0-0.05	0-0.04	4500	ped	NA	0.34113837	resres	0.003084464
2037	MF	2008-2008	5442.739318	0.0057	0	0	0	0	0-0.05	0	5500	NA	NA	0.011707556	resres	-0.000361802
2038	MF	2008-2008	668.6175762	0.0082	0	0	0	0	0-0.05	0	1000	NA	NA	0.442501698	resres	-0.008098254
2039	FF	2008-2008	3425.9318	0.0082	0.000244141	0.000488282	0	0	0-0.05	0-0.04	3500	ped	NA	0.276823432	resres	0.008175622
2040	MF	2008-2008	2112.36969	0.0117	0	0	0	0	0-0.05	0	2500	NA	NA	0.239775044	resres	-0.00415752
2041	MF	2003-2008	4884.159076	0.0141	0	0	0	0	0-0.05	0	5000	NA	NA	0.163752548	resres	0.013600366
2042	FF	2008-2008	967.0928317	0.0166	0	0	0	0	0-0.05	0	1000	NA	NA	-0.204652374	resres	0.016597098
2043	FF	2003-2008	6021.169455	0.0171	0	0	0	0	0-0.05	0	6500	NA	NA	0.327505096	immres	0.015455798
2044	FF	2008-2013	6116.504726	0.0185	0	0	0	0	0-0.05	0	6500	NA	NA	0.150119272	resres	0.00716128
2045	MF	2003-2008	1743.475109	0.0188	0	0	0	0	0-0.05	0	2000	NA	NA	0.058608532	immres	0.004210838
2046	FF	2008-2008	5067.027692	0.0188	0	0	0	0	0-0.05	0	5500	NA	NA	-0.077948214	resres	0.018800542
2047	MF	2003-2008	5239.213745	0.0194	0	0	0	0	0-0.05	0	5500	NA	NA	0.442501698	immres	0.015531098
2048	MF	2003-2008	5628.856952	0.0208	0	0	0	0	0-0.05	0	6000	NA	NA	0.239775044	resres	0.020804316
2049	FF	2008-2008	3332.391066	0.0214	0	0	0	0	0-0.05	0	3500	NA	NA	0.023415112	immres	0.021412764
2050	MF	2008-2013	3948.557975	0.0224	0	0	0	0	0-0.05	0	4000	NA	NA	0.417160866	resres	0.015374392
2051	MF	2008-2013	6519.623006	0.0229	0	0	0	0	0-0.05	0	7000	NA	NA	0.18909338	resres	0.022913802
2052	MF	2008-2013	563.5115111	0.0255	0	0	0	0	0-0.05	0	1000	NA	NA	0.037048388	resres	0.02372011
2053	MF	2003-2008	3123.867141	0.0269	0.000488281	0.000976562	0	0	0-0.05	0-0.04	3500	ped	NA	0.330381446	resres	0.011798136
2054	FF	2008-2008	1501.688722	0.0271	0	0	0	0	0-0.05	0	2000	NA	NA	-0.009998	resres	0.02714687
2055	MF	2003-2008	1858.133491	0.0272	0	0	0	0	0-0.05	0	2000	NA	NA	0.087730052	immres	0.027217604
2056	FF	2003-2008	1969.192101	0.0276	0	0	0	0	0-0.05	0	2000	NA	NA	-0.00192572	immres	0.014719834
2057	MF	2003-2008	3820.966585	0.0277	0	0	0	0	0-0.05	0	4000	NA	NA	0.084051544	immres	0.0253015
2058	MF	2008-2008	3329.554791	0.0289	0	0	0	0	0-0.05	0	3500	NA	NA	0.417160866	resres	0.028896532
2059	MF	2008-2008	1554.099015	0.0307	0	0	0	0	0-0.05	0	2000	NA	NA	0.239775044	resres	0.026938036
2060	MF	2008-2008	4175.045116	0.0341	0	0	0	0	0-0.05	0	4500	NA	NA	0.315797538	resres	0.034078322
2061	MF	2008-2008	3647.272099	0.0363	0.015625	0.03125	0	0	0-0.05	0-0.04	4000	ped	NA	0.46784253	resres	0.036296332
2062	MF	2008-2008	6094.273394	0.0371	0	0	0	0	0-0.05	0	6500	NA	NA	0.214434212	resres	0.023290368
2063	MF	2003-2008	851.348443	0.0381	0	0	0	0	0-0.05	0	1000	NA	NA	0.18909338	resres	0.020804316
2064	FF	2008-2008	1524.016979	0.0415	0	0	0	0	0-0.05	0	2000	NA	NA	0.175460104	resres	0.032364828
2065	MF	2003-2008	2491.942886	0.0426	0.000488281	0.000976562	0	0	0-0.05	0-0.04	2500	ped	NA	-0.013633276	resres	0.036764756
2066	MF	2008-2013	5440.873193	0.0443	0	0	0	0	0-0.05	0	5500	NA	NA	0.163752548	resres	0.043666758
2067	FF	2003-2008	4620.760746	0.0471	0	0	0	0	0-0.05	0	5000	NA	NA	0.099437608	immres	0.047100474
2068	FF	2008-2008	4606.985268	0.0472	0	0	0	0	0-0.05	0	5000	NA	NA	-0.103289046	resres	0.043519708
2069	FF	2008-2008	5643.82949	0.0492	0	0	0	0	0-0.05	0	6000	NA	NA	0.023415112	resres	0.043519708
2070	MF	2008-2008	4616.273806	0.0496	0	0	0	0	0-0.05	0	5000	NA	NA	0.315797538	resres	0.049560808
2071	FF	2008-2013	4144.586851	0.0503	0	0	0	0	0.05-0.10	0	4500	NA	NA	0.150119272	resres	0.024278702
2072	FF	2008-2008	1668.186143	0.052	0	0	0	0	0.05-0.10	0	2000	NA	NA	0.150119272	resres	0.031678978
2073	FF	2008-2008	1230.809603	0.0533	0	0	0	0	0.05-0.10	0	1500	NA	NA	0.023415112	resres	0.05000982
2074	FF	2008-2008	1457.252121	0.0572	0	0	0	0	0.05-0.10	0	1500	NA	NA	0.580913414	resres	0.049517406
2075	FF	2003-2008	917.9335157	0.0613	0	0	0	0	0.05-0.10	0	1000	NA	NA	0.099437608	resres	0.040758862
2076	FF	2008-2013	502.5102232	0.0624	0	0	0	0	0.05-0.10	0	1000	NA	NA	0.2514826	resres	0.062382858
2077	MF	2003-2008	5221.97109	0.0631	0	0	0	0	0.05-0.10	0	5500	NA	NA	0.239775044	immres	0.050132844
2078	MF	2008-2008	967.0928317	0.0732	0	0	0	0	0.05-0.10	0	1000	NA	NA	-0.038974108	resres	0.056583054
2079	MM	2008-2008	419.7071422	0	0	0	0	0	0	0	500	NA	NA	-0.082016928	resres	-0.026424428
2080	MF	2003-2008	499.9750781	0	0	0	0	0	0	0	500	NA	NA	0.08882785	resres	-0.028436766
2081	MM	2003-2008	553.2601431	0	0	0	0	0	0	0	1000	NA	NA	0.174250238	resres	-0.012445524
2082	MM	2008-2008	607.1490001	0	0	0	0	0	0	0	1000	NA	NA	-0.007984192	resres	-0.025383634
2083	MF	2008-2013	896.9671357	0	0	0	0	0	0	0	1000	NA	NA	-0.070627276	resres	-0.023362354
2084	MM	2008-2013	1020.186294	0	0	0	0	0	0	0	1500	NA	NA	-0.076322102	resres	-0.017372762
2085	MF	2008-2008	1081.586683	0	0	0	0	0	0	0	1500	NA	NA	0.066048546	resres	-0.020710634
2086	MF	2008-2008	1249.118319	0	0	0	0	0	0	0	1500	NA	NA	0.131250176	resres	-0.027293414
2087	MM	2003-2008	1457.093234	0	0	0	0	0	0	0	1500	NA	NA	0.06035372	resres	-0.035439462
2088	MF	2008-2013	1773.332611	0	0	0	0	0	0	0	2000	NA	NA	0.020489938	resres	-0.06555253
2089	MF	2008-2008	1824.608782	0	0	0	0	0	0	0	2000	NA	NA	-0.138965188	resres	-0.006434436
2090	MM	2003-2008	1839.194041	0	0	0	0	0	0	0	2000	NA	NA	0.331291254	immres	-0.009820798
2091	MM	2003-2008	2677.636038	0	0	0	0	0	0	0	3000	NA	NA	0.293841584	resres	-0.032425742
2092	MF	2008-2008	3594.014338	0	0	0	0	0	0	0	4000	NA	NA	0.316620888	resres	-0.035964954
2093	MM	2008-2008	3872.625004	0	0	0	0	0	0	0	4000	NA	NA	0.140081284	resres	-0.02643786
2094	MM	2003-2008	4092.352757	0	0	0	0	0	0	0	4500	NA	NA	-0.063075442	immres	-0.022721688
2095	MM	2008-2013	4233.609133	0	0	0	0	0	0	0	4500	NA	NA	0.083133024	resres	-0.025562274
2096	MM	2008-2008	4422.849444	0	0	0	0	0	0	0	4500	NA	NA	0.168555412	resres	-0.018082662
2097	MF	2008-2013	4454.981143	0	0	0	0	0	0	0	4500	NA	NA	-0.09340658	resres	-0.021901376
2098	MM	2008-2008	4596.936199	0	0	0	0	0	0	0	5000	NA	NA	0.140081284	resres	-0.016770226
2099	MM	2008-2008	4647.769369	0	0	0	0	0	0	0	5000	NA	NA	-0.059237624	resres	-0.018102486
2100	MM	2008-2008	4952.614686	0	0	0	0	0	0	0	5000	NA	NA	0.048964068	resres	-0.064481072
2101	MF	2008-2008	5324.548137	0	0	0	0	0	0	0	5500	NA	NA	0.043269242	resres	-0.028299506
2102	MM	2003-2008	5494.087291	0	0	0	0	0	0	0	5500	NA	NA	0.122996806	immres	-0.02617588
2103	MM	2003-2008	5533.152855	0	0	0	0	0	0	0	6000	NA	NA	0.083133024	immres	-0.03649997
2104	MF	2008-2008	5619.831235	0	0	0	0	0	0	0	6000	NA	NA	-0.138965188	resres	-0.064609044
2105	MM	2008-2013	5669.850518	0	0	0	0	0	0	0	6000	NA	NA	0.14577611	resres	-0.033557994
2106	MM	2008-2008	5676.640515	0	0	0	0	0	0	0	6000	NA	NA	0.009100286	resres	-0.05168971
2107	MM	2008-2008	5778.90405	0	0	0	0	0	0	0	6000	NA	NA	-0.007984192	resres	-0.027443638
2108	MM	2003-2008	5801.206047	0	0	0	0	0	0	0	6000	NA	NA	0.048964068	resres	-0.032834358
2109	MF	2003-2008	5923.273672	0	0	0	0	0	0	0	6000	NA	NA	0.066048546	resres	-0.007919272
2110	MM	2003-2008	5944.571897	0	0	0	0	0	0	0	6000	NA	NA	0.037574416	resres	-0.015843662
2111	MM	2008-2008	5983.362039	0	0	0	0	0	0	0	6000	NA	NA	0.034087368	resres	-0.043828132
2112	MF	2008-2008	6041.202744	0	0	0	0	0	0	0	6500	NA	NA	-0.25740106	resres	-0.03329396
2113	MF	2003-2008	6151.171823	0	0	0	0	0	0	0	6500	NA	NA	-0.002289366	immres	-0.016583584
2114	MM	2008-2008	6160.689552	0	0	0	0	0	0	0	6500	NA	NA	0.048964068	immres	-0.009380954
2115	MM	2008-2008	6364.179773	0	0	0	0	0	0	0	6500	NA	NA	0.026184764	resres	-0.026962222
2116	MM	2003-2008	6390.326522	0	0	0	0	0	0	0	6500	NA	NA	0.407738102	resres	-0.044561804
2117	MM	2008-2008	6981.069899	0	0	0	0	0	0	0	7000	NA	NA	0.048964068	resres	-0.038283536
2118	MM	2008-2013	7217.079468	0	0.0078125	0.015625	0	0	0	0-0.04	7500	ped	NA	-0.02506867	resres	-0.004664842
2119	MM	2008-2008	3474.052574	0.0041	0	0	0	0	0-0.05	0	3500	NA	NA	-0.02506867	resres	0.004091028
2120	MM	2003-2008	5041.183819	0.005	0	0	0	0	0-0.05	0	5500	NA	NA	-0.02506867	resres	0.004963688
2121	MF	2003-2008	2125.426749	0.0081	0	0	0	0	0-0.05	0	2500	NA	NA	0.066048546	immres	0.005344734
2122	MM	2008-2008	6397.221082	0.0089	0	0	0	0	0-0.05	0	6500	NA	NA	0.122996806	resres	-0.004748014
2123	MM	2008-2008	5279.746663	0.0123	0	0	0	0	0-0.05	0	5500	NA	NA	0.020489938	resres	0.01231935
2124	MM	2008-2008	2293.337906	0.0128	0.0078125	0.015625	0	0	0-0.05	0-0.04	2500	ped	NA	-0.082016928	resres	0.012844938
2125	MF	2008-2008	470.0338481	0.0148	0	0	0	0	0-0.05	0	500	NA	NA	-0.038974108	resres	0.014772226
2126	MF	2008-2008	5826.371912	0.021	0	0	0	0	0-0.05	0	6000	NA	NA	-0.047847972	resres	-0.020710634
2127	MM	2003-2008	5923.273672	0.0214	0	0	0	0	0-0.05	0	6000	NA	NA	0.202724368	immres	0.009077096
2128	MF	2003-2008	5325.549868	0.0228	0	0	0	0	0-0.05	0	5500	NA	NA	-0.09340658	immres	-0.001651436
2129	MF	2008-2008	659.835198	0.0241	0	0	0	0	0-0.05	0	1000	NA	NA	0.08882785	resres	0.001529392
2130	MM	2008-2013	6745.93659	0.0252	0	0	0	0	0-0.05	0	7000	NA	NA	-0.042153146	resres	0.0117119
2131	MF	2008-2013	6378.32354	0.0261	0	0	0	0	0-0.05	0	6500	NA	NA	0.066048546	resres	-0.011775114
2132	MM	2008-2008	659.835198	0.0281	0	0	0	0	0-0.05	0	1000	NA	NA	-0.184523796	resres	-0.006805674
2133	MM	2008-2008	3593.681954	0.0291	0	0	0	0	0-0.05	0	4000	NA	NA	0.043269242	resres	-0.006962958
2134	MM	2008-2008	1173.148999	0.0313	0	0	0	0	0-0.05	0	1500	NA	NA	-0.019373844	resres	0.008522884
2135	MF	2008-2008	4910.173055	0.0398	0.015625	0.03125	0.03125	0.0625	0-0.05	0-0.04	5000	ped	NA	-0.343978922	resres	0.039848466
2136	MF	2003-2008	4847.147437	0.0438	0	0	0	0	0-0.05	0	5000	NA	NA	0.08882785	immres	0.000705218
2137	MM	2003-2008	1412.813583	0.0454	0	0	0	0	0-0.05	0	1500	NA	NA	-0.099101406	immres	0.003400366
2138	MM	2003-2008	3212.210484	0.051	0	0	0	0	0.05-0.10	0	3500	NA	NA	0.02925121	resres	0.01057166
2139	MF	2008-2008	3630.579559	0.0524	0	0	0	0	0.05-0.10	0	4000	NA	NA	-0.09340658	immres	0.023459536
2140	MF	2008-2008	773.2781636	0.066	0	0	0	0	0.05-0.10	0	1000	NA	NA	0.339400192	resres	0.013866014
2141	MF	2003-2008	6651.612878	0.0672	0	0	0	0	0.05-0.10	0	7000	NA	NA	-0.116185884	resres	-0.012950856
2142	MF	2008-2013	4674.817589	0.0724	0.015625	0.03125	0.03125	0.0625	0.05-0.10	0-0.04	5000	ped	NA	-0.298420314	resres	0.04673082
2143	MF	2008-2008	1290.988978	0.097	0	0	0	0	0.05-0.10	0	1500	NA	NA	0.157165762	resres	0.044966984
2144	FF	2003-2008	46.51529035	0	0	0	0	0	0	0	500	NA	NA	-0.209592464	resres	-0.00724837
2145	MF	2003-2008	648.9308412	0	0	0	0	0	0	0	1000	NA	NA	0.066048546	resres	-0.018122282
2146	MF	2003-2003	1196.217824	0	0	0	0	0	0	0	1500	NA	NA	-0.138965188	resres	-0.020789086
2147	MF	2003-2013	2043.891967	0	0	0	0	0	0	0	2500	NA	NA	-0.070627276	resres	-0.009904882
2148	MF	2003-2008	3186.054053	0	0	0	0	0	0	0	3500	NA	NA	-0.230082402	resres	-0.007262424
2149	MF	2003-2008	4376.20162	0	0	0	0	0	0	0	4500	NA	NA	-0.184523796	resres	-0.007434272
2150	MF	2003-2008	4539.536956	0	0	0	0	0	0	0	5000	NA	NA	0.202724368	resres	-0.013292142
2151	MF	2003-2008	4775.051669	0	0	0	0	0	0	0	5000	NA	NA	-0.138965188	resres	-0.004578136
2152	MF	2003-2013	5193.214833	0	0	0	0	0	0	0	5500	NA	NA	0.111607154	resres	-0.011221104
2153	FF	2003-2013	5435.964768	0	0	0	0	0	0	0	5500	NA	NA	-0.574061324	resres	-0.013103948
2154	MF	2003-2008	5813.813798	0	0	0	0	0	0	0	6000	NA	NA	-0.27564101	resres	-0.041829432
2155	MF	2003-2003	5843.452218	0	0	0	0	0	0	0	6000	NA	NA	0.020489938	resres	-0.027362208
2156	FF	2003-2008	5882.411171	0	0	0	0	0	0	0	6000	NA	NA	-0.596840628	resres	0.00054736
2157	FF	2003-2003	6229.31355	0	0	0	0	0	0	0	6500	NA	NA	-0.346268286	immres	-0.038563864
2158	FF	2003-2008	6248.349284	0	0	0	0	0	0	0	6500	NA	NA	-0.072916642	resres	0.006363458
2159	FF	2003-2008	6481.65906	0	0	0	0	0	0	0	6500	NA	NA	-0.642399236	resres	-0.045626714
2160	MF	2003-2003	6493.679309	0	0	0	0	0	0	0	6500	NA	NA	0.08882785	immres	0.002546266
2161	MF	2003-2008	6571.073668	0	0	0	0	0	0	0	7000	NA	NA	-0.230082402	resres	-0.012845304
2162	MF	2003-2003	6616.001021	0	0	0	0	0	0	0	7000	NA	NA	-0.343978922	resres	-0.009647056
2163	FF	2003-2003	6635.181793	0	0	0	0	0	0	0	7000	NA	NA	-0.027358034	resres	-0.008647604
2164	MF	2003-2008	7295.977168	0	0	0	0	0	0	0	7500	NA	NA	-0.116185884	resres	-0.0001464
2165	MF	2003-2003	7317.379435	0	0	0	0	0	0	0	7500	NA	NA	0.225503672	resres	-0.012880194
2166	MF	2003-2013	8114.962649	0	0	0	0	0	0	0	8500	NA	NA	-0.161744492	resres	-0.022778608
2167	MF	2003-2003	738.402744	0.0035	0	0	0	0	0-0.05	0	1000	NA	NA	-0.138965188	resres	-0.002578976
2168	MF	2003-2013	7624.532467	0.0057	0	0	0	0	0-0.05	0	8000	NA	NA	-0.002289366	resres	0.005696756
2169	MF	2003-2003	6635.181793	0.0084	0	0	0	0	0-0.05	0	7000	NA	NA	0.225503672	immres	0.008149742
2170	MF	2003-2003	6432.57604	0.0093	0	0	0	0	0-0.05	0	6500	NA	NA	-0.2073031	immres	0.009269118
2171	FF	2003-2008	4606.748845	0.0101	0	0	0	0	0-0.05	0	5000	NA	NA	0.35989013	immres	0.010142106
2172	MF	2003-2008	7156.417457	0.0117	0	0	0	0	0-0.05	0	7500	NA	NA	-0.116185884	resres	0.009056768
2173	FF	2003-2003	2378.720419	0.0121	0	0	0	0	0-0.05	0	2500	NA	NA	0.200435004	immres	0.007616744
2174	MF	2003-2003	2020.730782	0.0126	0	0	0	0	0-0.05	0	2500	NA	NA	0.085526502	immres	0.001854272
2175	MF	2003-2008	7773.298845	0.0144	0	0	0	0	0-0.05	0	8000	NA	NA	-0.116185884	resres	0.000266138
2176	MF	2003-2008	5266.721033	0.0174	0	0	0	0	0-0.05	0	5500	NA	NA	-0.366758226	resres	0.009962866
2177	FF	2003-2013	5576.389085	0.0176	0	0	0	0	0-0.05	0	6000	NA	NA	-0.072916642	resres	0.006451706
2178	MF	2003-2003	5040.054937	0.0184	0	0	0	0	0-0.05	0	5500	NA	NA	-0.303124736	immres	0.004602524
2179	MF	2003-2003	6711.461179	0.0192	0	0	0	0	0-0.05	0	7000	NA	NA	0.066048546	resres	0.00621733
2180	MF	2003-2008	5983.025266	0.0194	0	0	0	0	0-0.05	0	6000	NA	NA	-0.161744492	resres	0.01459138
2181	MF	2003-2008	6709.788568	0.0201	0	0	0	0	0-0.05	0	7000	NA	NA	-0.298420314	resres	0.011993466
2182	FF	2003-2013	1937.396407	0.0211	0	0	0	0	0-0.05	0	2000	NA	NA	0.132097092	resres	-0.000490978
2183	FF	2003-2008	833.23729	0.0224	0	0	0	0	0-0.05	0	1000	NA	NA	-0.286183746	resres	0.002181826
2184	MF	2003-2013	6558.453991	0.023	0	0	0	0	0-0.05	0	7000	NA	NA	-0.116185884	resres	0.013932516
2185	FF	2003-2008	295.0220349	0.0237	0	0	0	0	0-0.05	0	500	NA	NA	-0.255151072	resres	0.023734662
2186	MF	2003-2003	3959.175715	0.031	0	0	0	0	0-0.05	0	4000	NA	NA	-0.155653322	resres	0.001992496
2187	MF	2003-2008	666.0633462	0.0322	0	0	0	0	0-0.05	0	1000	NA	NA	-0.321199618	resres	0.032224424
2188	MF	2003-2008	5343.287816	0.0323	0	0	0	0	0-0.05	0	5500	NA	NA	-0.09340658	resres	0.030616618
2189	FF	2003-2008	6968.23019	0.0324	0	0	0	0	0-0.05	0	7000	NA	NA	-0.583387634	resres	0.021311006
2190	MF	2003-2008	6855.870485	0.034	0	0	0	0	0-0.05	0	7000	NA	NA	-0.321199618	immres	0.005439322
2191	FF	2003-2008	666.0633462	0.0345	0	0	0	0	0-0.05	0	1000	NA	NA	-0.18681316	resres	0.03057854
2192	FF	2003-2013	1896.910838	0.0346	0	0	0	0	0-0.05	0	2000	NA	NA	-0.232371768	resres	0.0106891
2193	FF	2003-2003	7471.27514	0.0359	0	0	0	0	0-0.05	0	7500	NA	NA	-0.391826894	resres	0.006328912
2194	FF	2003-2003	6902.10247	0.0392	0	0	0	0	0-0.05	0	7000	NA	NA	-0.11847525	immres	0.02525832
2195	MF	2003-2008	5434.380497	0.0405	0	0	0	0	0-0.05	0	5500	NA	NA	-0.230082402	resres	0.012492234
2196	MF	2003-2008	1233.419701	0.0421	0	0	0	0	0-0.05	0	1500	NA	NA	-0.161744492	resres	0.021060926
2197	FF	2003-2003	923.166211	0.0454	0	0	0	0	0-0.05	0	1000	NA	NA	-0.141254554	resres	0.024609608
2198	FF	2003-2003	5739.522044	0.0475	0	0	0	0	0-0.05	0	6000	NA	NA	-0.18681316	immres	0.018005678
2199	FF	2003-2008	435.8530755	0.0479	0	0	0	0	0-0.05	0	500	NA	NA	-0.095695946	resres	0.037250222
2200	FF	2003-2013	7301.049386	0.0504	0	0	0	0	0.05-0.10	0	7500	NA	NA	-0.00457873	resres	0.01448799
2201	FF	2003-2008	2857.036006	0.0527	0	0	0	0	0.05-0.10	0	3000	NA	NA	0.040979876	resres	0.05267683
2202	MF	2003-2008	6868.99636	0.0537	0	0	0	0	0.05-0.10	0	7000	NA	NA	-0.25740106	resres	0.022312144
2203	MF	2003-2003	3561.945932	0.0541	0	0	0	0	0.05-0.10	0	4000	NA	NA	-0.230082402	resres	0.024986812
2204	FF	2003-2008	4434.684334	0.0551	0	0	0	0	0.05-0.10	0	4500	NA	NA	-0.072916642	resres	0.03100692
2205	FF	2003-2008	1480.502419	0.0558	0	0	0	0	0.05-0.10	0	1500	NA	NA	-0.027266552	resres	0.047293788
2206	FF	2003-2008	6654.709007	0.0678	0	0	0	0	0.05-0.10	0	7000	NA	NA	-0.48294411	resres	0.029331596
2207	MF	2003-2008	1224.927666	0.074	0	0	0	0	0.05-0.10	0	1500	NA	NA	-0.184523796	resres	0.039970998
2208	MF	2003-2008	1040.536534	0.0756	0	0	0	0	0.05-0.10	0	1500	NA	NA	-0.047847972	resres	0.02678159
2209	MF	2003-2003	378.6020797	0.1585	0	0	0	0	0.10-0.20	0	500	NA	NA	1	immres	0.158460878
2210	MF	2003-2013	1896.910838	0.5187	0.25	0.5	0.25	0.5	0.40+	0.225+	2000	FS	FS	0.45329671	resres	0.518725044
2211	MM	2003-2013	144.6859141	0	0	0	0	0	0	0	500	NA	NA	0.079811042	immres	-0.009078392
2212	MF	2003-2013	501.8591277	0	0	0	0	0	0	0	1000	NA	NA	-0.02506867	immres	0.006090444
2213	MM	2003-2013	789.5749097	0	0	0	0	0	0	0	1000	NA	NA	0.157165762	resres	-0.01832207
2214	MM	2008-2013	1353.520254	0	0	0	0	0	0	0	1500	NA	NA	-0.30411514	resres	0.004526602
2215	MM	2013-2013	1969.814124	0	0	0	0	0	0	0	2000	NA	NA	-0.09340658	resres	-0.02203187
2216	MF	2013-2013	2103.648576	0	0	0	0	0	0	0	2500	NA	NA	-0.161744492	resres	-0.019622942
2217	MM	2008-2013	2107.706958	0	0	0	0	0	0	0	2500	NA	NA	-0.138965188	resres	-0.02304773
2218	MM	2008-2013	2190.000694	0	0	0	0	0	0	0	2500	NA	NA	-0.087711754	resres	-0.007277538
2219	MM	2008-2013	3786.842599	0	0	0	0	0	0	0	4000	NA	NA	-0.12188071	resres	-0.03017267
2220	MF	2008-2013	4826.124602	0	0	0	0	0	0	0	5000	NA	NA	0.066048546	immres	-0.000579814
2221	MM	2008-2013	4871.538448	0	0	0	0	0	0	0	5000	NA	NA	-0.133270362	resres	-0.022562384
2222	MM	2008-2013	4884.087325	0	0	0	0	0	0	0	5000	NA	NA	-0.042153146	resres	-0.018022592
2223	MF	2008-2013	5089.757277	0	0	0	0	0	0	0	5500	NA	NA	0.043269242	resres	-0.028299506
2224	MM	2008-2013	5250.023822	0	0	0	0	0	0	0	5500	NA	NA	-0.173134144	resres	-0.011304474
2225	MM	2003-2013	5351.440333	0	0	0	0	0	0	0	5500	NA	NA	-0.011636308	immres	-0.001938568
2226	MF	2008-2013	6056.162046	0	0	0	0	0	0	0	6500	NA	NA	-0.298420314	resres	-0.000579814
2227	MM	2008-2013	6329.612127	0	0	0	0	0	0	0	6500	NA	NA	-0.133270362	resres	-0.004563046
2228	MM	2008-2013	6368.80921	0	0	0	0	0	0	0	6500	NA	NA	-0.15035484	resres	-0.029767558
2229	MM	2003-2013	6545.021847	0	0	0	0	0	0	0	7000	NA	NA	0.00340546	resres	-0.031162068
2230	MF	2008-2013	6599.684121	0	0	0	0	0	0	0	7000	NA	NA	-0.070627276	resres	-0.017162582
2231	MF	2003-2013	6647.661008	0	0	0	0	0	0	0	7000	NA	NA	-0.27564101	immres	-0.034097812
2232	MM	2003-2013	6697.262102	0	0	0	0	0	0	0	7000	NA	NA	-0.104796232	immres	-0.00177931
2233	MM	2008-2013	6888.377912	0	0	0	0	0	0	0	7000	NA	NA	-0.3610634	resres	-0.009718058
2234	MM	2008-2013	7009.527826	0	0	0	0	0	0	0	7500	NA	NA	-0.144660014	resres	-0.03876378
2235	MF	2008-2013	7017.698366	0	0	0	0	0	0	0	7500	NA	NA	-0.09340658	resres	-0.036300104
2236	MM	2003-2013	7271.251581	0	0	0	0	0	0	0	7500	NA	NA	-0.013679018	resres	-0.003178724
2237	MF	2003-2013	7514.13745	0	0	0	0	0	0	0	8000	NA	NA	-0.38953753	resres	-0.02057142
2238	MM	2008-2013	7591.029391	0	0	0	0	0	0	0	8000	NA	NA	-0.047847972	resres	-0.017822548
2239	MM	2003-2013	7629.19597	0	0	0	0	0	0	0	8000	NA	NA	0.026184764	resres	-0.04262746
2240	MF	2003-2013	7697.648069	0	0	0	0	0	0	0	8000	NA	NA	-0.070627276	immres	0.003545718
2241	MM	2008-2013	7764.208415	0	0	0	0	0	0	0	8000	NA	NA	-0.03645832	immres	-0.007435628
2242	MM	2008-2013	7930.465953	0	0	0	0	0	0	0	8000	NA	NA	-0.110491058	resres	0.00820313
2243	MM	2013-2013	8088.52044	0	0	0	0	0	0	0	8500	NA	NA	-0.059237624	resres	-0.023237462
2244	MM	2013-2013	8510.234783	0	0	0	0	0	0	0	9000	NA	NA	-0.087711754	resres	-0.04169646
2245	MF	2013-2013	6022.152475	0.0023	0	0	0	0	0-0.05	0	6500	NA	NA	-0.002289366	resres	0.002328648
2246	MM	2003-2013	4155.534116	0.0044	0	0	0	0	0-0.05	0	4500	NA	NA	-0.133270362	resres	-0.002275168
2247	MM	2003-2013	7475.58254	0.0051	0	0	0	0	0-0.05	0	7500	NA	NA	0.009100286	resres	0.00189167
2248	MF	2013-2013	7628.648358	0.0143	0	0	0	0	0-0.05	0	8000	NA	NA	-0.138965188	resres	0.009089568
2249	MM	2013-2013	7015.089448	0.0164	0	0	0	0	0-0.05	0	7500	NA	NA	-0.144660014	resres	-0.004404458
2250	MF	2008-2013	1933.557009	0.0176	0	0	0	0	0-0.05	0	2000	NA	NA	-0.002289366	resres	0.010142106
2251	MF	2008-2013	1911.844307	0.0183	0	0	0	0	0-0.05	0	2000	NA	NA	-0.230082402	resres	0.01181498
2252	MM	2008-2013	6062.183762	0.0264	0	0	0	0	0-0.05	0	6500	NA	NA	-0.104796232	resres	0.002270416
2253	MF	2008-2013	1117.895512	0.0305	0	0	0	0	0-0.05	0	1500	NA	NA	-0.280262898	resres	0.00398222
2254	MM	2008-2013	1773.332611	0.031	0	0	0	0	0-0.05	0	2000	NA	NA	-0.087711754	resres	0.0000754
2255	MF	2008-2013	1353.520254	0.0312	0	0	0	0	0-0.05	0	1500	NA	NA	-0.09340658	resres	0.01686399
2256	MF	2008-2013	7288.457451	0.0326	0	0	0	0	0-0.05	0	7500	NA	NA	-0.280262898	resres	-0.00054656
2257	MM	2003-2013	7514.13745	0.033	0	0	0	0	0-0.05	0	8000	NA	NA	0.048964068	immres	0.02083556
2258	MM	2013-2013	5450.878341	0.036	0	0	0	0	0-0.05	0	5500	NA	NA	0.100217502	resres	0.002054342
2259	MF	2008-2013	1641.867284	0.0391	0	0	0	0	0-0.05	0	2000	NA	NA	0.157165762	resres	0.039126232
2260	MM	2008-2013	7327.240011	0.0396	0	0	0	0	0-0.05	0	7500	NA	NA	-0.114514576	resres	0.012174702
2261	MM	2003-2013	4830.77641	0.0435	0	0	0	0	0-0.05	0	5000	NA	NA	-0.09209239	resres	0.016829692
2262	MM	2008-2013	2830.746691	0.0454	0	0	0	0	0-0.05	0	3000	NA	NA	-0.127575536	resres	0.045444686
2263	MF	2013-2013	5588.132304	0.048	0	0	0	0	0-0.05	0	6000	NA	NA	-0.09340658	resres	0.040835284
2264	MM	2003-2013	6725.588749	0.0481	0	0	0	0	0-0.05	0	7000	NA	NA	-0.133270362	immres	0.028132254
2265	MF	2003-2013	2192.017206	0.0499	0	0	0	0	0-0.05	0	2500	NA	NA	0.111607154	resres	0.006290386
2266	MM	2008-2013	7022.859481	0.05	0	0	0	0	0-0.05	0	7500	NA	NA	-0.104796232	resres	0.021860614
2267	MM	2003-2013	1374.697176	0.0503	0	0	0	0	0.05-0.10	0	1500	NA	NA	-0.013679018	resres	0.016687346
2268	MF	2008-2013	2925.31972	0.0508	0	0	0	0	0.05-0.10	0	3000	NA	NA	0.157165762	resres	0.050834916
2269	MM	2008-2013	5737.342874	0.0565	0	0	0	0	0.05-0.10	0	6000	NA	NA	-0.053542798	resres	0.056511702
2270	MF	2008-2013	1713.388078	0.0588	0	0	0	0	0.05-0.10	0	2000	NA	NA	0.087730052	resres	0.032567644
2271	MF	2008-2013	7275.550701	0.0619	0	0	0	0	0.05-0.10	0	7500	NA	NA	-0.002289366	resres	0.025209356
2272	MF	2003-2013	6207.876011	0.068	0	0	0	0	0.05-0.10	0	6500	NA	NA	-0.070627276	immres	0.024816736
2273	MM	2008-2013	8463.723887	0.0745	0	0	0	0	0.05-0.10	0	8500	NA	NA	-0.27564101	resres	0.027399834
2274	MF	2003-2013	8099.272722	0.0751	0	0	0	0	0.05-0.10	0	8500	NA	NA	-0.412316832	resres	0.005801684
2275	MM	2003-2013	2137.382871	0.1098	0	0	0	0	0.10-0.20	0	2500	NA	NA	0.339400192	immres	0.109773844
2276	MF	2003-2008	576.3576131	0	0	0	0	0	0	0	1000	NA	NA	-0.184523796	immres	-0.011000696
2277	FF	2003-2008	742.4297289	0	0	0	0	0	0	0	1000	NA	NA	0.154876396	immres	-0.009518192
2278	FF	2008-2008	752.7846422	0	0	0	0	0	0	0	1000	NA	NA	-0.050137338	immres	-0.027237422
2279	FF	2008-2008	782.8293174	0	0	0	0	0	0	0	1000	NA	NA	-0.36904759	immres	-0.00385023
2280	MF	2008-2008	918.5439052	0	0	0	0	0	0	0	1000	NA	NA	-0.138965188	immres	-0.015784226
2281	MF	2008-2008	1003.281681	0	0	0	0	0	0	0	1500	NA	NA	-0.070627276	immres	-0.014925666
2282	MF	2003-2008	1038.239992	0	0	0	0	0	0	0	1500	NA	NA	0.020489938	immimm	0.013540246
2283	FF	2008-2013	1165.876371	0	0	0	0	0	0	0	1500	NA	NA	-0.027358034	immres	-0.021901376
2284	MF	2008-2013	1165.876371	0	0	0	0	0	0	0	1500	NA	NA	-0.070627276	immres	-0.005849136
2285	FF	2008-2008	1173.695751	0	0	0	0	0	0	0	1500	NA	NA	-0.204652374	immres	0.00531631
2286	MF	2003-2008	1284.022775	0	0	0	0	0	0	0	1500	NA	NA	-0.051644524	immimm	-0.006548638
2287	FF	2008-2013	1676.110185	0	0	0	0	0	0	0	2000	NA	NA	-0.164033856	immres	-0.019892742
2288	MF	2008-2008	3207.076262	0	0	0	0	0	0	0	3500	NA	NA	-0.38953753	immres	0.000530322
2289	FF	2008-2008	4511.381669	0	0	0	0	0	0	0	5000	NA	NA	-0.232371768	immres	0.00049208
2290	FF	2008-2013	5315.789141	0	0	0	0	0	0	0	5500	NA	NA	-0.277930376	immres	-0.004634732
2291	MF	2008-2008	5321.271864	0	0	0	0	0	0	0	5500	NA	NA	0.134386458	immres	-0.007334876
2292	FF	2008-2013	5579.248641	0	0	0	0	0	0	0	6000	NA	NA	-0.141254554	immres	-0.000540892
2293	FF	2003-2008	5753.92211	0	0	0	0	0	0	0	6000	NA	NA	-0.164033856	immimm	-0.020256444
2294	MF	2008-2008	5866.0121	0	0	0	0	0	0	0	6000	NA	NA	-0.2073031	immres	-0.01904191
2295	MF	2003-2008	5959.650382	0	0	0	0	0	0	0	6000	NA	NA	0.248282976	immres	-0.0139627
2296	FF	2008-2008	6219.385605	0	0	0	0	0	0	0	6500	NA	NA	-0.141254554	immres	-0.020701728
2297	FF	2003-2008	6228.024505	0	0	0	0	0	0	0	6500	NA	NA	-0.00457873	immimm	-0.029236328
2298	MF	2003-2008	6381.485965	0	0	0	0	0	0	0	6500	NA	NA	-0.138965188	immimm	0.004072628
2299	MF	2003-2008	6406.869724	0	0	0	0	0	0	0	6500	NA	NA	-0.184523796	immimm	0.000747252
2300	FF	2008-2008	6532.412465	0	0	0	0	0	0	0	7000	NA	NA	-0.255151072	immres	-0.024177486
2301	MF	2008-2008	6581.483276	0	0	0	0	0	0	0	7000	NA	NA	0.066048546	immres	-0.025438408
2302	FF	2008-2008	6743.213443	0	0	0	0	0	0	0	7000	NA	NA	-0.36904759	immres	0.004944952
2303	FF	2003-2008	6836.851454	0	0	0	0	0	0	0	7000	NA	NA	-0.00457873	immres	-0.013844758
2304	MF	2003-2008	6862.715214	0	0	0	0	0	0	0	7000	NA	NA	-0.070627276	immres	-0.01497377
2305	MF	2008-2008	7072.220227	0	0	0	0	0	0	0	7500	NA	NA	-0.2073031	immimm	-0.01611995
2306	MF	2008-2008	7253.280182	0	0	0	0	0	0	0	7500	NA	NA	-0.138965188	immres	-0.002547252
2307	FF	2008-2013	7271.682583	0	0	0	0	0	0	0	7500	NA	NA	-0.30070968	immres	-0.045694424
2308	MF	2003-2008	7281.684564	0	0	0	0	0	0	0	7500	NA	NA	0.179945064	immres	-0.023285128
2309	MF	2008-2008	7315.144708	0	0	0	0	0	0	0	7500	NA	NA	-0.321199618	immres	-0.008077918
2310	FF	2003-2008	7568.83068	0	0	0	0	0	0	0	8000	NA	NA	-0.18681316	immres	-0.046562498
2311	MF	2008-2008	7899.517595	0	0	0	0	0	0	0	8000	NA	NA	-0.02506867	immres	-0.029597604
2312	MF	2008-2008	5541.805827	0.0013	0	0	0	0	0-0.05	0	6000	NA	NA	-0.138965188	immres	-0.000507628
2313	FF	2008-2008	5776.840831	0.0048	0	0	0	0	0-0.05	0	6000	NA	NA	-0.48294411	immres	-0.001523592
2314	FF	2008-2008	6933.176418	0.0076	0	0	0	0	0-0.05	0	7000	NA	NA	-0.103289046	immres	0.007583006
2315	FF	2003-2008	7068.565401	0.0092	0	0	0	0	0-0.05	0	7500	NA	NA	-0.18681316	immimm	0.004272494
2316	MF	2008-2008	1302.821387	0.0106	0	0	0	0	0-0.05	0	1500	NA	NA	-0.2073031	immres	0.006455866
2317	MF	2008-2008	6191.558605	0.0113	0	0	0	0	0-0.05	0	6500	NA	NA	-0.298420314	immres	0.01132028
2318	MF	2008-2008	4381.385644	0.012	0	0	0	0	0-0.05	0	4500	NA	NA	-0.070627276	immres	-0.003234964
2319	MF	2008-2013	5112.318687	0.0122	0	0	0	0	0-0.05	0	5500	NA	NA	0.020489938	immres	0.002509296
2320	MF	2008-2008	4483.42838	0.0138	0	0	0	0	0-0.05	0	4500	NA	NA	0.020489938	immres	0.005109532
2321	MF	2003-2008	6836.851454	0.0143	0	0	0	0	0-0.05	0	7000	NA	NA	0.043269242	immimm	0.003745966
2322	FF	2003-2008	1163.801855	0.0144	0	0	0	0	0-0.05	0	1500	NA	NA	-0.391826894	immres	0.014413888
2323	MF	2008-2008	6890.272964	0.0158	0	0	0	0	0-0.05	0	7000	NA	NA	0.016940988	immres	-0.012726842
2324	MF	2008-2013	8118.934952	0.0166	0	0	0	0	0-0.05	0	8500	NA	NA	-0.230082402	immres	0.016190096
2325	MF	2003-2008	365.5413485	0.0181	0	0	0	0	0-0.05	0	500	NA	NA	0.08882785	immres	-0.005177884
2326	MF	2008-2013	1691.036163	0.0198	0	0	0	0	0-0.05	0	2000	NA	NA	0.043269242	immres	0.014014056
2327	MF	2008-2013	7653.844165	0.0204	0	0	0	0	0-0.05	0	8000	NA	NA	-0.138965188	immres	0.020408682
2328	MF	2008-2008	4778.716932	0.0231	0	0	0	0	0-0.05	0	5000	NA	NA	-0.09340658	immres	0.016812882
2329	FF	2008-2008	4499.89541	0.0249	0	0	0	0	0-0.05	0	4500	NA	NA	0.109317788	immimm	0.024934006
2330	MF	2003-2008	3591.461207	0.0272	0	0	0	0	0-0.05	0	4000	NA	NA	-0.230082402	immres	-0.013751132
2331	MF	2008-2008	6669.544815	0.0293	0	0	0	0	0-0.05	0	7000	NA	NA	-0.02506867	immres	-0.00639177
2332	MF	2008-2008	1728.567216	0.03	0	0	0	0	0-0.05	0	2000	NA	NA	-0.002289366	immres	0.029979022
2333	FF	2008-2008	2630.175958	0.0306	0	0	0	0	0-0.05	0	3000	NA	NA	0.24599361	immres	0.01483624
2334	MF	2008-2013	6576.36617	0.0346	0	0	0	0	0-0.05	0	7000	NA	NA	0.111607154	immres	0.010057114
2335	MF	2008-2008	5513.711544	0.0368	0	0	0	0	0-0.05	0	6000	NA	NA	-0.230082402	immres	0.003545872
2336	MF	2003-2008	6719.030425	0.0385	0	0	0	0	0-0.05	0	7000	NA	NA	-0.230082402	immres	0.01941179
2337	FF	2003-2008	1639.007995	0.0386	0	0	0	0	0-0.05	0	2000	NA	NA	-0.36904759	immimm	0.03860373
2338	FF	2008-2008	269.2010478	0.0439	0	0	0	0	0-0.05	0	500	NA	NA	-0.391826894	immres	0.000802454
2339	MF	2003-2008	4978.951788	0.044	0	0	0	0	0-0.05	0	5000	NA	NA	-0.07450636	immimm	0.024090916
2340	FF	2008-2008	619.674412	0.0503	0	0	0	0	0.05-0.10	0	1000	NA	NA	0.109317788	immres	0.041047656
2341	FF	2008-2008	334.0007293	0.0609	0	0	0	0	0.05-0.10	0	500	NA	NA	-0.08042721	immres	0.01038362
2342	MF	2008-2008	269.2010478	0.0631	0	0	0	0	0.05-0.10	0	500	NA	NA	-0.09340658	immres	0.020037324
2343	MF	2003-2008	4126.488808	0.0631	0	0	0	0	0.05-0.10	0	4500	NA	NA	-0.386783986	immres	0.005083578
2344	MM	2008-2013	1101.443717	0.0666	0.0625	0.125	0.09375	0.1875	0.05-0.10	0.04-0.10	1500	C1	C1_MM22	-0.002289366	resres	0.06659591
2345	MM	2008-2013	3257.442955	0	0.015625	0.03125	0.03125	0.0625	0	0-0.04	3500	C2	C2	0.191334716	resres	0.015807706
2346	MF	2013-2013	3225.186569	0.0189	0.0078125	0.015625	0	0	0-0.05	0-0.04	3500	C2r1	C2r1	-0.116185884	resres	0.018886704
2347	MM	2013-2013	581.3790061	0.0274	0.0078125	0.015625	0.0078125	0.015625	0-0.05	0-0.04	1000	C2r1	C2r1	0.140081284	resres	0.027408432
2348	MF	2008-2013	2421.545638	0.4771	0.25	0.5	0.25	0.5	0.40+	0.225+	2500	FS	FS	0.199835688	resres	0.477086022
2349	MF	2013-2013	436.7108648	0	0	0	0	0	0	0	500	NA	NA	-0.252861706	resres	-0.004363054
2350	MF	2008-2013	582.0632915	0	0	0	0	0	0	0	1000	NA	NA	-0.070627276	resres	0.007363294
2351	MF	2008-2013	922.8934609	0	0	0	0	0	0	0	1000	NA	NA	0.087730052	resres	0.00625616
2352	MM	2008-2013	1250.796496	0	0	0	0	0	0	0	1500	NA	NA	0.077438198	resres	-0.01105889
2353	MM	2008-2013	1264.36779	0	0	0	0	0	0	0	1500	NA	NA	-0.15035484	resres	-0.001140258
2354	MF	2003-2013	1461.023644	0	0	0	0	0	0	0	1500	NA	NA	-0.184523796	resres	0.001946594
2355	MM	2008-2013	1717.11743	0	0	0	0	0	0	0	2000	NA	NA	0.083133024	resres	-0.030177948
2356	MM	2008-2013	1863.570641	0	0	0	0	0	0	0	2000	NA	NA	0.174250238	resres	-0.002866516
2357	MM	2008-2013	1866.93624	0	0	0	0	0	0	0	2000	NA	NA	0.03187959	resres	-0.006206384
2358	MF	2008-2013	1866.93624	0	0	0	0	0	0	0	2000	NA	NA	-0.161744492	resres	0.000530322
2359	MF	2008-2013	2315.451695	0	0	0	0	0	0	0	2500	NA	NA	0.179945064	resres	0.002673574
2360	MM	2003-2013	2348.382198	0	0	0	0	0	0	0	2500	NA	NA	0.04658601	resres	-0.022189502
2361	MF	2013-2013	2530.989399	0	0	0	0	0	0	0	3000	NA	NA	0.27106228	resres	-0.01124618
2362	MM	2003-2013	2533.274266	0	0	0	0	0	0	0	3000	NA	NA	0.18563989	resres	0.001711724
2363	MF	2008-2013	2558.971581	0	0	0	0	0	0	0	3000	NA	NA	0.248282976	resres	-0.028767978
2364	MM	2003-2013	2638.015583	0	0	0	0	0	0	0	3000	NA	NA	-0.167439318	immres	-0.008518868
2365	MM	2008-2013	2739.811063	0	0	0	0	0	0	0	3000	NA	NA	0.105912328	resres	-0.029836
2366	MM	2003-2013	2898.887799	0	0	0	0	0	0	0	3000	NA	NA	0.051233746	immres	0.008737424
2367	MM	2013-2013	3025.667805	0	0	0	0	0	0	0	3500	NA	NA	-0.042153146	resres	-0.021692906
2368	MF	2013-2013	3528.747004	0	0	0	0	0	0	0	4000	NA	NA	0.066048546	resres	0.00398153
2369	MM	2008-2013	3534.001485	0	0	0	0	0	0	0	4000	NA	NA	0.151470936	resres	-0.044228834
2370	MF	2008-2013	3686.16563	0	0	0	0	0	0	0	4000	NA	NA	-0.047847972	resres	0.020261694
2371	MM	2008-2013	3852.061305	0	0	0	0	0	0	0	4000	NA	NA	-0.042153146	resres	-0.023577966
2372	MF	2008-2013	4146.248802	0	0	0	0	0	0	0	4500	NA	NA	0.043269242	resres	-0.030298922
2373	MF	2003-2013	4169.374237	0	0	0	0	0	0	0	4500	NA	NA	-0.321199618	immres	-0.03723195
2374	MM	2003-2013	4317.142806	0	0	0	0	0	0	0	4500	NA	NA	0.048964068	immres	-0.035900374
2375	MM	2008-2013	4376.387503	0	0	0	0	0	0	0	4500	NA	NA	-0.138965188	resres	0.019912282
2376	MF	2008-2013	4509.063083	0	0	0	0	0	0	0	5000	NA	NA	-0.184523796	resres	-0.050821878
2377	MM	2013-2013	4527.528769	0	0	0	0	0	0	0	5000	NA	NA	-0.03645832	resres	-0.011350302
2378	MM	2008-2013	4527.690606	0	0	0	0	0	0	0	5000	NA	NA	0.03187959	resres	-0.032702534
2379	MM	2008-2013	4590.202886	0	0	0	0	0	0	0	5000	NA	NA	0.026184764	resres	-0.00606354
2380	MM	2003-2013	4744.588025	0	0	0	0	0	0	0	5000	NA	NA	0.026184764	resres	0.001546814
2381	MM	2003-2013	4944.734325	0	0	0	0	0	0	0	5000	NA	NA	-0.007984192	resres	-0.012245634
2382	MF	2003-2013	4992.978834	0	0	0	0	0	0	0	5000	NA	NA	-0.02506867	resres	-0.005321028
2383	MF	2003-2013	5167.603036	0	0	0	0	0	0	0	5500	NA	NA	-0.002289366	immres	0.008596194
2384	MM	2008-2013	5171.65048	0	0	0	0	0	0	0	5500	NA	NA	0.026184764	resres	0.001509204
2385	MF	2013-2013	5194.640183	0	0	0	0	0	0	0	5500	NA	NA	-0.116185884	resres	-0.012445524
2386	MM	2003-2013	5202.304827	0	0	0	0	0	0	0	5500	NA	NA	0.316620888	resres	0.01098375
2387	MM	2008-2013	5246.631255	0	0	0	0	0	0	0	5500	NA	NA	-0.019373844	immres	-0.004974926
2388	MM	2013-2013	5606.033909	0	0	0	0	0	0	0	6000	NA	NA	0.105912328	resres	0.002816864
2389	MM	2008-2013	5936.590293	0	0	0	0	0	0	0	6000	NA	NA	0.174250238	resres	-0.031337876
2390	MM	2013-2013	6054.290802	0	0	0	0	0	0	0	6500	NA	NA	-0.047847972	resres	-0.015654612
2391	MF	2003-2013	3709.827206	0.0038	0	0	0	0	0-0.05	0	4000	NA	NA	-0.138965188	immres	0.003509412
2392	MM	2003-2013	1625.826301	0.0046	0	0	0	0	0-0.05	0	2000	NA	NA	0.134386458	resres	0.00398222
2393	MF	2008-2013	1993.112568	0.0068	0	0	0	0	0-0.05	0	2000	NA	NA	0.157165762	resres	0.004672224
2394	MF	2008-2013	2410.115739	0.0082	0	0	0	0	0-0.05	0	2500	NA	NA	-0.02506867	immres	0.008196516
2395	MM	2008-2013	4841.547014	0.0091	0	0	0	0	0-0.05	0	5000	NA	NA	0.039802826	resres	0.009023926
2396	MF	2008-2013	2090.733525	0.0115	0	0	0	0	0-0.05	0	2500	NA	NA	-0.002289366	immres	0.0000031
2397	MF	2008-2013	2539.334687	0.0122	0	0	0	0	0-0.05	0	3000	NA	NA	-0.184523796	resres	0.007596996
2398	MF	2003-2013	2679.5364	0.0149	0	0	0	0	0-0.05	0	3000	NA	NA	-0.070627276	immres	0.014939478
2399	MM	2003-2013	4299.338031	0.0154	0	0	0	0	0-0.05	0	4500	NA	NA	0.054658894	immres	0.015390738
2400	MF	2003-2013	2277.457448	0.0196	0	0	0	0	0-0.05	0	2500	NA	NA	-0.116185884	resres	0.019587368
2401	MM	2008-2013	5399.567591	0.0228	0	0	0	0	0-0.05	0	5500	NA	NA	-0.116185884	resres	0.022786332
2402	MM	2008-2013	2409.21829	0.0242	0	0	0	0	0-0.05	0	2500	NA	NA	0.054658894	resres	0.014762076
2403	MM	2003-2013	1751.156043	0.0261	0	0	0	0	0-0.05	0	2000	NA	NA	-0.030763494	resres	0.005344734
2404	MF	2003-2013	5578.665125	0.0262	0	0	0	0	0-0.05	0	6000	NA	NA	-0.09340658	resres	0.0000536
2405	MM	2003-2013	2529.687197	0.0267	0	0	0	0	0-0.05	0	3000	NA	NA	0.085526502	immres	0.012384056
2406	MM	2013-2013	2530.989399	0.0269	0	0	0	0	0-0.05	0	3000	NA	NA	-0.201608274	resres	0.013066554
2407	MM	2003-2013	4992.978834	0.0313	0	0	0	0	0-0.05	0	5000	NA	NA	0.03187959	immres	0.031293304
2408	MF	2008-2013	4854.946953	0.0373	0	0	0	0	0-0.05	0	5000	NA	NA	-0.07450636	resres	0.009636432
2409	MM	2008-2013	3881.309146	0.0475	0	0	0	0	0-0.05	0	4000	NA	NA	0.054658894	resres	0.009089568
2410	MM	2003-2013	4014.157864	0.0573	0	0	0	0	0.05-0.10	0	4500	NA	NA	0.21411402	resres	0.036958424
2411	MM	2008-2013	2352.382719	0.0647	0	0	0	0	0.05-0.10	0	2500	NA	NA	-0.02506867	resres	0.039480686
2412	MF	2008-2013	4752.965608	0.0655	0	0	0	0	0.05-0.10	0	5000	NA	NA	-0.002289366	resres	0.032253596
2413	MF	2003-2008	602.0464244	0	0	0	0	0	0	0	1000	NA	NA	-0.234539224	immres	-0.048829328
2414	MF	2003-2008	730.6752751	0	0	0	0	0	0	0	1000	NA	NA	0.157165762	immres	-0.01884202
2415	MF	2003-2003	736.3048959	0	0	0	0	0	0	0	1000	NA	NA	-0.38953753	immres	0.009468984
2416	MF	2003-2008	828.6370315	0	0	0	0	0	0	0	1000	NA	NA	-0.343978922	immimm	-0.03250267
2417	MM	2003-2003	871.1385871	0	0	0	0	0	0	0	1000	NA	NA	0.100217502	immres	-0.050354014
2418	MM	2003-2008	986.9344075	0	0	0	0	0	0	0	1000	NA	NA	-0.144660014	immres	0.00325509
2419	MF	2003-2008	986.9344075	0	0	0	0	0	0	0	1000	NA	NA	-0.161744492	immres	-0.0343693
2420	MF	2003-2008	1000.320649	0	0	0	0	0	0	0	1500	NA	NA	0.066048546	immres	-0.039230854
2421	MM	2003-2003	1102.286429	0	0	0	0	0	0	0	1500	NA	NA	-0.082016928	immres	-0.062218264
2422	MM	2003-2008	1364.688926	0	0	0	0	0	0	0	1500	NA	NA	-0.082016928	immres	-0.039299864
2423	MM	2003-2008	1598.618236	0	0	0	0	0	0	0	2000	NA	NA	-0.133270362	immres	-0.04635967
2424	MF	2003-2003	1624.006156	0	0	0	0	0	0	0	2000	NA	NA	0.248282976	immres	-0.023969992
2425	MF	2003-2013	1660.294579	0	0	0	0	0	0	0	2000	NA	NA	-0.2073031	immres	-0.040296002
2426	MM	2003-2013	1660.294579	0	0	0	0	0	0	0	2000	NA	NA	-0.002289366	immres	0.02333488
2427	MM	2003-2003	1803.112764	0	0	0	0	0	0	0	2000	NA	NA	0.00551007	immimm	-0.079173794
2428	MM	2003-2008	1890.844241	0	0	0	0	0	0	0	2000	NA	NA	0.140081284	immres	-0.047362774
2429	MF	2003-2008	1953.513759	0	0	0	0	0	0	0	2000	NA	NA	0.138411716	immres	-0.00908176
2430	MF	2003-2003	2161.014059	0	0	0	0	0	0	0	2500	NA	NA	0.111607154	immimm	-0.016173266
2431	MF	2003-2013	2450.785621	0	0	0	0	0	0	0	2500	NA	NA	-0.09340658	immres	-0.008091668
2432	MM	2003-2013	2496.239559	0	0	0	0	0	0	0	2500	NA	NA	0.020489938	immres	-0.018902254
2433	MM	2003-2013	2841.15839	0	0	0	0	0	0	0	3000	NA	NA	-0.019373844	immres	-0.033569942
2434	MF	2003-2008	3402.982947	0	0	0	0	0	0	0	3500	NA	NA	-0.070627276	immres	-0.019432298
2435	MM	2003-2008	3857.133767	0	0	0	0	0	0	0	4000	NA	NA	-0.12188071	immres	-0.045626714
2436	MM	2003-2003	4238.276434	0	0	0	0	0	0	0	4500	NA	NA	-0.110491058	immres	-0.016752172
2437	MM	2003-2003	4676.998468	0	0	0	0	0	0	0	5000	NA	NA	-0.207657722	immres	-0.034894422
2438	MM	2003-2008	5046.828453	0	0	0	0	0	0	0	5500	NA	NA	0.014795112	immres	-0.061625358
2439	MF	2003-2008	5130.201465	0	0	0	0	0	0	0	5500	NA	NA	0.043269242	immres	-0.009305058
2440	MM	2003-2008	5185.343676	0	0	0	0	0	0	0	5500	NA	NA	0.06035372	immres	-0.027362208
2441	MF	2003-2008	5228.832077	0	0	0	0	0	0	0	5500	NA	NA	-0.02506867	immimm	-0.023439502
2442	MM	2003-2008	5446.343086	0	0	0	0	0	0	0	5500	NA	NA	0.100217502	immres	-0.018772174
2443	MM	2003-2003	5685.131456	0	0	0	0	0	0	0	6000	NA	NA	0.068380124	immimm	-0.039085144
2444	MM	2003-2013	5829.582198	0	0	0	0	0	0	0	6000	NA	NA	0.043269242	immres	-0.029625128
2445	MM	2003-2008	6001.607848	0	0	0	0	0	0	0	6500	NA	NA	-0.007984192	immres	-0.029430654
2446	MM	2003-2008	6005.901123	0	0	0	0	0	0	0	6500	NA	NA	-0.042153146	immres	-0.004404458
2447	MF	2003-2013	6053.596026	0	0	0	0	0	0	0	6500	NA	NA	0.179945064	immres	-0.041628648
2448	MM	2003-2008	6133.054548	0	0	0	0	0	0	0	6500	NA	NA	0.03187959	immres	-0.044562958
2449	MF	2003-2013	6249.334661	0	0	0	0	0	0	0	6500	NA	NA	0.157165762	immres	-0.030309382
2450	MF	2003-2003	6417.120131	0	0	0	0	0	0	0	6500	NA	NA	-0.2073031	immimm	-0.009238556
2451	MM	2003-2008	6504.692101	0	0	0	0	0	0	0	7000	NA	NA	-0.047847972	immres	-0.053822862
2452	MF	2003-2008	6508.389912	0	0	0	0	0	0	0	7000	NA	NA	0.134386458	immres	-0.033434028
2453	MM	2003-2003	6553.052962	0	0	0	0	0	0	0	7000	NA	NA	-0.12188071	immres	-0.050761346
2454	MM	2003-2008	6711.412934	0	0	0	0	0	0	0	7000	NA	NA	-0.144660014	immres	-0.039964806
2455	MF	2003-2003	6901.89831	0	0	0	0	0	0	0	7000	NA	NA	-0.366758226	immimm	-0.054357232
2456	MF	2003-2008	6909.926042	0	0	0	0	0	0	0	7000	NA	NA	-0.138965188	immres	-0.0808222
2457	MM	2003-2003	7085.040694	0	0	0	0	0	0	0	7500	NA	NA	-0.224387576	immimm	0.013866014
2458	MM	2003-2003	7129.906147	0	0	0	0	0	0	0	7500	NA	NA	0.03187959	immimm	-0.050424724
2459	MF	2003-2008	7173.127328	0	0	0	0	0	0	0	7500	NA	NA	0.111607154	immres	-0.052954374
2460	MM	2003-2013	7238.723282	0	0	0	0	0	0	0	7500	NA	NA	0.048964068	immres	-0.023085032
2461	MM	2003-2008	7248.612684	0	0	0	0	0	0	0	7500	NA	NA	-0.042153146	immres	-0.069814106
2462	MM	2003-2003	7323.178947	0	0	0	0	0	0	0	7500	NA	NA	0.168555412	immres	-0.03616487
2463	MF	2003-2008	7357.92974	0	0	0	0	0	0	0	7500	NA	NA	0.043269242	immres	-0.031435124
2464	MF	2003-2003	7363.065882	0	0	0	0	0	0	0	7500	NA	NA	-0.047847972	immres	-0.053622972
2465	MM	2003-2003	7363.065882	0	0	0	0	0	0	0	7500	NA	NA	0.11730198	immimm	-0.032553274
2466	MM	2003-2008	7367.372701	0	0	0	0	0	0	0	7500	NA	NA	0.009100286	immres	-0.044760954
2467	MM	2003-2003	7430.292696	0	0	0	0	0	0	0	7500	NA	NA	0.066048546	immres	-0.045161094
2468	MM	2003-2008	7550.914148	0	0	0	0	0	0	0	8000	NA	NA	-0.00020539	immres	-0.07659791
2469	MM	2003-2008	7585.954049	0	0	0	0	0	0	0	8000	NA	NA	-0.013679018	immimm	-0.05277478
2470	MF	2003-2003	7624.170381	0	0	0	0	0	0	0	8000	NA	NA	-0.138965188	immimm	-0.044694436
2471	MF	2003-2008	7628.381615	0	0	0	0	0	0	0	8000	NA	NA	-0.25740106	immres	-0.04142771
2472	MM	2003-2008	7877.176574	0	0	0	0	0	0	0	8000	NA	NA	-0.099101406	immres	-0.029087878
2473	MM	2003-2008	7953.325359	0	0	0	0	0	0	0	8000	NA	NA	0.122996806	immres	-0.033157854
2474	MF	2003-2013	7964.008871	0	0	0	0	0	0	0	8000	NA	NA	-0.002289366	immres	-0.034297754
2475	MM	2003-2003	7977.72334	0	0	0	0	0	0	0	8000	NA	NA	0.00340546	immres	-0.054299832
2476	MF	2003-2003	8177.888458	0	0	0	0	0	0	0	8500	NA	NA	-0.27564101	immres	-0.026486646
2477	MM	2003-2013	8310.189333	0	0	0	0	0	0	0	8500	NA	NA	0.009100286	immres	-0.027117038
2478	MM	2003-2008	8487.448983	0	0	0	0	0	0	0	8500	NA	NA	-0.127575536	immres	-0.032203166
2479	MM	2003-2013	8791.968243	0	0	0	0	0	0	0	9000	NA	NA	0.00340546	immres	-0.047958386
2480	MM	2003-2008	1955.38034	0.0679	0	0	0	0	0.05-0.10	0	2000	NA	NA	0.100217502	immres	0.067867644
2481	MF	2003-2008	321.732578	0.1217	0	0	0	0	0.10-0.20	0	500	NA	NA	0.066048546	immres	0.120194202
2482	MM	2003-2003	669.6578749	0.1953	0	0	0	0	0.10-0.20	0	1000	NA	NA	-0.184523796	immimm	0.195343448
2483	FF	2003-2008	730.6752751	0	0	0	0	0	0	0	1000	NA	NA	0.223214308	immres	-0.001363164
2484	MF	2003-2003	871.1385871	0	0	0	0	0	0	0	1000	NA	NA	-0.252861706	immres	-0.019911174
2485	MF	2003-2003	1102.286429	0	0	0	0	0	0	0	1500	NA	NA	-0.184523796	immres	-0.003091214
2486	MF	2003-2003	1803.112764	0	0	0	0	0	0	0	2000	NA	NA	0.039802826	immimm	-0.014269476
2487	FF	2003-2013	2450.785621	0	0	0	0	0	0	0	2500	NA	NA	-0.11847525	immres	-0.004204338
2488	MF	2003-2013	2496.239559	0	0	0	0	0	0	0	2500	NA	NA	0.08882785	immres	-0.010620974
2489	MF	2003-2008	3857.133767	0	0	0	0	0	0	0	4000	NA	NA	-0.38953753	immres	0.009415988
2490	MF	2003-2008	5446.343086	0	0	0	0	0	0	0	5500	NA	NA	-0.047847972	immres	0.002709314
2491	FF	2003-2013	6053.596026	0	0	0	0	0	0	0	6500	NA	NA	-0.141254554	immres	-0.000746628
2492	MF	2003-2008	6504.692101	0	0	0	0	0	0	0	7000	NA	NA	-0.02506867	immres	-0.03516192
2493	MF	2003-2003	6553.052962	0	0	0	0	0	0	0	7000	NA	NA	-0.184523796	immres	-0.015492342
2494	FF	2003-2003	6901.89831	0	0	0	0	0	0	0	7000	NA	NA	-0.505723414	immimm	-0.033093942
2495	FF	2003-2008	6909.926042	0	0	0	0	0	0	0	7000	NA	NA	0.223214308	immres	-0.020953628
2496	MF	2003-2003	7129.906147	0	0	0	0	0	0	0	7500	NA	NA	-0.02506867	immimm	-0.034561942
2497	FF	2003-2008	7173.127328	0	0	0	0	0	0	0	7500	NA	NA	-0.164033856	immres	-0.025900208
2498	MF	2003-2013	7238.723282	0	0	0	0	0	0	0	7500	NA	NA	-0.321199618	immres	-0.012196976
2499	MF	2003-2008	7248.612684	0	0	0	0	0	0	0	7500	NA	NA	-0.09340658	immres	-0.033161994
2500	MF	2003-2003	7323.178947	0	0	0	0	0	0	0	7500	NA	NA	0.020489938	immres	-0.02229296
2501	MF	2003-2003	7430.292696	0	0	0	0	0	0	0	7500	NA	NA	-0.116185884	immres	-0.021892924
2502	MF	2003-2008	7550.914148	0	0	0	0	0	0	0	8000	NA	NA	-0.120230036	immres	-0.05070588
2503	MF	2003-2008	7585.954049	0	0	0	0	0	0	0	8000	NA	NA	-0.2073031	immimm	-0.003285166
2504	MF	2003-2003	7977.72334	0	0	0	0	0	0	0	8000	NA	NA	0.020489938	immres	-0.029614132
2505	FF	2003-2003	8177.888458	0	0	0	0	0	0	0	8500	NA	NA	-0.36904759	immres	-0.016671536
2506	MF	2003-2013	8310.189333	0	0	0	0	0	0	0	8500	NA	NA	-0.161744492	immres	-0.008124308
2507	MF	2003-2008	8487.448983	0	0	0	0	0	0	0	8500	NA	NA	-0.161744492	immres	-0.027518098
2508	MF	2003-2013	8791.968243	0	0	0	0	0	0	0	9000	NA	NA	-0.230082402	immres	-0.020301844
2509	MF	2003-2003	5685.131456	8.00E-04	0	0	0	0	0-0.05	0	6000	NA	NA	-0.097368198	immimm	-0.000719398
2510	FF	2003-2008	7628.381615	0.0057	0	0	0	0	0-0.05	0	8000	NA	NA	-0.286183746	immres	0.000398432
2511	FF	2003-2003	2161.014059	0.0077	0	0	0	0	0-0.05	0	2500	NA	NA	0.223214308	immimm	0.007709768
2512	FF	2003-2003	1624.006156	0.0084	0	0	0	0	0-0.05	0	2000	NA	NA	-0.209592464	immres	-0.008091668
2513	MF	2003-2003	7363.065882	0.0099	0	0	0	0	0-0.05	0	7500	NA	NA	0.225503672	immimm	0.00784261
2514	FF	2003-2008	828.6370315	0.011	0	0	0	0	0-0.05	0	1000	NA	NA	-0.141254554	immimm	0.010962702
2515	MF	2003-2008	7877.176574	0.0128	0	0	0	0	0-0.05	0	8000	NA	NA	-0.38953753	immres	0.012827672
2516	MF	2003-2008	1364.688926	0.0139	0	0	0	0	0-0.05	0	1500	NA	NA	0.08882785	immres	0.013940026
2517	FF	2003-2008	5228.832077	0.015	0	0	0	0	0-0.05	0	5500	NA	NA	0.06375918	immimm	0.015036232
2518	MF	2003-2008	6001.607848	0.0153	0	0	0	0	0-0.05	0	6500	NA	NA	-0.298420314	immres	0.007583006
2519	MF	2003-2008	6711.412934	0.0159	0	0	0	0	0-0.05	0	7000	NA	NA	-0.138965188	immres	0.00948945
2520	MF	2003-2008	5185.343676	0.0166	0	0	0	0	0-0.05	0	5500	NA	NA	0.157165762	immres	-0.004604578
2521	FF	2003-2013	1660.294579	0.0172	0	0	0	0	0-0.05	0	2000	NA	NA	-0.346268286	immres	0.00558257
2522	MF	2003-2008	1890.844241	0.0179	0	0	0	0	0-0.05	0	2000	NA	NA	-0.161744492	immres	-0.010337066
2523	MF	2003-2013	2841.15839	0.0179	0	0	0	0	0-0.05	0	3000	NA	NA	-0.184523796	immres	0.017886996
2524	FF	2003-2008	1000.320649	0.0192	0	0	0	0	0-0.05	0	1500	NA	NA	-0.00457873	immres	0.019236078
2525	FF	2003-2003	7363.065882	0.022	0	0	0	0	0-0.05	0	7500	NA	NA	0.086538484	immres	-0.009762854
2526	MF	2003-2008	7367.372701	0.0241	0	0	0	0	0-0.05	0	7500	NA	NA	-0.002289366	immres	0.015687638
2527	MF	2003-2008	5046.828453	0.0265	0	0	0	0	0-0.05	0	5500	NA	NA	-0.321199618	immres	0.026462796
2528	FF	2003-2003	6417.120131	0.0269	0	0	0	0	0-0.05	0	6500	NA	NA	-0.48294411	immimm	0.0209102
2529	MF	2003-2003	4238.276434	0.0296	0	0	0	0	0-0.05	0	4500	NA	NA	-0.252861706	immres	0.029568102
2530	FF	2003-2008	7357.92974	0.0297	0	0	0	0	0-0.05	0	7500	NA	NA	0.040979876	immres	-0.007562936
2531	FF	2003-2013	6249.334661	0.0303	0	0	0	0	0-0.05	0	6500	NA	NA	-0.596840628	immres	0.03033105
2532	FF	2003-2008	986.9344075	0.0307	0	0	0	0	0-0.05	0	1000	NA	NA	-0.164033856	immres	0.01708723
2533	MF	2003-2008	1598.618236	0.0312	0	0	0	0	0-0.05	0	2000	NA	NA	-0.161744492	immres	-0.01330389
2534	FF	2003-2008	602.0464244	0.0324	0	0	0	0	0-0.05	0	1000	NA	NA	-0.26332191	immres	-0.004804698
2535	FF	2003-2013	7964.008871	0.0338	0	0	0	0	0-0.05	0	8000	NA	NA	-0.209592464	immres	-0.018822766
2536	MF	2003-2008	6005.901123	0.0341	0	0	0	0	0-0.05	0	6500	NA	NA	-0.02506867	immres	0.03412529
2537	FF	2003-2008	6508.389912	0.0364	0	0	0	0	0-0.05	0	7000	NA	NA	-0.391826894	immres	0.036435446
2538	MF	2003-2013	5829.582198	0.0399	0	0	0	0	0-0.05	0	6000	NA	NA	-0.09340658	immres	0.039899582
2539	FF	2003-2003	7624.170381	0.0411	0	0	0	0	0-0.05	0	8000	NA	NA	-0.36904759	immimm	0.011962536
2540	MF	2003-2008	7953.325359	0.0438	0	0	0	0	0-0.05	0	8000	NA	NA	-0.002289366	immres	0.025164328
2541	FF	2003-2008	5130.201465	0.0525	0	0	0	0	0.05-0.10	0	5500	NA	NA	-0.277930376	immres	0.046391492
2542	MF	2003-2003	4676.998468	0.0536	0	0	0	0	0.05-0.10	0	5000	NA	NA	-0.132540256	immres	0.02082228
2543	FF	2003-2008	1953.513759	0.0537	0	0	0	0	0.05-0.10	0	2000	NA	NA	-0.255334038	immres	0.053698454
2544	MF	2003-2008	986.9344075	0.0595	0	0	0	0	0.05-0.10	0	1000	NA	NA	-0.435096136	immres	0.008343092
2545	MF	2003-2008	6133.054548	0.0708	0	0	0	0	0.05-0.10	0	6500	NA	NA	-0.184523796	immres	0.026901576
2546	FF	2003-2008	3402.982947	0.0712	0	0	0	0	0.05-0.10	0	3500	NA	NA	-0.11847525	immres	0.071159648
2547	MF	2003-2008	1955.38034	0.0746	0	0	0	0	0.05-0.10	0	2000	NA	NA	-0.230082402	immres	0.049877648
2548	FF	2003-2008	321.732578	0.091	0	0	0	0	0.05-0.10	0	500	NA	NA	-0.027358034	immres	0.058954806
2549	MF	2003-2013	1660.294579	0.1397	0	0	0	0	0.10-0.20	0	2000	NA	NA	-0.002289366	immres	0.134031856
2550	FF	2003-2003	736.3048959	0.1563	0	0	0	0	0.10-0.20	0	1000	NA	NA	0.701579686	immres	0.1477402
2551	MF	2003-2003	669.6578749	0.2081	0	0	0	0	0.20-0.30	0	1000	NA	NA	0.339400192	immimm	0.203429302
2552	MF	2003-2003	7085.040694	0.222	0	0	0	0	0.20-0.30	0	7500	NA	NA	-0.343978922	immimm	0.221528062
2553	MF	2003-2008	6695.730711	0.2013	0.125	0.25	0	0	0.20-0.30	0.10-0.225	7000	HS	HS_m	-0.02506867	resres	0.173746978
2554	FF	2003-2008	91.3019715	0	0	0	0	0	0	0	500	NA	NA	-0.11847525	immres	-0.036559032
2555	FF	2008-2008	322.8004027	0	0	0	0	0	0	0	500	NA	NA	-0.11847525	resres	-0.013810118
2556	MF	2008-2013	361.3192079	0	0	0	0	0	0	0	500	NA	NA	-0.047847972	resres	-0.035952686
2557	MF	2008-2008	362.9055111	0	0	0	0	0	0	0	500	NA	NA	-0.070627276	resres	-0.022823642
2558	FF	2008-2008	459.7554676	0	0	0	0	0	0	0	500	NA	NA	0.1776557	resres	-0.008762892
2559	FF	2003-2008	469.9398366	0	0	0	0	0	0	0	500	NA	NA	-0.050137338	immres	-0.005001822
2560	MF	2003-2008	549.9453246	0	0	0	0	0	0	0	1000	NA	NA	0.066048546	immres	-0.00789165
2561	MF	2008-2008	642.9433645	0	0	0	0	0	0	0	1000	NA	NA	-0.047847972	resres	-0.033761972
2562	MF	2008-2008	674.7026753	0	0	0	0	0	0	0	1000	NA	NA	0.016940988	resres	-0.051375528
2563	FF	2008-2008	836.4861983	0	0	0	0	0	0	0	1000	NA	NA	-0.034703534	resres	-0.037689554
2564	MF	2003-2008	855.4756163	0	0	0	0	0	0	0	1000	NA	NA	-0.002289366	immres	-0.037626878
2565	MF	2008-2008	916.7299821	0	0	0	0	0	0	0	1000	NA	NA	0.202724368	resres	-0.020465786
2566	MF	2008-2008	923.1291567	0	0	0	0	0	0	0	1000	NA	NA	0.157165762	resres	-0.009198532
2567	MF	2003-2008	928.1342845	0	0	0	0	0	0	0	1000	NA	NA	0.08882785	resres	-0.028018668
2568	MF	2003-2008	931.7272616	0	0	0	0	0	0	0	1000	NA	NA	0.157165762	resres	-0.022754252
2569	FF	2008-2013	1130.135302	0	0	0	0	0	0	0	1500	NA	NA	-0.00457873	resres	-0.049763606
2570	MF	2003-2008	1161.760375	0	0	0	0	0	0	0	1500	NA	NA	0.179945064	resres	-0.040891122
2571	MF	2008-2008	1162.526202	0	0	0	0	0	0	0	1500	NA	NA	-0.047847972	resres	-0.021406048
2572	MF	2008-2013	1267.534126	0	0	0	0	0	0	0	1500	NA	NA	-0.047847972	resres	-0.03121571
2573	FF	2008-2013	1315.204053	0	0	0	0	0	0	0	1500	NA	NA	0.154876396	resres	-0.046429748
2574	MF	2003-2008	1318.715925	0	0	0	0	0	0	0	1500	NA	NA	-0.211677386	immres	-0.02744914
2575	MF	2003-2008	1373.318645	0	0	0	0	0	0	0	1500	NA	NA	-0.138965188	resres	-0.015751826
2576	MF	2008-2013	1439.025952	0	0	0	0	0	0	0	1500	NA	NA	-0.047847972	resres	-0.026238994
2577	MF	2008-2008	1441.168155	0	0	0	0	0	0	0	1500	NA	NA	-0.047847972	resres	-0.053164784
2578	FF	2003-2008	1540.090731	0	0	0	0	0	0	0	2000	NA	NA	0.291552218	resres	-0.049902298
2579	FF	2003-2008	1601.749996	0	0	0	0	0	0	0	2000	NA	NA	-0.164033856	immres	0.001309186
2580	MF	2008-2008	1672.266731	0	0	0	0	0	0	0	2000	NA	NA	-0.116185884	resres	-0.00336309
2581	MF	2008-2008	1769.751644	0	0	0	0	0	0	0	2000	NA	NA	-0.27564101	resres	-0.005933854
2582	FF	2003-2008	1771.272046	0	0	0	0	0	0	0	2000	NA	NA	0.06375918	resres	-0.01902281
2583	MF	2003-2008	1771.272046	0	0	0	0	0	0	0	2000	NA	NA	0.157165762	immres	0.00358226
2584	MF	2008-2008	1840.193604	0	0	0	0	0	0	0	2000	NA	NA	-0.047847972	resres	-0.021814936
2585	MF	2008-2013	1906.201799	0	0	0	0	0	0	0	2000	NA	NA	-0.002289366	resres	-0.008562898
2586	MF	2008-2008	1963.097807	0	0	0	0	0	0	0	2000	NA	NA	0.339400192	resres	-0.051851148
2587	MF	2008-2008	2001.361449	0	0	0	0	0	0	0	2500	NA	NA	-0.070627276	immres	-0.056054074
2588	MF	2003-2008	2427.27566	0	0	0	0	0	0	0	2500	NA	NA	0.02925121	resres	-0.01371778
2589	MF	2003-2008	2648.647204	0	0	0	0	0	0	0	3000	NA	NA	-0.02506867	resres	0.009550944
2590	MF	2008-2008	3028.830758	0	0	0	0	0	0	0	3500	NA	NA	-0.070627276	resres	-0.012633418
2591	MF	2008-2013	4167.015431	0	0	0	0	0	0	0	4500	NA	NA	-0.047847972	resres	-0.006834372
2592	FF	2008-2013	4603.269254	0	0	0	0	0	0	0	5000	NA	NA	-0.141254554	resres	-0.01466982
2593	MF	2008-2008	4995.36718	0	0	0	0	0	0	0	5000	NA	NA	-0.184523796	resres	-0.023538872
2594	FF	2008-2008	5081.146748	0	0	0	0	0	0	0	5500	NA	NA	0.12477844	resres	0.005557576
2595	MF	2008-2008	5234.254193	0	0	0	0	0	0	0	5500	NA	NA	-0.161744492	resres	0.00043677
2596	FF	2003-2008	5286.246051	0	0	0	0	0	0	0	5500	NA	NA	0.1776557	resres	-0.013350994
2597	MF	2003-2008	5860.077205	0	0	0	0	0	0	0	6000	NA	NA	-0.02506867	resres	-0.018022592
2598	FF	2008-2008	5916.439738	0	0	0	0	0	0	0	6000	NA	NA	0.06375918	resres	-0.030025216
2599	MF	2008-2008	5971.203781	0	0	0	0	0	0	0	6000	NA	NA	-0.252861706	resres	-0.019102194
2600	FF	2008-2008	6218.808994	0	0	0	0	0	0	0	6500	NA	NA	-0.30070968	immres	-0.000091
2601	FF	2008-2008	6234.992723	0	0	0	0	0	0	0	6500	NA	NA	0.06375918	resres	0.00870986
2602	MF	2003-2008	6502.683341	0	0	0	0	0	0	0	7000	NA	NA	-0.298420314	immres	-0.015292324
2603	FF	2008-2008	6552.797211	0	0	0	0	0	0	0	7000	NA	NA	0.399671378	resres	-0.010937504
2604	FF	2008-2013	6653.837413	0	0	0	0	0	0	0	7000	NA	NA	-0.277930376	resres	-0.037091674
2605	MF	2008-2013	6653.837413	0	0	0	0	0	0	0	7000	NA	NA	-0.2073031	resres	-0.015092304
2606	MF	2003-2008	6885.961257	0	0	0	0	0	0	0	7000	NA	NA	-0.02506867	immres	-0.024762304
2607	FF	2003-2008	6885.961257	0	0	0	0	0	0	0	7000	NA	NA	-0.209592464	immres	-0.01040807
2608	FF	2008-2008	1010.810788	0.014	0	0	0	0	0-0.05	0	1500	NA	NA	-0.141254554	resres	0.007309732
2609	MF	2003-2008	6628.724015	0.0145	0	0	0	0	0-0.05	0	7000	NA	NA	0.154112014	immres	0.008096328
2610	FF	2008-2008	842.4634888	0.0156	0	0	0	0	0-0.05	0	1000	NA	NA	-0.209592464	resres	0.01358432
2611	FF	2003-2008	6209.343214	0.0159	0	0	0	0	0-0.05	0	6500	NA	NA	-0.232371768	resres	0.003036674
2612	MF	2008-2008	510.8433126	0.0164	0	0	0	0	0-0.05	0	1000	NA	NA	-0.02506867	resres	0.016384932
2613	MF	2008-2008	5313.750159	0.0175	0	0	0	0	0-0.05	0	5500	NA	NA	0.08882785	resres	-0.013362722
2614	MF	2008-2008	2264.041786	0.0179	0	0	0	0	0-0.05	0	2500	NA	NA	-0.002289366	resres	0.017934414
2615	MF	2008-2013	4692.858573	0.0235	0	0	0	0	0-0.05	0	5000	NA	NA	-0.070627276	resres	0.011331284
2616	FF	2008-2008	1809.684561	0.0267	0	0	0	0	0-0.05	0	2000	NA	NA	-0.027358034	resres	0.016733844
2617	FF	2008-2008	1862.526886	0.0297	0	0	0	0	0-0.05	0	2000	NA	NA	-0.00457873	immres	0.015584756
2618	FF	2008-2013	639.6745579	0.0363	0	0	0	0	0-0.05	0	1000	NA	NA	-0.255151072	resres	0.034482146
2619	FF	2008-2008	5971.203781	0.0402	0	0	0	0	0-0.05	0	6000	NA	NA	0.040979876	resres	0.027835762
2620	MF	2008-2008	1699.469097	0.0411	0	0	0	0	0-0.05	0	2000	NA	NA	-0.047847972	resres	0.019308804
2621	FF	2003-2008	6702.393593	0.0436	0	0	0	0	0-0.05	0	7000	NA	NA	0.24599361	immres	0.038867092
2622	FF	2008-2008	6566.140596	0.0461	0	0	0	0	0-0.05	0	7000	NA	NA	-0.323488984	resres	0.012510206
2623	FF	2008-2008	3728.77473	0.0626	0	0	0	0	0.05-0.10	0	4000	NA	NA	0.1776557	resres	0.062555568
2624	MF	2008-2008	5562.88282	0.0755	0	0	0	0	0.05-0.10	0	6000	NA	NA	0.066048546	resres	0.071271396
2625	MF	2008-2008	4427.168583	0	0.0625	0.125	0	0	0	0.04-0.10	4500	C1	C1_MF21	0.163752548	resres	-0.018673926
2626	MF	2008-2013	47.13395803	0	0	0	0	0	0	0	500	NA	NA	-0.070627276	resres	-0.005192732
2627	MM	2008-2008	273.9739586	0	0	0	0	0	0	0	500	NA	NA	0.128691632	resres	-0.02540999
2628	MM	2008-2008	505.730877	0	0	0	0	0	0	0	1000	NA	NA	-0.127575536	resres	-0.0272998
2629	MF	2008-2008	654.457829	0	0	0	0	0	0	0	1000	NA	NA	0.202724368	resres	-0.02222351
2630	MF	2003-2008	661.4033867	0	0	0	0	0	0	0	1000	NA	NA	-0.138965188	immres	-0.03183026
2631	MF	2008-2008	696.8539948	0	0	0	0	0	0	0	1000	NA	NA	0.111607154	resres	-0.036894288
2632	MM	2008-2013	698.8097953	0	0	0	0	0	0	0	1000	NA	NA	-0.082016928	resres	-0.0476967
2633	MM	2008-2008	795.4219509	0	0	0	0	0	0	0	1000	NA	NA	0.066048546	resres	-0.02283174
2634	MF	2008-2013	885.6799704	0	0	0	0	0	0	0	1000	NA	NA	0.179945064	resres	-0.051095578
2635	MM	2003-2008	923.8052013	0	0	0	0	0	0	0	1000	NA	NA	-0.076322102	immres	0.000619682
2636	MM	2003-2008	983.6668135	0	0	0	0	0	0	0	1000	NA	NA	0.06035372	resres	-0.02002303
2637	MM	2008-2013	1015.337274	0	0	0	0	0	0	0	1500	NA	NA	-0.007984192	resres	-0.01574101
2638	MM	2008-2008	1015.574763	0	0	0	0	0	0	0	1500	NA	NA	-0.019373844	resres	-0.017502662
2639	MF	2008-2008	1037.293526	0	0	0	0	0	0	0	1500	NA	NA	0.134386458	resres	-0.050824504
2640	MM	2003-2008	1111.81726	0	0	0	0	0	0	0	1500	NA	NA	0.168555412	immres	-0.006505876
2641	MM	2008-2008	1118.621281	0	0	0	0	0	0	0	1500	NA	NA	-0.12188071	resres	-0.020423116
2642	MM	2008-2008	1163.345495	0	0	0	0	0	0	0	1500	NA	NA	-0.02506867	resres	-0.025438408
2643	MM	2008-2008	1194.690441	0	0	0	0	0	0	0	1500	NA	NA	-0.144660014	resres	-0.030693724
2644	MF	2008-2008	1223.60684	0	0.000244141	0.000488282	0	0	0	0-0.04	1500	ped	NA	0.111607154	resres	-0.029362134
2645	MF	2008-2008	1238.03086	0	0	0	0	0	0	0	1500	NA	NA	0.066048546	immres	-0.014103656
2646	MM	2008-2008	1329.117395	0	0	0	0	0	0	0	1500	NA	NA	0.01122553	resres	-0.030009174
2647	MM	2003-2008	1405.973371	0	0	0	0	0	0	0	1500	NA	NA	-0.03645832	resres	-0.039229042
2648	MF	2008-2013	1734.994597	0	0	0	0	0	0	0	2000	NA	NA	0.293841584	resres	-0.039561758
2649	MM	2003-2008	1755.8872	0	0	0	0	0	0	0	2000	NA	NA	0.140081284	resres	-0.026617826
2650	MM	2008-2008	1756.232459	0	0	0	0	0	0	0	2000	NA	NA	-0.087711754	resres	-0.009447166
2651	MM	2003-2008	2008.706967	0	0.000488281	0.000976562	0	0	0	0-0.04	2500	ped	NA	-0.019373844	resres	-0.046429748
2652	MF	2003-2008	2018.071996	0	0	0	0	0	0	0	2500	NA	NA	0.407738102	immres	-0.00437822
2653	MF	2003-2008	2068.639227	0	0	0	0	0	0	0	2500	NA	NA	0.066048546	resres	-0.025300384
2654	MM	2003-2008	2068.639227	0	0	0	0	0	0	0	2500	NA	NA	0.037574416	immres	-0.022737982
2655	MM	2008-2013	2093.479372	0	0	0	0	0	0	0	2500	NA	NA	0.179945064	resres	-0.006519654
2656	MF	2003-2008	2143.809714	0	0	0	0	0	0	0	2500	NA	NA	0.043269242	resres	-0.046163202
2657	MM	2008-2008	2174.59989	0	0	0	0	0	0	0	2500	NA	NA	-0.053542798	resres	-0.035955756
2658	MM	2008-2008	2328.242685	0	0	0	0	0	0	0	2500	NA	NA	-0.070627276	immres	-0.03000382
2659	MM	2008-2008	2385.454462	0	0	0	0	0	0	0	2500	NA	NA	0.048964068	resres	-0.023308878
2660	MM	2008-2013	2552.919061	0	0	0	0	0	0	0	3000	NA	NA	0.048964068	resres	-0.019241802
2661	MM	2008-2013	3512.583485	0	0	0	0	0	0	0	4000	NA	NA	-0.042153146	resres	-0.009846946
2662	MM	2008-2008	4351.430595	0	0	0	0	0	0	0	4500	NA	NA	-0.087711754	resres	-0.001802892
2663	MM	2008-2008	4664.165507	0	0	0	0	0	0	0	5000	NA	NA	0.06035372	resres	-0.028436766
2664	MF	2008-2008	5567.122161	0	0	0	0	0	0	0	6000	NA	NA	-0.2073031	immres	-0.014174106
2665	MF	2008-2008	5597.013	0	0	0	0	0	0	0	6000	NA	NA	-0.116185884	resres	-0.010304766
2666	MM	2003-2008	5869.791754	0	0	0	0	0	0	0	6000	NA	NA	-0.2073031	immres	-0.007905466
2667	MF	2008-2008	5901.122607	0	0	0	0	0	0	0	6000	NA	NA	0.268421202	resres	-0.029156468
2668	MM	2003-2008	5978.092874	0	0	0	0	0	0	0	6000	NA	NA	0.045518286	immres	-0.025016862
2669	MF	2008-2013	6001.774769	0	0	0	0	0	0	0	6500	NA	NA	0.179945064	resres	-0.049427364
2670	MM	2008-2013	6001.774769	0	0	0	0	0	0	0	6500	NA	NA	-0.127575536	resres	-0.01970202
2671	MM	2003-2008	6041.767332	0	0	0	0	0	0	0	6500	NA	NA	-0.002289366	resres	-0.011658332
2672	MM	2003-2008	6240.989208	0	0	0	0	0	0	0	6500	NA	NA	-0.138965188	immres	-0.030567222
2673	MF	2003-2008	6240.989208	0	0	0	0	0	0	0	6500	NA	NA	-0.138965188	immres	-0.01229205
2674	MF	2008-2008	5276.746202	0.0027	0	0	0	0	0-0.05	0	5500	NA	NA	0.362179494	resres	0.002691436
2675	MF	2008-2008	5320.747994	0.0109	0	0	0	0	0-0.05	0	5500	NA	NA	0.08882785	resres	0.004545172
2676	MM	2003-2008	5209.205007	0.0115	0	0	0	0	0-0.05	0	5500	NA	NA	-0.138965188	resres	-0.0048347
2677	MM	2008-2008	1741.846893	0.015	0	0	0	0	0-0.05	0	2000	NA	NA	0.03187959	resres	-0.009207348
2678	MM	2008-2008	4925.669489	0.0168	0	0	0	0	0-0.05	0	5000	NA	NA	0.100217502	resres	-0.015984066
2679	MF	2003-2008	5570.424175	0.0178	0	0	0	0	0-0.05	0	6000	NA	NA	-0.002289366	resres	0.014014056
2680	MM	2008-2013	4039.273581	0.0193	0	0	0	0	0-0.05	0	4500	NA	NA	-0.264251358	resres	-0.01316273
2681	MF	2008-2008	3077.46079	0.0212	0	0	0	0	0-0.05	0	3500	NA	NA	-0.047847972	resres	0.009783488
2682	MM	2008-2008	5320.747994	0.022	0	0	0	0	0-0.05	0	5500	NA	NA	-0.144660014	resres	0.010121396
2683	MM	2008-2008	2100.067756	0.0226	0	0	0	0	0-0.05	0	2500	NA	NA	-0.06493245	resres	0.012836314
2684	MF	2008-2008	829.2466461	0.0228	0	0	0	0	0-0.05	0	1000	NA	NA	-0.2073031	resres	0.01708723
2685	MF	2008-2008	1409.748378	0.0229	0	0	0	0	0-0.05	0	1500	NA	NA	-0.097368198	resres	-0.023885412
2686	MM	2008-2008	4621.618615	0.0254	0	0	0	0	0-0.05	0	5000	NA	NA	-0.03645832	resres	-0.000252202
2687	MM	2003-2008	1773.167011	0.028	0	0	0	0	0-0.05	0	2000	NA	NA	-0.138965188	resres	-0.009833878
2688	MM	2003-2008	695.5121279	0.0295	0	0	0	0	0-0.05	0	1000	NA	NA	-0.183100088	immres	-0.022382204
2689	MM	2008-2008	622.6023209	0.0306	0.000488281	0.000976562	0	0	0-0.05	0-0.04	1000	ped	NA	-0.002289366	resres	0.00589726
2690	MM	2008-2008	2548.640903	0.0338	0	0	0	0	0-0.05	0	3000	NA	NA	0.21411402	resres	-0.033870814
2691	MM	2003-2008	1883.143765	0.0339	0.000488281	0.000976562	0	0	0-0.05	0-0.04	2000	ped	NA	0.069699076	resres	-0.018954884
2692	MF	2003-2008	4647.950811	0.0349	0	0	0	0	0-0.05	0	5000	NA	NA	0.020489938	resres	-0.006834372
2693	MF	2003-2008	6056.746108	0.0352	0	0	0	0	0-0.05	0	6500	NA	NA	-0.09340658	immres	0.014162174
2694	MF	2008-2008	1361.742362	0.0435	0	0	0	0	0-0.05	0	1500	NA	NA	-0.138965188	resres	0.000692022
2695	MF	2003-2008	223.6007603	0.044	0	0	0	0	0-0.05	0	500	NA	NA	0.589972532	immres	0.0001212
2696	MF	2008-2013	3948.816382	0.0704	0	0	0	0	0.05-0.10	0	4000	NA	NA	-0.161744492	resres	0.007456212
2697	MF	2008-2008	5921.837025	0.0804	0	0	0	0	0.05-0.10	0	6000	NA	NA	0.202724368	resres	0.031606668
2698	FF	2003-2003	1196.217824	0.4047	0.25	0.5	0.5	1	0.40+	0.225+	1500	FS	FS	0.42822804	resres	0.404650012
2699	MF	2003-2013	789.5749097	0.4934	0.25	0.5	0.25	0.5	0.40+	0.225+	1000	FS	FS	0.157165762	resres	0.493412738
2700	FF	2003-2008	576.3576131	0	0	0	0	0	0	0	1000	NA	NA	-0.00457873	immres	-0.000307686
2701	MF	2003-2003	871.1385871	0	0	0	0	0	0	0	1000	NA	NA	0.202724368	immres	0.002019094
2702	MF	2003-2003	932.0279882	0	0	0	0	0	0	0	1000	NA	NA	0.176973852	immres	-0.012938964
2703	FF	2003-2003	1290.997878	0	0	0	0	0	0	0	1500	NA	NA	-0.00457873	immres	0.006836534
2704	MF	2003-2008	1574.120959	0	0	0	0	0	0	0	2000	NA	NA	0.134386458	resres	-0.014115088
2705	MF	2003-2013	2058.531115	0	0	0	0	0	0	0	2500	NA	NA	0.134386458	resres	-0.004091304
2706	FF	2003-2013	2100.622296	0	0	0	0	0	0	0	2500	NA	NA	0.018200574	resres	-0.01187972
2707	MF	2003-2008	3710.745622	0	0	0	0	0	0	0	4000	NA	NA	-0.09340658	resres	-0.017442786
2708	MF	2003-2008	4867.258717	0	0	0	0	0	0	0	5000	NA	NA	-0.435096136	resres	-0.012221324
2709	MF	2003-2013	5554.602108	0	0	0	0	0	0	0	6000	NA	NA	0.225503672	resres	-0.012009034
2710	MF	2003-2008	6041.767332	0	0	0	0	0	0	0	6500	NA	NA	-0.230082402	resres	-0.009562862
2711	MF	2003-2008	6361.545997	0	0	0	0	0	0	0	6500	NA	NA	0.020489938	resres	-0.017832562
2712	FF	2003-2008	6679.521444	0	0	0	0	0	0	0	7000	NA	NA	0.268772914	resres	-0.03182561
2713	FF	2003-2008	6695.730711	0	0	0	0	0	0	0	7000	NA	NA	-0.164033856	resres	-0.009549678
2714	FF	2003-2003	6700.335534	0	0	0	0	0	0	0	7000	NA	NA	-0.414606198	immres	-0.030762082
2715	FF	2003-2008	7024.829719	0	0	0	0	0	0	0	7500	NA	NA	-0.209592464	resres	-0.01497377
2716	MF	2003-2008	7057.337593	0	0	0	0	0	0	0	7500	NA	NA	0.043269242	resres	-0.022631772
2717	MF	2003-2003	7230.097974	0	0	0	0	0	0	0	7500	NA	NA	0.066048546	resres	0.001091904
2718	MF	2003-2003	7734.400631	0	0	0	0	0	0	0	8000	NA	NA	0.157165762	resres	-0.040158822
2719	MF	2003-2008	8415.728788	0	0	0	0	0	0	0	8500	NA	NA	-0.09340658	resres	-0.021972906
2720	MF	2003-2013	8587.103822	0	0	0	0	0	0	0	9000	NA	NA	-0.002289366	resres	-0.039363528
2721	MF	2003-2003	920.9141152	0.0071	0	0	0	0	0-0.05	0	1000	NA	NA	0.08882785	resres	-0.000235456
2722	FF	2003-2013	789.5749097	0.0087	0	0	0	0	0-0.05	0	1000	NA	NA	-0.164033856	resres	0.00870986
2723	MF	2003-2003	5431.630237	0.0094	0	0	0	0	0-0.05	0	5500	NA	NA	0.085526502	immres	-0.005073626
2724	MF	2003-2013	2533.274266	0.0116	0	0	0	0	0-0.05	0	3000	NA	NA	0.020489938	resres	0.005817498
2725	MF	2003-2008	4942.414307	0.0131	0	0	0	0	0-0.05	0	5000	NA	NA	0.248282976	resres	0.011857738
2726	MF	2003-2008	7616.580653	0.0133	0	0	0	0	0-0.05	0	8000	NA	NA	-0.002289366	immres	0.013346084
2727	FF	2003-2003	8075.77795	0.0133	0	0	0	0	0-0.05	0	8500	NA	NA	-0.277930376	resres	-0.007663814
2728	MF	2003-2008	6735.607359	0.0152	0	0	0	0	0-0.05	0	7000	NA	NA	-0.070627276	resres	0.011215232
2729	FF	2003-2013	7727.380202	0.0154	0	0	0	0	0-0.05	0	8000	NA	NA	0.06375918	resres	-0.007091578
2730	FF	2003-2008	840.8364025	0.0182	0	0	0	0	0-0.05	0	1000	NA	NA	-0.072916642	resres	0.018212294
2731	MF	2003-2008	6101.701995	0.0235	0	0	0	0	0-0.05	0	6500	NA	NA	-0.047847972	resres	0.019985718
2732	MF	2003-2003	6838.381808	0.0239	0	0	0	0	0-0.05	0	7000	NA	NA	0.202724368	immres	0.015687638
2733	MF	2003-2008	5261.03874	0.0264	0	0	0	0	0-0.05	0	5500	NA	NA	0.020489938	resres	0.010836388
2734	MF	2003-2013	8134.131195	0.0267	0	0	0	0	0-0.05	0	8500	NA	NA	0.157165762	resres	0.013813372
2735	FF	2003-2008	5022.67118	0.0275	0	0	0	0	0-0.05	0	5500	NA	NA	-0.141254554	resres	0.016036196
2736	MF	2003-2008	7702.798514	0.028	0	0	0	0	0-0.05	0	8000	NA	NA	-0.02506867	resres	0.010604574
2737	MF	2003-2008	840.8364025	0.0282	0	0	0	0	0-0.05	0	1000	NA	NA	-0.27564101	resres	0.022260344
2738	FF	2003-2008	6202.270954	0.0287	0	0	0	0	0-0.05	0	6500	NA	NA	-0.027358034	resres	0.019161352
2739	MF	2003-2003	7377.827681	0.0291	0	0	0	0	0-0.05	0	7500	NA	NA	0.362179494	immres	0.02911972
2740	FF	2003-2008	4934.597756	0.0292	0	0	0	0	0-0.05	0	5000	NA	NA	0.018200574	immres	0.024960398
2741	MF	2003-2008	1860.176389	0.0316	0	0	0	0	0-0.05	0	2000	NA	NA	0.08882785	resres	0.004473738
2742	MF	2003-2008	7842.958166	0.0324	0	0	0	0	0-0.05	0	8000	NA	NA	0.043269242	resres	0.018558666
2743	MF	2003-2003	7389.209846	0.0335	0	0	0	0	0-0.05	0	7500	NA	NA	0.225503672	resres	0.005236594
2744	FF	2003-2008	1291.794144	0.0344	0	0	0	0	0-0.05	0	1500	NA	NA	-0.18681316	resres	0.034358852
2745	MF	2003-2003	4093.709247	0.0348	0	0	0	0	0-0.05	0	4500	NA	NA	-0.230082402	resres	0.02448834
2746	MF	2003-2008	7369.571492	0.0354	0	0	0	0	0-0.05	0	7500	NA	NA	0.016940988	resres	0.018732182
2747	MF	2003-2003	6477.513486	0.0355	0	0	0	0	0-0.05	0	6500	NA	NA	0.111607154	resres	-0.00594843
2748	FF	2003-2008	7387.483575	0.0374	0	0	0	0	0-0.05	0	7500	NA	NA	-0.057565372	resres	0.037420714
2749	MF	2003-2003	6830.610691	0.0381	0	0	0	0	0-0.05	0	7000	NA	NA	0.066048546	immres	0.0260846
2750	FF	2003-2003	7377.827681	0.0388	0	0	0	0	0-0.05	0	7500	NA	NA	0.040979876	resres	0.001691728
2751	FF	2003-2003	7599.208145	0.0409	0	0	0	0	0-0.05	0	8000	NA	NA	-0.095695946	immres	0.040880278
2752	FF	2003-2003	1739.870685	0.0437	0	0	0	0	0-0.05	0	2000	NA	NA	0.109317788	resres	0.019761254
2753	MF	2003-2013	7055.391527	0.0438	0	0	0	0	0-0.05	0	7500	NA	NA	-0.116185884	resres	0.02296244
2754	FF	2003-2013	6056.424105	0.047	0	0	0	0	0-0.05	0	6500	NA	NA	-0.050137338	resres	0.02086129
2755	MF	2003-2008	5789.271434	0.0479	0	0	0	0	0-0.05	0	6000	NA	NA	0.179945064	resres	0.047905422
2756	MF	2003-2003	4666.959942	0.0508	0	0	0	0	0.05-0.10	0	5000	NA	NA	0.006138142	resres	0.007989098
2757	MF	2003-2008	7122.497218	0.0518	0	0	0	0	0.05-0.10	0	7500	NA	NA	0.020489938	resres	0.02600902
2758	FF	2003-2013	5736.752306	0.0526	0	0	0	0	0.05-0.10	0	6000	NA	NA	-0.141254554	resres	0.042112896
2759	FF	2003-2008	1614.598824	0.0548	0	0	0	0	0.05-0.10	0	2000	NA	NA	0.352845928	resres	0.034751404
2760	FF	2003-2008	364.4037294	0.0566	0	0	0	0	0.05-0.10	0	500	NA	NA	-0.217598234	resres	0.032741434
2761	MF	2003-2008	2294.138572	0.0597	0	0	0	0	0.05-0.10	0	2500	NA	NA	-0.09340658	resres	0.045400876
2762	FF	2003-2003	6235.003917	0.064	0	0	0	0	0.05-0.10	0	6500	NA	NA	-0.30070968	immres	0.040274106
2763	FF	2003-2008	874.2608241	0.0655	0	0	0	0	0.05-0.10	0	1000	NA	NA	0.24599361	resres	0.040680336
2764	FF	2003-2008	1225.200819	0.0663	0	0	0	0	0.05-0.10	0	1500	NA	NA	0.132097092	resres	0.021960892
2765	MF	2003-2008	6020.714668	0.0674	0	0	0	0	0.05-0.10	0	6500	NA	NA	0.066048546	resres	0.022338654
2766	FF	2003-2008	3032.911719	0.0712	0	0	0	0	0.05-0.10	0	3500	NA	NA	0.018200574	resres	0.049113534
2767	MF	2003-2008	1457.093234	0.0757	0	0	0	0	0.05-0.10	0	1500	NA	NA	-0.002289366	resres	0.015013638
2768	FF	2003-2008	7249.079054	0.0805	0	0	0	0	0.05-0.10	0	7500	NA	NA	-0.095695946	resres	0.035758622
2769	MF	2003-2003	1379.422396	0.1285	0	0	0	0	0.10-0.20	0	1500	NA	NA	0.27106228	immres	0.128454686
2770	FF	2003-2003	871.1385871	0.1613	0	0	0	0	0.10-0.20	0	1000	NA	NA	0.678800382	immres	0.134810826
2771	MF	2008-2008	5825.791875	0.1025	0.0625	0.125	0	0	0.10-0.20	0.04-0.10	6000	AV2	AV2	0.066048546	resres	0.10251839
2772	MM	2003-2008	6372.018572	0.0388	0.03125	0.0625	0.0625	0.125	0-0.05	0-0.04	6500	C0.5	C0.5	0.037574416	resres	0.038803646
2773	MF	2008-2008	5808.104234	0	0.000976563	0.001953126	0	0	0	0-0.04	6000	C4	C4	-0.116185884	resres	-0.019832232
2774	MF	2008-2008	527.0057256	0	0	0	0	0	0	0	1000	NA	NA	-0.27564101	immres	-0.021579572
2775	MM	2008-2008	699.2753832	0	0	0	0	0	0	0	1000	NA	NA	0.054658894	resres	-0.022978448
2776	MF	2008-2008	745.6168777	0	0	0	0	0	0	0	1000	NA	NA	0.214434212	resres	-0.009356628
2777	MF	2008-2008	1012.936654	0	0	0	0	0	0	0	1500	NA	NA	-0.02506867	resres	-0.020510768
2778	MF	2008-2013	1074.40167	0	0	0	0	0	0	0	1500	NA	NA	-0.138965188	resres	-0.043161932
2779	MM	2008-2008	1117.412007	0	0	0	0	0	0	0	1500	NA	NA	0.009100286	resres	-0.01195051
2780	MM	2003-2008	1145.078006	0	0	0	0	0	0	0	1500	NA	NA	0.10267288	immres	-0.004748014
2781	MM	2008-2013	1201.720871	0	0	0	0	0	0	0	1500	NA	NA	0.151470936	resres	-0.007505584
2782	MF	2008-2013	1229.434391	0	0	0	0	0	0	0	1500	NA	NA	-0.230082402	resres	-0.02456231
2783	MM	2003-2008	1355.525351	0	0	0	0	0	0	0	1500	NA	NA	0.253977802	immres	-0.03490105
2784	MF	2003-2008	1448.630208	0	0	0	0	0	0	0	1500	NA	NA	0.157165762	immres	-0.000379898
2785	MM	2008-2013	1661.872226	0	0	0	0	0	0	0	2000	NA	NA	0.009100286	resres	-0.001268004
2786	MM	2008-2008	4000.215018	0	0	0	0	0	0	0	4500	NA	NA	-0.21869275	resres	-0.033429996
2787	MF	2008-2008	4064.523004	0	0	0	0	0	0	0	4500	NA	NA	0.157165762	immres	-0.004121838
2788	MM	2008-2008	4071.063777	0	0	0	0	0	0	0	4500	NA	NA	0.054658894	resres	-0.014692268
2789	MM	2008-2008	4392.751987	0	0	0	0	0	0	0	4500	NA	NA	0.071743372	resres	-0.005777632
2790	MM	2003-2008	4560.221448	0	0	0	0	0	0	0	5000	NA	NA	-0.017351768	immres	-0.015378206
2791	MM	2008-2013	4683.82525	0	0	0	0	0	0	0	5000	NA	NA	0.11730198	resres	-0.024093124
2792	MM	2008-2008	5161.311762	0	0	0	0	0	0	0	5500	NA	NA	-0.030763494	resres	0.003545872
2793	MF	2008-2013	5186.704815	0	0	0	0	0	0	0	5500	NA	NA	-0.138965188	resres	-0.003337932
2794	MM	2003-2008	5624.51124	0	0	0	0	0	0	0	6000	NA	NA	-0.059237624	resres	-0.018962516
2795	MF	2003-2008	5829.743441	0	0	0	0	0	0	0	6000	NA	NA	-0.321199618	immres	-0.030967054
2796	MM	2008-2008	5909.980121	0	0	0	0	0	0	0	6000	NA	NA	-0.252861706	resres	-0.011458518
2797	MM	2003-2008	5969.389324	0	0	0	0	0	0	0	6000	NA	NA	0.162860586	immres	0.005944406
2798	MF	2008-2008	6158.513479	0	0	0	0	0	0	0	6500	NA	NA	-0.298420314	resres	-0.022978448
2799	MM	2008-2008	6187.154635	0	0.000488281	0.000976562	0	0	0	0-0.04	6500	ped	NA	-0.104796232	resres	-0.073811916
2800	MM	2008-2008	6251.16929	0	0	0	0	0	0	0	6500	NA	NA	0.037574416	resres	-0.030972028
2801	MM	2008-2008	6499.886359	0	0.000488281	0.000976562	0	0	0	0-0.04	6500	ped	NA	-0.08593728	resres	-0.067387662
2802	MF	2008-2008	6516.118104	0	0	0	0	0	0	0	7000	NA	NA	-0.234539224	resres	-0.02702456
2803	MM	2003-2008	6542.286368	0	0	0	0	0	0	0	7000	NA	NA	0.162860586	resres	-0.01897209
2804	MM	2008-2008	6790.170332	0	0	0	0	0	0	0	7000	NA	NA	0.06035372	immres	-0.030209448
2805	MM	2008-2008	6831.696318	0	0	0	0	0	0	0	7000	NA	NA	0.00340546	resres	-0.022823642
2806	MF	2008-2013	6855.98542	0	0.000488281	0.000976562	0	0	0	0-0.04	7000	ped	NA	0.08882785	resres	-0.017172846
2807	MM	2003-2008	6863.114413	0	0	0	0	0	0	0	7000	NA	NA	0.043269242	resres	-0.036358964
2808	MM	2008-2008	6996.836969	0	0	0	0	0	0	0	7000	NA	NA	-0.138965188	resres	-0.009549678
2809	MF	2003-2008	7214.971233	0	0.000976563	0.001953126	0	0	0	0-0.04	7500	ped	NA	-0.161744492	resres	-0.02615543
2810	MM	2008-2008	7560.129734	0	0.000488281	0.000976562	0	0	0	0-0.04	8000	ped	NA	0.00340546	resres	-0.034676298
2811	MM	2008-2013	7715.931526	0	0	0	0	0	0	0	8000	NA	NA	0.054658894	resres	-0.002267074
2812	MM	2008-2013	7264.476661	0.0045	0.001953125	0.00390625	0	0	0-0.05	0-0.04	7500	ped	NA	0.026184764	resres	-0.000446486
2813	MM	2008-2008	4918.382922	0.0099	0	0	0	0	0-0.05	0	5000	NA	NA	0.043269242	resres	0.00987768
2814	MM	2003-2008	1487.095977	0.0109	0	0	0	0	0-0.05	0	1500	NA	NA	-0.030763494	immres	0.010941668
2815	MM	2003-2008	410.1982454	0.0111	0	0	0	0	0-0.05	0	500	NA	NA	0.048964068	resres	0.00421817
2816	MM	2008-2008	2853.42043	0.0121	0	0	0	0	0-0.05	0	3000	NA	NA	0.020489938	resres	0.012119536
2817	MF	2008-2008	812.6830634	0.0132	0	0	0	0	0-0.05	0	1000	NA	NA	-0.234539224	resres	-0.002819268
2818	MM	2008-2008	5171.638596	0.0134	0	0	0	0	0-0.05	0	5500	NA	NA	-0.110491058	resres	0.006017414
2819	MM	2003-2008	6546.913788	0.0134	0	0	0	0	0-0.05	0	7000	NA	NA	0.043269242	immres	0.01340626
2820	MM	2008-2013	6185.727439	0.0143	0.000976563	0.001953126	0	0	0-0.05	0-0.04	6500	ped	NA	-0.002289366	resres	-0.014681048
2821	MF	2003-2008	6546.913788	0.0153	0	0	0	0	0-0.05	0	7000	NA	NA	-0.161744492	resres	-0.008319002
2822	MF	2003-2008	1355.525351	0.0158	0	0	0	0	0-0.05	0	1500	NA	NA	-0.09340658	immres	0.015761912
2823	MM	2008-2013	1074.40167	0.0165	0	0	0	0	0-0.05	0	1500	NA	NA	0.071743372	resres	0.009142654
2824	MM	2008-2008	5496.65047	0.0167	0	0	0	0	0-0.05	0	5500	NA	NA	-0.076322102	resres	-0.009718058
2825	MF	2003-2008	6756.0191	0.0188	0	0	0	0	0-0.05	0	7000	NA	NA	-0.070627276	immres	0.006870738
2826	MM	2008-2008	1097.798512	0.0198	0	0	0	0	0-0.05	0	1500	NA	NA	-0.030763494	resres	0.019837536
2827	MF	2003-2008	1135.189945	0.0199	0	0	0	0	0-0.05	0	1500	NA	NA	-0.184523796	resres	0.019861964
2828	MM	2008-2008	1794.467819	0.021	0	0	0	0	0-0.05	0	2000	NA	NA	-0.030763494	resres	0.002601008
2829	MF	2003-2008	1133.377542	0.0226	0	0	0	0	0-0.05	0	1500	NA	NA	-0.09340658	resres	0.022610446
2830	MM	2003-2008	3234.558216	0.0231	0	0	0	0	0-0.05	0	3500	NA	NA	-0.013679018	resres	0.007656282
2831	MM	2008-2008	5309.213303	0.0239	0	0	0	0	0-0.05	0	5500	NA	NA	-0.047847972	resres	0.023885244
2832	MF	2008-2008	4167.076831	0.0274	0	0	0	0	0-0.05	0	4500	NA	NA	0.111607154	resres	0.007889918
2833	MF	2008-2008	5334.260975	0.0276	0	0	0	0	0-0.05	0	5500	NA	NA	-0.02506867	resres	0.014339808
2834	MM	2003-2008	5959.462983	0.0289	0	0	0	0	0-0.05	0	6000	NA	NA	0.03187959	immres	0.02885589
2835	MF	2008-2008	1181.211568	0.0301	0.015625	0.03125	0.0625	0.125	0-0.05	0-0.04	1500	ped	NA	0.248282976	resres	0.030131158
2836	MM	2008-2008	469.3316186	0.0315	0	0	0	0	0-0.05	0	500	NA	NA	-0.082016928	resres	0.027629288
2837	MF	2003-2008	5365.979458	0.0373	0	0	0	0	0-0.05	0	5500	NA	NA	-0.184523796	immres	0.023013808
2838	MM	2003-2008	3841.123646	0.0472	0	0	0	0	0-0.05	0	4000	NA	NA	-0.149875056	resres	0.019302558
2839	MF	2003-2008	871.4384725	0.0502	0	0	0	0	0.05-0.10	0	1000	NA	NA	0.043269242	resres	0.032082848
2840	MF	2008-2008	469.3316186	0.0509	0	0	0	0	0.05-0.10	0	500	NA	NA	-0.2073031	resres	0.04696538
2841	MF	2008-2008	6388.161331	0.0518	0.015625	0.03125	0.0625	0.125	0.05-0.10	0-0.04	6500	ped	NA	-0.09340658	resres	0.051840368
2842	MF	2008-2013	4869.528819	0.052	0.015625	0.03125	0.0625	0.125	0.05-0.10	0-0.04	5000	ped	NA	-0.252861706	resres	0.042957438
2843	MF	2008-2008	1132.484204	0.0541	0	0	0	0	0.05-0.10	0	1500	NA	NA	0.157165762	resres	0.043246172
2844	MF	2008-2008	2167.618586	0.0715	0	0	0	0	0.05-0.10	0	2500	NA	NA	-0.02506867	resres	0.060034578
2845	MM	2003-2008	871.4384725	0.5078	0.25	0.5	0.25	0.5	0.40+	0.225+	1000	PO	PO_d	0.458991536	resres	0.507783894
2846	MF	2003-2013	1025.838391	0	0	0	0	0	0	0	1500	NA	NA	-0.070627276	immres	-0.001091032
2847	MM	2003-2013	1276.104981	0	0	0	0	0	0	0	1500	NA	NA	0.009100286	immres	0.002491496
2848	MM	2003-2008	1414.287576	0	0	0	0	0	0	0	1500	NA	NA	-0.013679018	immres	-0.006534548
2849	MF	2003-2008	1769.106118	0	0	0	0	0	0	0	2000	NA	NA	0.020489938	immres	-0.004449902
2850	MM	2003-2003	1803.940671	0	0	0	0	0	0	0	2000	NA	NA	0.020489938	immres	-0.005049574
2851	MM	2003-2008	1908.871946	0	0	0	0	0	0	0	2000	NA	NA	0.048964068	immres	-0.007119812
2852	MM	2003-2003	2359.16608	0	0	0	0	0	0	0	2500	NA	NA	-0.161744492	immimm	-0.014514818
2853	MF	2003-2008	2378.747406	0	0	0	0	0	0	0	2500	NA	NA	0.020489938	immres	-0.020901668
2854	MF	2003-2008	2614.254207	0	0	0	0	0	0	0	3000	NA	NA	-0.161744492	immimm	-0.006049026
2855	MM	2003-2003	2713.049553	0	0	0	0	0	0	0	3000	NA	NA	0.03187959	immres	-0.020988848
2856	MM	2003-2008	2717.075807	0	0	0	0	0	0	0	3000	NA	NA	0.100217502	immres	-0.011175366
2857	MM	2003-2003	2751.527915	0	0	0	0	0	0	0	3000	NA	NA	0.100217502	immimm	-0.028773794
2858	MM	2003-2003	2982.257356	0	0	0	0	0	0	0	3000	NA	NA	0.114103798	immimm	-0.00894947
2859	MF	2003-2003	3208.638801	0	0	0	0	0	0	0	3500	NA	NA	0.134386458	immimm	-0.00837654
2860	MM	2003-2008	3289.908373	0	0	0	0	0	0	0	3500	NA	NA	0.197029542	immres	-0.015881618
2861	MF	2003-2013	3439.801772	0	0	0	0	0	0	0	3500	NA	NA	0.179945064	immres	0.001164314
2862	MF	2003-2013	3516.901492	0	0	0	0	0	0	0	4000	NA	NA	0.111607154	immres	-0.016124396
2863	MF	2003-2008	3868.995853	0	0	0	0	0	0	0	4000	NA	NA	0.066048546	immres	-0.019441692
2864	MF	2003-2008	4148.622298	0	0	0	0	0	0	0	4500	NA	NA	-0.070627276	immres	-0.017162582
2865	MF	2003-2008	4194.175461	0	0	0	0	0	0	0	4500	NA	NA	0.020489938	immres	-0.00063539
2866	MF	2003-2008	4423.30991	0	0	0	0	0	0	0	4500	NA	NA	0.225503672	immres	-0.017382942
2867	MM	2003-2003	4463.230931	0	0	0	0	0	0	0	4500	NA	NA	0.179945064	immimm	-0.004449902
2868	MM	2003-2008	4510.158461	0	0	0	0	0	0	0	5000	NA	NA	0.128691632	immres	-0.028436766
2869	MM	2003-2008	4657.782407	0	0	0	0	0	0	0	5000	NA	NA	0.168555412	immres	-0.0181823
2870	MM	2003-2008	4807.9476	0	0	0	0	0	0	0	5000	NA	NA	0.114103798	immres	-0.016731298
2871	MM	2003-2008	5150.652487	0	0	0	0	0	0	0	5500	NA	NA	-0.110491058	immres	-0.012480006
2872	MM	2003-2008	5243.402727	0	0	0	0	0	0	0	5500	NA	NA	0.157165762	immres	-0.0061485
2873	MM	2003-2013	5564.126965	0	0	0	0	0	0	0	6000	NA	NA	0.03187959	immres	-0.021972906
2874	MM	2003-2003	5262.811991	0.0026	0	0	0	0	0-0.05	0	5500	NA	NA	0.06035372	immres	-0.000474314
2875	MM	2003-2003	4385.20228	0.0058	0	0	0	0	0-0.05	0	4500	NA	NA	0.014795112	immimm	0.005671548
2876	MM	2003-2008	1256.206657	0.0063	0	0	0	0	0-0.05	0	1500	NA	NA	-0.087711754	immres	-0.002994498
2877	MF	2003-2008	2493.425093	0.0065	0	0	0	0	0-0.05	0	2500	NA	NA	-0.234539224	immres	-0.006220012
2878	MM	2003-2003	4668.2583	0.0071	0	0	0	0	0-0.05	0	5000	NA	NA	0.105912328	immimm	0.007148884
2879	MM	2003-2003	4699.564258	0.0075	0	0	0	0	0-0.05	0	5000	NA	NA	-0.03645832	immres	0.005817498
2880	MF	2003-2013	2944.850238	0.0102	0	0	0	0	0-0.05	0	3000	NA	NA	0.225503672	immres	-0.007505584
2881	MF	2003-2003	2061.101578	0.0108	0	0	0	0	0-0.05	0	2500	NA	NA	-0.184523796	immres	-0.001523592
2882	MM	2003-2008	3381.556084	0.0113	0	0	0	0	0-0.05	0	3500	NA	NA	0.111607154	immres	-0.002868638
2883	MM	2003-2003	1503.506806	0.0114	0	0	0	0	0-0.05	0	2000	NA	NA	0.014795112	immres	-0.007348916
2884	MF	2003-2008	1241.316473	0.012	0	0	0	0	0-0.05	0	1500	NA	NA	0.138411716	immres	0.012008372
2885	MM	2003-2003	3005.933515	0.0125	0	0	0	0	0-0.05	0	3500	NA	NA	0.136965636	immimm	0.012544578
2886	MM	2003-2013	3169.873115	0.0131	0	0	0	0	0-0.05	0	3500	NA	NA	-0.002289366	immres	-0.000618786
2887	MF	2003-2003	2751.527915	0.014	0	0	0	0	0-0.05	0	3000	NA	NA	0.043269242	immimm	0.001091904
2888	MM	2003-2008	4023.844467	0.016	0	0	0	0	0-0.05	0	4500	NA	NA	-0.156049666	immres	0.015990256
2889	MF	2003-2003	4668.2583	0.0169	0	0	0	0	0-0.05	0	5000	NA	NA	-0.02506867	immres	-0.008047932
2890	MF	2003-2008	1902.963578	0.0175	0	0	0	0	0-0.05	0	2000	NA	NA	0.020489938	immres	0.004199724
2891	MF	2003-2008	4914.129784	0.0225	0	0	0	0	0-0.05	0	5000	NA	NA	0.154112014	immres	-0.004219574
2892	MM	2003-2013	856.2659656	0.0226	0	0	0	0	0-0.05	0	1000	NA	NA	0.162860586	immres	0.007197318
2893	MM	2003-2008	4904.736491	0.0239	0	0	0	0	0-0.05	0	5000	NA	NA	-0.02506867	immimm	0.01885768
2894	MF	2003-2003	4169.600941	0.0247	0	0	0	0	0-0.05	0	4500	NA	NA	-0.161744492	immimm	0.002418926
2895	MM	2003-2008	3511.914423	0.0271	0	0	0	0	0-0.05	0	4000	NA	NA	-0.03645832	immres	-0.00437822
2896	MM	2003-2008	3755.029338	0.0285	0	0	0	0	0-0.05	0	4000	NA	NA	0.020489938	immres	-0.010046838
2897	MM	2003-2008	5745.845495	0.0286	0	0	0	0	0-0.05	0	6000	NA	NA	0.043269242	immres	-0.014966376
2898	MF	2003-2008	1260.985725	0.0294	0	0	0	0	0-0.05	0	1500	NA	NA	-0.002289366	immres	-0.005034668
2899	MF	2003-2003	1137.951732	0.0302	0	0	0	0	0-0.05	0	1500	NA	NA	0.179945064	immres	-0.01197503
2900	MM	2003-2013	2944.850238	0.0309	0	0	0	0	0-0.05	0	3000	NA	NA	-0.013679018	immres	0.023534772
2901	MM	2003-2008	1134.355626	0.0318	0	0	0	0	0-0.05	0	1500	NA	NA	0.037574416	immres	0.003727346
2902	MF	2003-2008	4607.220208	0.035	0	0	0	0	0-0.05	0	5000	NA	NA	0.020489938	immres	0.008343092
2903	MM	2003-2013	6053.974761	0.0361	0	0	0	0	0-0.05	0	6500	NA	NA	0.11730198	immres	0.015990256
2904	MM	2003-2008	3400.627928	0.0373	0	0	0	0	0-0.05	0	3500	NA	NA	0.174250238	immres	0.001164314
2905	MF	2003-2008	2168.748037	0.0441	0	0	0	0	0-0.05	0	2500	NA	NA	-0.070627276	immimm	0.01766345
2906	MM	2003-2008	873.326578	0.0451	0	0	0	0	0-0.05	0	1000	NA	NA	-0.087711754	immres	0.030664252
2907	MF	2003-2003	3678.732938	0.046	0	0	0	0	0-0.05	0	4000	NA	NA	-0.070627276	immimm	0.017605026
2908	MM	2003-2008	1902.963578	0.0477	0	0	0	0	0-0.05	0	2000	NA	NA	0.037574416	immres	0.005252974
2909	MM	2003-2008	2508.278075	0.0513	0	0	0	0	0.05-0.10	0	3000	NA	NA	0.151470936	immres	0.00870986
2910	MM	2003-2013	4497.354283	0.0513	0	0	0	0	0.05-0.10	0	4500	NA	NA	-0.042153146	immres	0.006128818
2911	MF	2003-2013	5244.961174	0.0545	0	0	0	0	0.05-0.10	0	5500	NA	NA	0.020489938	immres	0.00309132
2912	MM	2003-2003	4574.691054	0.0557	0	0	0	0	0.05-0.10	0	5000	NA	NA	0.21411402	immres	0.039003562
2913	MF	2003-2003	2713.049553	0.0583	0	0	0	0	0.05-0.10	0	3000	NA	NA	0.179945064	immres	0.033805746
2914	MF	2003-2003	4902.349791	0.0637	0	0	0	0	0.05-0.10	0	5000	NA	NA	0.202724368	immimm	0.054238748
2915	MF	2003-2003	5428.616986	0.0637	0	0	0	0	0.05-0.10	0	5500	NA	NA	-0.116185884	immres	0.006729102
2916	MM	2003-2003	1957.749066	0.0692	0	0	0	0	0.05-0.10	0	2000	NA	NA	-0.07475759	immres	0.022934364
2917	MF	2003-2008	2429.935302	0.0716	0	0	0	0	0.05-0.10	0	2500	NA	NA	-0.02506867	immres	0.040448062
2918	MF	2003-2008	2086.385665	0.0721	0	0	0	0	0.05-0.10	0	2500	NA	NA	0.157165762	immres	0.0419247
2919	MM	2003-2008	1226.033659	0.0855	0	0	0	0	0.05-0.10	0	1500	NA	NA	0.14577611	immres	0.027780788
2920	MM	2003-2003	3807.515412	0.0947	0	0	0	0	0.05-0.10	0	4000	NA	NA	0.18563989	immres	0.042635218
2921	MM	2003-2008	2319.323197	0.1614	0	0	0	0	0.10-0.20	0	2500	NA	NA	0.105912328	immres	0.137541878
2922	MM	2008-2013	604.1585469	0	0	0	0	0	0	0	1000	NA	NA	0.06035372	immres	-0.017172846
2923	MF	2008-2013	688.6807249	0	0	0	0	0	0	0	1000	NA	NA	-0.27564101	immres	-0.04189395
2924	MF	2008-2008	910.31738	0	0	0	0	0	0	0	1000	NA	NA	0.113070884	immres	-0.024962036
2925	MM	2008-2013	942.3348787	0	0	0	0	0	0	0	1000	NA	NA	-0.013679018	immres	0.010710042
2926	MM	2008-2008	995.3725929	0	0	0	0	0	0	0	1000	NA	NA	0.071743372	immres	-0.0103757
2927	MF	2003-2008	1003.558354	0	0	0	0	0	0	0	1500	NA	NA	-0.161744492	immres	-0.012162766
2928	MM	2008-2008	1281.620095	0	0	0	0	0	0	0	1500	NA	NA	0.134386458	immres	-0.004521568
2929	MM	2008-2008	1302.286471	0	0	0	0	0	0	0	1500	NA	NA	0.06035372	immres	-0.012045742
2930	MM	2003-2008	1548.454478	0	0	0	0	0	0	0	2000	NA	NA	0.168555412	immres	-0.008162914
2931	MF	2008-2008	1611.643459	0	0	0	0	0	0	0	2000	NA	NA	0.157165762	immres	-0.000835358
2932	MM	2008-2008	1654.810969	0	0	0	0	0	0	0	2000	NA	NA	-0.133270362	immres	-0.014514818
2933	MF	2008-2008	1654.810969	0	0	0	0	0	0	0	2000	NA	NA	-0.002289366	immres	-0.004778052
2934	MM	2003-2008	2235.759419	0	0	0	0	0	0	0	2500	NA	NA	-0.127575536	immimm	-0.014633088
2935	MF	2008-2008	2244.479714	0	0	0	0	0	0	0	2500	NA	NA	0.565625088	immres	-0.011008432
2936	MM	2003-2008	2437.030556	0	0	0	0	0	0	0	2500	NA	NA	0.043269242	immres	-0.022978448
2937	MM	2008-2008	2489.521271	0	0	0	0	0	0	0	2500	NA	NA	-0.24716688	immres	-0.025224166
2938	MM	2003-2008	2558.153214	0	0	0	0	0	0	0	3000	NA	NA	-0.059237624	immimm	-0.049159414
2939	MF	2008-2008	2598.664965	0	0	0	0	0	0	0	3000	NA	NA	0.157165762	immres	0.003636652
2940	MF	2008-2013	2621.979057	0	0	0	0	0	0	0	3000	NA	NA	-0.27564101	immres	-0.022692996
2941	MM	2008-2013	2621.979057	0	0	0	0	0	0	0	3000	NA	NA	0.077438198	immres	-0.012504122
2942	MM	2008-2008	2634.360315	0	0	0	0	0	0	0	3000	NA	NA	-0.076322102	immres	-0.031957438
2943	MM	2003-2008	2653.782813	0	0	0	0	0	0	0	3000	NA	NA	0.159827474	immimm	-0.032152982
2944	MF	2003-2008	2871.607648	0	0	0	0	0	0	0	3000	NA	NA	-0.138965188	immimm	0.006363458
2945	MM	2008-2008	3448.030277	0	0	0	0	0	0	0	3500	NA	NA	0.310926062	immres	-0.011596384
2946	MF	2008-2013	3532.189038	0	0	0	0	0	0	0	4000	NA	NA	-0.184523796	immres	-0.035226354
2947	MM	2008-2008	3601.748683	0	0	0	0	0	0	0	4000	NA	NA	0.122996806	immres	-0.015686802
2948	MF	2003-2008	3861.351683	0	0	0	0	0	0	0	4000	NA	NA	-0.02506867	immimm	-0.005617986
2949	MM	2008-2008	3959.822385	0	0	0	0	0	0	0	4000	NA	NA	-0.104796232	immres	-0.04482812
2950	MM	2003-2008	4046.650881	0	0	0	0	0	0	0	4500	NA	NA	0.11730198	immres	-0.010950162
2951	MF	2008-2008	4329.479206	0	0	0	0	0	0	0	4500	NA	NA	0.111607154	immres	-0.025155082
2952	MM	2003-2008	4530.894244	0	0	0	0	0	0	0	5000	NA	NA	0.037574416	immimm	-0.007505584
2953	MM	2003-2008	4587.314984	0	0	0	0	0	0	0	5000	NA	NA	0.009100286	immimm	-0.046027924
2954	MF	2008-2008	4627.595108	0	0	0	0	0	0	0	5000	NA	NA	-0.252861706	immres	-0.049959078
2955	MM	2008-2008	4692.307594	0	0	0	0	0	0	0	5000	NA	NA	-0.190218622	immres	-0.032030226
2956	MM	2003-2008	4805.874928	0	0	0	0	0	0	0	5000	NA	NA	-0.047847972	immres	-0.002835028
2957	MF	2008-2008	4831.127315	0	0	0	0	0	0	0	5000	NA	NA	-0.2073031	immres	-0.020232168
2958	MM	2008-2008	4996.591074	0	0	0	0	0	0	0	5000	NA	NA	-0.114514576	immres	-0.046565492
2959	MF	2003-2008	5162.281822	0	0	0	0	0	0	0	5500	NA	NA	-0.298420314	immimm	-0.007305642
2960	MM	2008-2008	5185.19729	0	0	0	0	0	0	0	5500	NA	NA	0.03187959	immimm	0.003327258
2961	MM	2008-2008	5406.639737	0	0	0	0	0	0	0	5500	NA	NA	-0.042153146	immres	-0.025278914
2962	MM	2003-2008	5420.740412	0	0	0	0	0	0	0	5500	NA	NA	0.140081284	immres	-0.037089038
2963	MM	2008-2013	5757.800224	0	0	0	0	0	0	0	6000	NA	NA	0.077438198	immres	-0.024903882
2964	MM	2008-2008	5986.429279	0	0	0	0	0	0	0	6000	NA	NA	-0.03645832	immres	-0.044429442
2965	MM	2008-2013	6234.956558	0	0	0	0	0	0	0	6500	NA	NA	0.11730198	immres	-0.002778892
2966	MF	2003-2008	2437.030556	0.0015	0	0	0	0	0-0.05	0	2500	NA	NA	-0.002289366	immres	-0.000963178
2967	MM	2008-2013	3286.695608	0.0107	0	0	0	0	0-0.05	0	3500	NA	NA	0.21411402	immres	-0.00060217
2968	MM	2003-2008	1685.770835	0.0144	0	0	0	0	0-0.05	0	2000	NA	NA	0.094522676	immres	0.001671694
2969	MM	2008-2008	1283.352804	0.0157	0	0	0	0	0-0.05	0	1500	NA	NA	-0.2073031	immres	0.00374561
2970	MF	2003-2008	1906.576068	0.0157	0	0	0	0	0-0.05	0	2000	NA	NA	-0.161744492	immres	0.003618422
2971	MF	2008-2008	1115.003632	0.0176	0	0	0	0	0-0.05	0	1500	NA	NA	-0.070627276	immres	0.01418445
2972	MM	2008-2013	4683.691331	0.018	0	0	0	0	0-0.05	0	5000	NA	NA	-0.007984192	immres	-0.0000572
2973	MF	2003-2008	5656.264405	0.0185	0	0	0	0	0-0.05	0	6000	NA	NA	-0.230082402	immres	-0.004861412
2974	MM	2008-2008	3683.133893	0.0188	0	0	0	0	0-0.05	0	4000	NA	NA	0.066048546	immres	0.014962044
2975	MF	2008-2008	5071.38526	0.0216	0	0	0	0	0-0.05	0	5500	NA	NA	-0.005920848	immres	0.00913024
2976	MM	2003-2008	3134.916749	0.0218	0	0	0	0	0-0.05	0	3500	NA	NA	-0.068790902	immimm	0.013241778
2977	MM	2008-2008	673.826973	0.0241	0	0	0	0	0-0.05	0	1000	NA	NA	-0.156049666	immres	0.010478118
2978	MF	2008-2008	2702.520726	0.0246	0	0	0	0	0-0.05	0	3000	NA	NA	0.066048546	immimm	0.014962044
2979	MM	2008-2008	4811.124235	0.0272	0	0	0	0	0-0.05	0	5000	NA	NA	0.054658894	immres	-0.00018
2980	MM	2003-2008	344.3341773	0.0275	0	0	0	0	0-0.05	0	500	NA	NA	-0.138965188	immimm	0.016287464
2981	MF	2008-2008	4352.431689	0.0282	0	0	0	0	0-0.05	0	4500	NA	NA	-0.047847972	immres	0.028187512
2982	MM	2008-2008	2888.94951	0.0283	0	0	0	0	0-0.05	0	3000	NA	NA	0.020489938	immres	0.016836166
2983	MF	2003-2008	4344.240856	0.0285	0	0	0	0	0-0.05	0	4500	NA	NA	-0.435096136	immimm	-0.00416306
2984	MM	2003-2008	4953.278219	0.0285	0	0	0	0	0-0.05	0	5000	NA	NA	0.293841584	immres	0.023435924
2985	MF	2008-2008	3976.331024	0.0293	0	0	0	0	0-0.05	0	4000	NA	NA	-0.230082402	immres	0.020561122
2986	MF	2008-2008	1913.29745	0.0296	0	0	0	0	0-0.05	0	2000	NA	NA	-0.161744492	immimm	0.01188875
2987	MF	2003-2008	4943.677635	0.0296	0	0	0	0	0-0.05	0	5000	NA	NA	-0.252861706	immres	0.00756326
2988	MM	2003-2008	2235.235001	0.0307	0	0	0	0	0-0.05	0	2500	NA	NA	0.202599208	immres	0.017266008
2989	MM	2008-2008	4304.618525	0.0308	0	0	0	0	0-0.05	0	4500	NA	NA	-0.269946184	immres	0.030807004
2990	MM	2008-2008	5397.299903	0.031	0	0	0	0	0-0.05	0	5500	NA	NA	0.03187959	immres	0.026890092
2991	MM	2008-2008	1606.568846	0.0312	0	0	0	0	0-0.05	0	2000	NA	NA	0.094522676	immres	0.001691728
2992	MF	2003-2008	2558.153214	0.0365	0	0	0	0	0-0.05	0	3000	NA	NA	-0.138965188	immimm	0.010183576
2993	MM	2003-2008	4943.677635	0.0371	0	0	0	0	0-0.05	0	5000	NA	NA	0.11730198	immimm	0.03712863
2994	MF	2008-2013	5406.409295	0.0447	0	0	0	0	0-0.05	0	5500	NA	NA	-0.116185884	immres	0.01191015
2995	MF	2008-2013	3691.975627	0.045	0	0	0	0	0-0.05	0	4000	NA	NA	-0.252861706	immres	0.02965535
2996	MF	2008-2008	1937.584487	0.049	0	0	0	0	0-0.05	0	2000	NA	NA	-0.002289366	immres	0.011562602
2997	MF	2008-2008	2239.77448	0.0637	0	0	0	0	0.05-0.10	0	2500	NA	NA	0.066048546	immres	0.040680336
2998	MM	2008-2008	3710.061587	0.0777	0	0	0	0	0.05-0.10	0	4000	NA	NA	-0.190218622	immres	0.041312824
2999	MM	2003-2008	1336.324803	0	0.008972168	0.017944336	0.018554688	0.037109376	0	0-0.04	1500	C2r1	C2r1	0.154112014	resres	-0.01097545
3000	MF	2003-2013	1777.803042	0	0.001281738	0.002563476	0	0	0	0-0.04	2000	C4	C4	0.039802826	resres	-0.064968874
3001	MM	2003-2008	5336.680285	0	0.001281738	0.002563476	0.005859375	0.01171875	0	0-0.04	5500	C4	C4	-0.034498146	resres	-0.043828286
3002	MM	2003-2008	3114.49982	0.2732	0.125	0.25	0.125	0.25	0.20-0.30	0.10-0.225	3500	HS	HS_d	0.388445848	resres	0.269947132
3003	MF	2003-2008	271.0231695	0	0	0	0	0	0	0	500	NA	NA	0.185823594	resres	-0.002227484
3004	MF	2003-2013	327.3032449	0	0	0	0	0	0	0	500	NA	NA	0.268421202	resres	-0.024547434
3005	MM	2003-2008	874.9200987	0	0	0	0	0	0	0	1000	NA	NA	-0.08022182	resres	-0.013598356
3006	MM	2003-2008	926.8111	0	0	0	0	0	0	0	1000	NA	NA	0.062664664	immres	-0.023954666
3007	MM	2003-2003	1098.070079	0	0	0	0	0	0	0	1500	NA	NA	0.062664664	resres	-0.021162436
3008	MF	2003-2003	1163.442652	0	0	0	0	0	0	0	1500	NA	NA	0.176973852	resres	-0.021823422
3009	MM	2003-2008	1212.035225	0	0	0	0	0	0	0	1500	NA	NA	-0.114514576	resres	-0.001579394
3010	MF	2003-2008	1245.2576	0	0	0	0	0	0	0	1500	NA	NA	0.108388338	resres	-0.01348048
3011	MF	2003-2008	1397.562716	0	0	0	0	0	0	0	1500	NA	NA	0.154112014	immres	-0.02676223
3012	MM	2003-2013	1777.803042	0	0	0	0	0	0	0	2000	NA	NA	-0.040213604	resres	-0.016892468
3013	MM	2003-2003	1789.553617	0	0	0	0	0	0	0	2000	NA	NA	-0.068790902	resres	-0.017442786
3014	MF	2003-2003	1789.553617	0	0	0	0	0	0	0	2000	NA	NA	0.062664664	resres	-0.01582211
3015	MF	2003-2008	1793.053055	0	0	0	0	0	0	0	2000	NA	NA	-0.005920848	resres	-0.010691904
3016	MM	2003-2003	2127.278316	0	0	0	0	0	0	0	2500	NA	NA	0.051233746	immres	-0.012762744
3017	MM	2003-2003	2197.946175	0	0	0	0	0	0	0	2500	NA	NA	0.056949204	immres	-0.042028582
3018	MM	2003-2008	3162.678219	0	0	0	0	0	0	0	3500	NA	NA	-0.045929064	resres	-0.032353128
3019	MF	2003-2008	3314.837668	0	0.000793457	0.001586914	0.002929688	0.005859376	0	0-0.04	3500	ped	NA	0.154112014	resres	-0.019553142
3020	MM	2003-2008	3501.237539	0	0	0	0	0	0	0	4000	NA	NA	0.119819258	resres	-0.022023466
3021	MM	2003-2013	3766.671917	0	0	0	0	0	0	0	4000	NA	NA	0.136965636	resres	-0.017342178
3022	MM	2003-2008	4013.582942	0	0	0	0	0	0	0	4500	NA	NA	0.10267288	resres	-0.015259328
3023	MM	2003-2008	4270.943366	0	0	0	0	0	0	0	4500	NA	NA	0.00551007	resres	-0.040027404
3024	MM	2003-2008	4577.491755	0	0	0	0	0	0	0	5000	NA	NA	0.051233746	resres	-0.023754598
3025	MM	2003-2008	4614.191545	0	0	0	0	0	0	0	5000	NA	NA	-0.143091874	resres	-0.031493796
3026	MF	2003-2003	4926.04818	0	0	0	0	0	0	0	5000	NA	NA	0.108388338	immres	-0.026024342
3027	MM	2003-2003	5048.829062	0	0	0	0	0	0	0	5500	NA	NA	0.00551007	immres	-0.023093032
3028	MM	2003-2008	5112.752815	0	0	0	0	0	0	0	5500	NA	NA	-0.00020539	resres	-0.025831246
3029	MF	2003-2008	5270.752058	0	0	0	0	0	0	0	5500	NA	NA	0.085526502	resres	-0.043828286
3030	MM	2003-2013	5286.222102	0	0	0	0	0	0	0	5500	NA	NA	0.085526502	resres	-0.016531076
3031	MM	2003-2003	5505.707229	0	0	0	0	0	0	0	6000	NA	NA	-0.051644524	resres	-0.024624036
3032	MM	2003-2008	5600.059229	0	0.000946045	0.00189209	0.002929688	0.005859376	0	0-0.04	6000	ped	NA	0.007629986	resres	-0.058253292
3033	MF	2003-2008	5601.996174	0	0.002563477	0.005126954	0.01171875	0.0234375	0	0-0.04	6000	ped	NA	-0.101358628	resres	-0.035287494
3034	MF	2003-2003	5736.665893	0	0	0	0	0	0	0	6000	NA	NA	0.085526502	resres	-0.026893378
3035	MM	2003-2008	5915.572352	0	0	0	0	0	0	0	6000	NA	NA	0.108388338	resres	-0.034418864
3036	MM	2003-2003	5948.146098	0	0	0	0	0	0	0	6000	NA	NA	0.056949204	resres	-0.023138428
3037	MM	2003-2008	5987.418431	0	0	0	0	0	0	0	6000	NA	NA	-0.228823764	immres	-0.028996322
3038	MM	2003-2013	6807.584066	0	0	0	0	0	0	0	7000	NA	NA	-0.068790902	resres	-0.013433286
3039	MM	2003-2008	922.3675921	0.003	0	0	0	0	0-0.05	0	1000	NA	NA	-0.131660954	resres	0.003036674
3040	MF	2003-2008	1501.75799	0.0057	0	0	0	0	0-0.05	0	2000	NA	NA	0.222697526	resres	0.00090915
3041	MF	2003-2003	1968.393342	0.0081	0	0	0	0	0-0.05	0	2000	NA	NA	0.199835688	immres	-0.005819924
3042	MM	2003-2003	3647.41693	0.0104	0	0	0	0	0-0.05	0	4000	NA	NA	-0.009578742	immres	0.003965184
3043	MM	2003-2003	1786.183045	0.013	0	0	0	0	0-0.05	0	2000	NA	NA	0.0764649	immres	0.009224122
3044	MF	2003-2008	1716.555405	0.0146	0	0	0	0	0-0.05	0	2000	NA	NA	0.196926	resres	-0.004732978
3045	MF	2003-2003	1749.204607	0.0148	0	0	0	0	0-0.05	0	2000	NA	NA	0.062664664	resres	-0.00416306
3046	MM	2003-2013	6364.304769	0.015	0	0	0	0	0-0.05	0	6500	NA	NA	-0.07450636	resres	-0.009916462
3047	MM	2003-2008	6155.296664	0.0159	0	0	0	0	0-0.05	0	6500	NA	NA	-0.137376414	resres	0.00188942
3048	MM	2003-2008	738.9563845	0.02	0	0	0	0	0-0.05	0	1000	NA	NA	0.068380124	resres	-0.001235292
3049	MF	2003-2003	5921.071032	0.0209	0	0	0	0	0-0.05	0	6000	NA	NA	-0.097368198	immres	-0.01696259
3050	MM	2003-2003	5043.703228	0.023	0	0	0	0	0-0.05	0	5500	NA	NA	-0.07450636	immres	0.001836718
3051	MM	2003-2008	1771.958863	0.0237	0	0	0	0	0-0.05	0	2000	NA	NA	-0.005920848	resres	-0.01350383
3052	MF	2003-2008	4897.275417	0.0254	0	0	0	0	0-0.05	0	5000	NA	NA	0.154112014	resres	-0.005476684
3053	MM	2003-2008	4294.755392	0.0264	0.017456055	0.03491211	0.034179688	0.068359376	0-0.05	0-0.04	4500	ped	NA	0.062664664	resres	0.022765294
3054	MM	2003-2008	2009.137143	0.0274	0	0	0	0	0-0.05	0	2500	NA	NA	-0.148807332	resres	0.003691144
3055	MF	2003-2008	3145.610283	0.0277	0	0	0	0	0-0.05	0	3500	NA	NA	-0.028782686	immres	0.013510296
3056	MM	2003-2013	762.1511849	0.0281	0	0	0	0	0-0.05	0	1000	NA	NA	0.034087368	resres	0.009162998
3057	MF	2003-2013	4287.920984	0.0298	0	0	0	0	0-0.05	0	4500	NA	NA	-0.120230036	resres	0.029807424
3058	MM	2003-2008	5285.319387	0.0341	0.000946045	0.00189209	0.002929688	0.005859376	0-0.05	0-0.04	5500	ped	NA	-0.005920848	resres	-0.029693632
3059	MF	2003-2008	4925.373295	0.0361	0	0	0	0	0-0.05	0	5000	NA	NA	0.176973852	resres	0.012405658
3060	MM	2003-2003	4772.020109	0.0362	0.002563477	0.005126954	0.005859375	0.01171875	0-0.05	0-0.04	5000	ped	NA	0.074095582	resres	-0.013280384
3061	MM	2003-2008	6697.420642	0.041	0	0	0	0	0-0.05	0	7000	NA	NA	0.039802826	resres	-0.008066644
3062	MF	2003-2013	5942.217116	0.0448	0	0	0	0	0-0.05	0	6000	NA	NA	-0.028782686	resres	-0.016552102
3063	MF	2003-2003	6340.692087	0.0476	0	0	0	0	0-0.05	0	6500	NA	NA	-0.005920848	resres	-0.011925952
3064	MM	2003-2013	299.653417	0.049	0	0	0	0	0-0.05	0	500	NA	NA	-0.148807332	resres	0.000253718
3065	MF	2003-2008	1212.035225	0.0494	0	0	0	0	0-0.05	0	1500	NA	NA	-0.005920848	resres	0.021960892
3066	MM	2003-2003	5700.285384	0.0502	0	0	0	0	0.05-0.10	0	6000	NA	NA	-0.063075442	resres	-0.009691814
3067	MF	2003-2008	4412.881252	0.0512	0	0	0	0	0.05-0.10	0	4500	NA	NA	0.016940988	resres	0.032712042
3068	MM	2003-2003	5736.665893	0.0582	0	0	0	0	0.05-0.10	0	6000	NA	NA	0.131250176	immres	-0.000769172
3069	MM	2003-2003	2379.638796	0.0597	0.001586914	0.003173828	0.002929688	0.005859376	0.05-0.10	0-0.04	2500	ped	NA	0.125534716	resres	0.02644108
3070	MF	2003-2013	3947.706922	0.0605	0	0	0	0	0.05-0.10	0	4000	NA	NA	0.062664664	resres	0.019335078
3071	MF	2003-2008	5514.867073	0.0634	0	0	0	0	0.05-0.10	0	6000	NA	NA	-0.097368198	resres	0.01851075
3072	MF	2003-2003	2197.946175	0.0656	0	0	0	0	0.05-0.10	0	2500	NA	NA	0.108388338	immres	0.020060578
3073	MF	2003-2003	4469.910577	0.071	0	0	0	0	0.05-0.10	0	4500	NA	NA	-0.07450636	immres	0.024994392
3074	MM	2003-2003	3062.198945	0.0847	0.017456055	0.03491211	0.034179688	0.068359376	0.05-0.10	0-0.04	3500	ped	NA	0.04658601	resres	0.028604454
3075	MF	2003-2008	1921.318033	0.0872	0	0	0	0	0.05-0.10	0	2000	NA	NA	0.314144876	resres	0.024835872
3076	MM	2003-2003	1271.018913	0.1565	0	0	0	0	0.10-0.20	0	1500	NA	NA	0.09695742	immres	0.137341912
3077	MF	2008-2008	419.7071422	0	0	0	0	0	0	0	500	NA	NA	-0.047847972	immres	-0.037554468
3078	FF	2008-2008	470.0338481	0	0	0	0	0	0	0	500	NA	NA	-0.128629878	immres	-0.003575058
3079	MF	2003-2008	553.2601431	0	0	0	0	0	0	0	1000	NA	NA	-0.047847972	immres	-0.031157162
3080	MF	2008-2008	607.1490001	0	0	0	0	0	0	0	1000	NA	NA	0.225503672	immres	-0.035497404
3081	FF	2008-2008	659.835198	0	0	0	0	0	0	0	1000	NA	NA	0.35989013	immres	-0.021362428
3082	MF	2008-2008	699.2753832	0	0	0	0	0	0	0	1000	NA	NA	-0.161744492	immres	-0.004363054
3083	FF	2008-2013	896.9671357	0	0	0	0	0	0	0	1000	NA	NA	-0.277930376	immres	-0.009607588
3084	MF	2008-2008	995.3725929	0	0	0	0	0	0	0	1000	NA	NA	0.08882785	immimm	0.005128342
3085	FF	2003-2008	1040.536534	0	0	0	0	0	0	0	1500	NA	NA	-0.141254554	immres	-0.017092486
3086	FF	2008-2008	1249.118319	0	0	0	0	0	0	0	1500	NA	NA	0.216776678	immres	-0.047898304
3087	MF	2008-2013	1250.796496	0	0	0	0	0	0	0	1500	NA	NA	0.08882785	immres	-0.02676223
3088	MF	2003-2008	1256.206657	0	0	0	0	0	0	0	1500	NA	NA	0.066048546	immimm	-0.013892196
3089	FF	2008-2008	1290.988978	0	0	0	0	0	0	0	1500	NA	NA	0.040979876	immres	-0.018362538
3090	MF	2003-2008	1412.813583	0	0	0	0	0	0	0	1500	NA	NA	-0.27564101	immimm	-0.025024122
3091	MF	2003-2008	1457.093234	0	0	0	0	0	0	0	1500	NA	NA	-0.070627276	immres	-0.029767558
3092	MF	2003-2008	1598.618236	0	0	0	0	0	0	0	2000	NA	NA	-0.138965188	immimm	-0.030293688
3093	FF	2003-2008	1598.618236	0	0	0	0	0	0	0	2000	NA	NA	-0.209592464	immimm	-0.008206746
3094	FF	2008-2013	1773.332611	0	0	0	0	0	0	0	2000	NA	NA	-0.277930376	immres	-0.044361736
3095	MF	2008-2013	1773.332611	0	0	0	0	0	0	0	2000	NA	NA	-0.27564101	immres	-0.03662666
3096	FF	2008-2008	1824.608782	0	0	0	0	0	0	0	2000	NA	NA	-0.141254554	immres	0.005074176
3097	MF	2003-2008	1839.194041	0	0	0	0	0	0	0	2000	NA	NA	0.291283038	immimm	-0.01753219
3098	MF	2008-2008	2293.337906	0	0	0	0	0	0	0	2500	NA	NA	-0.252861706	immres	-0.041095768
3099	MF	2003-2008	2677.636038	0	0	0	0	0	0	0	3000	NA	NA	-0.047847972	immres	-0.01613063
3100	MF	2008-2008	3474.052574	0	0	0	0	0	0	0	3500	NA	NA	-0.184523796	immres	-0.040826376
3101	FF	2008-2008	3594.014338	0	0	0	0	0	0	0	4000	NA	NA	0.154876396	immres	-0.010679152
3102	MF	2008-2008	3872.625004	0	0	0	0	0	0	0	4000	NA	NA	0.179945064	immres	-0.044361736
3103	MF	2003-2008	4092.352757	0	0	0	0	0	0	0	4500	NA	NA	-0.051644524	immimm	-0.028921812
3104	MF	2008-2008	4422.849444	0	0	0	0	0	0	0	4500	NA	NA	0.08882785	immres	-0.024732834
3105	MF	2008-2008	4647.769369	0	0	0	0	0	0	0	5000	NA	NA	-0.184523796	immres	-0.014681048
3106	MF	2008-2008	4664.165507	0	0	0	0	0	0	0	5000	NA	NA	0.020489938	immres	-0.01195051
3107	MF	2008-2008	5279.746663	0	0	0	0	0	0	0	5500	NA	NA	-0.321199618	immres	-0.015033022
3108	FF	2008-2008	5313.750159	0	0	0	0	0	0	0	5500	NA	NA	-0.323488984	immres	-0.027680974
3109	FF	2008-2008	5324.548137	0	0	0	0	0	0	0	5500	NA	NA	-0.255151072	immres	0.000798674
3110	FF	2003-2008	5325.549868	0	0	0	0	0	0	0	5500	NA	NA	-0.574061324	immimm	-0.021953974
3111	MF	2003-2008	5494.087291	0	0	0	0	0	0	0	5500	NA	NA	-0.09340658	immimm	-0.03009367
3112	MF	2003-2008	5533.152855	0	0	0	0	0	0	0	6000	NA	NA	0.043269242	immimm	-0.025824298
3113	FF	2008-2008	5619.831235	0	0	0	0	0	0	0	6000	NA	NA	-0.36904759	immres	-0.022562384
3114	MF	2008-2008	5676.640515	0	0	0	0	0	0	0	6000	NA	NA	-0.116185884	immres	-0.031425522
3115	MF	2008-2008	5778.90405	0	0	0	0	0	0	0	6000	NA	NA	-0.002289366	immres	-0.033230028
3116	MF	2003-2008	5801.206047	0	0	0	0	0	0	0	6000	NA	NA	-0.09340658	immres	-0.019353074
3117	FF	2008-2008	5826.371912	0	0	0	0	0	0	0	6000	NA	NA	-0.209592464	immres	-0.020692814
3118	FF	2003-2008	5923.273672	0	0	0	0	0	0	0	6000	NA	NA	-0.11847525	immres	-0.029625128
3119	MF	2003-2008	5923.273672	0	0	0	0	0	0	0	6000	NA	NA	0.134386458	immimm	-0.023469512
3120	MF	2003-2008	5944.571897	0	0	0	0	0	0	0	6000	NA	NA	0.066048546	immres	-0.061432084
3121	MF	2008-2008	5983.362039	0	0	0	0	0	0	0	6000	NA	NA	-0.211677386	immres	-0.044763102
3122	FF	2008-2008	6041.202744	0	0	0	0	0	0	0	6500	NA	NA	-0.309045584	immres	-0.011066732
3123	MF	2008-2008	6160.689552	0	0	0	0	0	0	0	6500	NA	NA	0.020489938	immimm	-0.023785198
3124	MF	2008-2008	6364.179773	0	0	0	0	0	0	0	6500	NA	NA	0.225503672	immres	-0.00839323
3125	FF	2008-2013	6378.32354	0	0	0	0	0	0	0	6500	NA	NA	-0.050137338	immres	-0.003547598
3126	MF	2003-2008	6390.326522	0	0	0	0	0	0	0	6500	NA	NA	-0.002289366	immres	-0.036285408
3127	MF	2008-2013	6745.93659	0	0	0	0	0	0	0	7000	NA	NA	-0.02506867	immres	-0.006103942
3128	MF	2008-2008	6981.069899	0	0	0	0	0	0	0	7000	NA	NA	-0.184523796	immres	-0.032595292
3129	MF	2008-2013	7217.079468	0	0	0	0	0	0	0	7500	NA	NA	-0.116185884	immres	-0.02623118
3130	MF	2008-2013	1020.186294	0.0022	0	0	0	0	0-0.05	0	1500	NA	NA	-0.138965188	immres	0.0000536
3131	FF	2008-2008	1081.586683	0.0037	0	0	0	0	0-0.05	0	1500	NA	NA	0.018200574	immres	-0.003419398
3132	FF	2003-2008	6151.171823	0.0069	0	0	0	0	0-0.05	0	6500	NA	NA	-0.072916642	immimm	-0.00449134
3133	FF	2003-2008	2125.426749	0.007	0	0	0	0	0-0.05	0	2500	NA	NA	-0.164033856	immimm	0.006982876
3134	FF	2003-2008	499.9750781	0.0097	0	0	0	0	0-0.05	0	500	NA	NA	-0.323488984	immres	0.009656976
3135	FF	2008-2013	4454.981143	0.0107	0	0	0	0	0-0.05	0	4500	NA	NA	-0.391826894	immres	0.00360036
3136	FF	2008-2008	773.2781636	0.0155	0	0	0	0	0-0.05	0	1000	NA	NA	0.018200574	immres	-0.015492342
3137	MF	2003-2008	738.9563845	0.0164	0	0	0	0	0-0.05	0	1000	NA	NA	0.016940988	immres	-0.0126801
3138	FF	2008-2013	4674.817589	0.0169	0	0	0	0	0-0.05	0	5000	NA	NA	-0.346268286	immres	0.012688516
3139	MF	2008-2008	1173.148999	0.0219	0	0	0	0	0-0.05	0	1500	NA	NA	-0.047847972	immres	0.011562602
3140	FF	2008-2008	4910.173055	0.0237	0	0	0	0	0-0.05	0	5000	NA	NA	-0.18681316	immres	0.019910878
3141	MF	2008-2013	5669.850518	0.0239	0	0	0	0	0-0.05	0	6000	NA	NA	-0.09340658	immres	-0.015259328
3142	MF	2008-2008	4952.614686	0.0254	0	0	0	0	0-0.05	0	5000	NA	NA	-0.252861706	immres	-0.011621192
3143	MF	2008-2008	4596.936199	0.0299	0	0	0	0	0-0.05	0	5000	NA	NA	0.157165762	immres	-0.002179066
3144	FF	2008-2008	918.5439052	0.0306	0	0	0	0	0-0.05	0	1000	NA	NA	-0.072916642	immimm	-0.00449134
3145	FF	2003-2008	6651.612878	0.0315	0	0	0	0	0-0.05	0	7000	NA	NA	-0.437385502	immres	-0.017261812
3146	MF	2008-2013	4233.609133	0.0325	0	0	0	0	0-0.05	0	4500	NA	NA	-0.02506867	immres	0.007549228
3147	FF	2003-2008	1457.093234	0.0329	0	0	0	0	0-0.05	0	1500	NA	NA	-0.30070968	immres	-0.005148152
3148	FF	2003-2008	4847.147437	0.0333	0	0	0	0	0-0.05	0	5000	NA	NA	0.086538484	immimm	-0.00760805
3149	MF	2008-2008	6397.221082	0.0402	0	0	0	0	0-0.05	0	6500	NA	NA	-0.435096136	immres	0.029043644
3150	MF	2003-2008	5041.183819	0.0414	0	0	0	0	0-0.05	0	5500	NA	NA	0.202724368	immres	-0.0001296
3151	FF	2008-2008	3630.579559	0.0458	0	0	0	0	0-0.05	0	4000	NA	NA	0.086538484	immimm	0.0061827
3152	MF	2003-2008	3212.210484	0.0482	0	0	0	0	0-0.05	0	3500	NA	NA	0.02925121	immres	0.010820954
3153	MF	2008-2008	3593.681954	0.1651	0	0	0	0	0.10-0.20	0	4000	NA	NA	0.157165762	immres	0.16220281
3154	MF	2008-2008	659.835198	0.5	0.25	0.5	0.5	1	0.40+	0.225+	1000	PO	PO_m	1	immres	0.499746186
3155	MF	2003-2008	1278.115716	0	0	0	0	0	0	0	1500	NA	NA	-0.084508414	immres	-0.021089198
3156	MF	2003-2003	1408.74883	0	0	0	0	0	0	0	1500	NA	NA	0.038731178	immres	-0.016668038
3157	FF	2003-2003	1557.84305	0	0	0	0	0	0	0	2000	NA	NA	0.028166518	immres	-0.003232928
3158	MF	2003-2008	1689.509735	0	0	0	0	0	0	0	2000	NA	NA	0.186618688	immres	-0.00248915
3159	MF	2003-2008	1888.213572	0	0	0	0	0	0	0	2000	NA	NA	0.088027014	immres	-0.006429114
3160	MF	2003-2003	2334.357895	0	0	0	0	0	0	0	2500	NA	NA	0.208173536	immimm	-0.00238308
3161	FF	2003-2013	2602.283698	0	0	0	0	0	0	0	3000	NA	NA	-0.31690434	immres	-0.011452804
3162	MF	2003-2013	2699.485581	0	0	0	0	0	0	0	3000	NA	NA	-0.084508414	immres	-0.018005622
3163	MF	2003-2013	2944.546926	0	0	0	0	0	0	0	3000	NA	NA	-0.109156334	immres	-0.014686556
3164	FF	2003-2008	3524.347999	0	0	0	0	0	0	0	4000	NA	NA	-0.242960586	immres	0.004345986
3165	MF	2003-2008	5004.351764	0	0	0	0	0	0	0	5500	NA	NA	-0.109156334	immres	-0.019773738
3166	FF	2003-2008	5259.701029	0	0	0	0	0	0	0	5500	NA	NA	-0.070425156	immimm	-0.008341038
3167	MF	2003-2008	5401.691003	0	0	0	0	0	0	0	5500	NA	NA	0.260562444	immres	-0.002211306
3168	MF	2003-2003	5682.543636	0	0	0	0	0	0	0	6000	NA	NA	-0.133804252	immimm	-0.014871616
3169	MF	2003-2013	5839.620054	0	0	0	0	0	0	0	6000	NA	NA	0.383802038	immres	-0.021746748
3170	FF	2003-2013	6089.373283	0	0	0	0	0	0	0	6500	NA	NA	0.299293622	immres	-0.01718811
3171	FF	2003-2003	6852.195111	0	0	0	0	0	0	0	7000	NA	NA	-0.366200178	immimm	-0.037559432
3172	FF	2003-2008	7086.21415	0	0	0	0	0	0	0	7500	NA	NA	0.274645704	immres	-0.007056614
3173	MF	2003-2003	7138.569381	0	0	0	0	0	0	0	7500	NA	NA	0.038731178	immimm	-0.024961904
3174	MF	2003-2008	7482.818266	0	0	0	0	0	0	0	7500	NA	NA	-0.113505966	immres	-0.025144108
3175	MF	2003-2008	7712.081213	0	0	0	0	0	0	0	8000	NA	NA	-0.207748008	immres	0.00523816
3176	MF	2003-2008	7928.488787	0	0	0	0	0	0	0	8000	NA	NA	0.211266608	immres	-0.011789366
3177	MF	2003-2013	8731.833422	0	0	0	0	0	0	0	9000	NA	NA	0.01408326	immres	-0.018291526
3178	MF	2003-2008	3818.057057	0.0017	0	0	0	0	0-0.05	0	4000	NA	NA	-0.109156334	immres	0.00104027
3179	MF	2003-2003	7947.900172	0.0041	0	0	0	0	0-0.05	0	8000	NA	NA	0.137322852	immres	-0.000747204
3180	FF	2003-2003	2696.305481	0.0056	0	0	0	0	0-0.05	0	3000	NA	NA	-0.31690434	immimm	0.00494005
3181	MF	2003-2008	5974.96403	0.0086	0	0	0	0	0-0.05	0	6000	NA	NA	-0.059860496	immres	0.008175146
3182	FF	2003-2008	5039.344706	0.0102	0	0	0	0	0-0.05	0	5500	NA	NA	-0.045777236	immres	0.01019851
3183	FF	2003-2003	7454.887021	0.0106	0	0	0	0	0-0.05	0	7500	NA	NA	-0.045777236	immimm	-0.00432783
3184	MF	2003-2008	1239.663253	0.011	0	0	0	0	0-0.05	0	1500	NA	NA	-0.059860496	immres	0.008930824
3185	MF	2003-2013	8233.721608	0.0113	0	0	0	0	0-0.05	0	8500	NA	NA	-0.084508414	immres	-0.009558782
3186	FF	2003-2008	954.1813597	0.0145	0	0	0	0	0-0.05	0	1000	NA	NA	0.077462356	immres	0.010661132
3187	MF	2003-2008	1706.242453	0.0147	0	0	0	0	0-0.05	0	2000	NA	NA	0.063379096	immres	-0.012776206
3188	MF	2003-2003	4188.394262	0.0148	0	0	0	0	0-0.05	0	4500	NA	NA	-0.281691762	immres	0.014846422
3189	MF	2003-2008	8342.518894	0.015	0	0	0	0	0-0.05	0	8500	NA	NA	-0.01056466	immres	0.009970502
3190	FF	2003-2008	1706.242453	0.0164	0	0	0	0	0-0.05	0	2000	NA	NA	-0.021129318	immimm	-0.002268534
3191	FF	2003-2008	1193.75949	0.0165	0	0	0	0	0-0.05	0	1500	NA	NA	-0.144368912	immimm	0.01303748
3192	MF	2003-2003	568.4044215	0.0181	0	0	0	0	0-0.05	0	1000	NA	NA	0.137322852	immimm	0.011532058
3193	MF	2003-2013	7174.252937	0.0189	0	0	0	0	0-0.05	0	7500	NA	NA	0.088027014	immres	0.003007812
3194	MF	2003-2008	7382.194923	0.0212	0	0	0	0	0-0.05	0	7500	NA	NA	0.260562444	immimm	0.02118368
3195	MF	2003-2003	7199.367816	0.0237	0	0	0	0	0-0.05	0	7500	NA	NA	0.211266608	immres	-0.016442316
3196	MF	2003-2008	6420.230735	0.0242	0	0	0	0	0-0.05	0	6500	NA	NA	-0.01056466	immres	0.00486557
3197	MF	2003-2003	7272.530302	0.0244	0	0	0	0	0-0.05	0	7500	NA	NA	0.16197077	immres	-0.004181252
3198	FF	2003-2013	2194.571514	0.0248	0	0	0	0	0-0.05	0	2500	NA	NA	-0.045777236	immres	-0.006837816
3199	FF	2003-2008	7599.252169	0.0261	0	0	0	0	0-0.05	0	8000	NA	NA	-0.464791852	immres	-0.006283046
3200	MF	2003-2003	1337.888737	0.0265	0	0	0	0	0-0.05	0	1500	NA	NA	0.137322852	immres	0.017275612
3201	MF	2003-2008	7189.300322	0.0279	0	0	0	0	0-0.05	0	7500	NA	NA	-0.084508414	immres	-0.018628674
3202	MF	2003-2003	6424.411535	0.0302	0	0	0	0	0-0.05	0	6500	NA	NA	-0.207748008	immres	-0.010779944
3203	FF	2003-2008	7244.013059	0.0303	0	0	0	0	0-0.05	0	7500	NA	NA	-0.218312666	immres	0.030276278
3204	MF	2003-2008	6195.977618	0.0305	0	0	0	0	0-0.05	0	6500	NA	NA	0.137322852	immres	-0.00425455
3205	MF	2003-2008	1686.899264	0.0316	0	0	0	0	0-0.05	0	2000	NA	NA	-0.059860496	immres	0.031550626
3206	MF	2003-2003	2402.074122	0.0327	0	0	0	0	0-0.05	0	2500	NA	NA	-0.16299512	immres	-0.010997256
3207	MF	2003-2008	6032.353235	0.033	0	0	0	0	0-0.05	0	6500	NA	NA	-0.059860496	immres	0.021490754
3208	MF	2003-2003	7069.036896	0.036	0	0	0	0	0-0.05	0	7500	NA	NA	0.186618688	immimm	0.011607396
3209	FF	2003-2008	6879.302533	0.0363	0	0	0	0	0-0.05	0	7000	NA	NA	-0.070425156	immres	0.021720362
3210	FF	2003-2008	629.2116123	0.0366	0	0	0	0	0-0.05	0	1000	NA	NA	-0.193664748	immres	0.01515627
3211	MF	2003-2008	7342.781209	0.0386	0	0	0	0	0-0.05	0	7500	NA	NA	-0.035212578	immres	-0.017474442
3212	FF	2003-2008	1239.663253	0.0394	0	0	0	0	0-0.05	0	1500	NA	NA	0.052814438	immres	0.014596124
3213	MF	2003-2008	6518.199294	0.04	0	0	0	0	0-0.05	0	7000	NA	NA	-0.059860496	immres	0.007242364
3214	MF	2003-2003	4530.879278	0.0422	0	0	0	0	0-0.05	0	5000	NA	NA	-0.072428012	immres	0.040323464
3215	MF	2003-2008	2557.184245	0.0432	0	0	0	0	0-0.05	0	3000	NA	NA	-0.059860496	immimm	0.007541598
3216	FF	2003-2013	6200.069309	0.0433	0	0	0	0	0-0.05	0	6500	NA	NA	-0.242960586	immres	0.012606744
3217	MF	2003-2013	2194.571514	0.0437	0	0	0	0	0-0.05	0	2500	NA	NA	0.038731178	immres	0.033749792
3218	FF	2003-2003	7170.688529	0.0443	0	0	0	0	0-0.05	0	7500	NA	NA	0.077462356	immres	-0.015492394
3219	FF	2003-2008	6532.299872	0.0489	0	0	0	0	0-0.05	0	7000	NA	NA	0.0035186	immres	0.030071954
3220	FF	2003-2013	7929.79277	0.0491	0	0	0	0	0-0.05	0	8000	NA	NA	0.447181134	immres	0.016329842
3221	FF	2003-2003	1408.74883	0.0494	0	0	0	0	0-0.05	0	1500	NA	NA	-0.16901683	immres	0.022665552
3222	MF	2003-2008	5182.579066	0.05	0	0	0	0	0-0.05	0	5500	NA	NA	-0.15845217	immres	0.013059798
3223	FF	2003-2008	2136.419402	0.0538	0	0	0	0	0.05-0.10	0	2500	NA	NA	0.087919048	immres	0.035099178
3224	FF	2003-2003	6359.038832	0.0551	0	0	0	0	0.05-0.10	0	6500	NA	NA	0.274645704	immimm	0.032517356
3225	MF	2003-2003	2685.127224	0.0601	0	0	0	0	0.05-0.10	0	3000	NA	NA	0.01408326	immimm	0.030937814
3226	FF	2003-2008	1085.940854	0.0625	0	0	0	0	0.05-0.10	0	1500	NA	NA	-0.045777236	immres	0.02069834
3227	FF	2003-2003	568.4044215	0.0632	0	0	0	0	0.05-0.10	0	1000	NA	NA	-0.31690434	immimm	0.047235206
3228	MF	2003-2003	7170.688529	0.0701	0	0	0	0	0.05-0.10	0	7500	NA	NA	0.3345062	immimm	0.031055242
3229	FF	2003-2003	8054.167605	0.0749	0	0	0	0	0.05-0.10	0	8500	NA	NA	-0.119720992	immres	0.023509482
3230	FF	2003-2003	667.3393416	0.0774	0	0	0	0	0.05-0.10	0	1000	NA	NA	-0.267608504	immres	0.041843466
3231	FF	2003-2008	6828.910196	0.0873	0	0	0	0	0.05-0.10	0	7000	NA	NA	-0.16901683	immres	0.06370546
3232	MF	2003-2008	5767.898866	0.0902	0	0	0	0	0.05-0.10	0	6000	NA	NA	-0.183100088	immres	0.06497175
3233	MF	2003-2003	326.2382384	0.0915	0	0	0	0	0.05-0.10	0	500	NA	NA	-0.257043844	immimm	0.072980082
3234	FF	2003-2008	580.2978035	0.1006	0	0	0	0	0.10-0.20	0	1000	NA	NA	0.595068644	immres	0.059004478
3235	MM	2003-2013	666.1676065	0.2569	0.125	0.25	0.1875	0.375	0.20-0.30	0.10-0.225	1000	AV	AV_d	0.544413924	resres	0.2341391
3236	MF	2003-2013	919.6646182	0.1853	0.125	0.25	0	0	0.10-0.20	0.10-0.225	1000	G1	G1_md	-0.002289366	resres	0.170748238
3237	MM	2003-2008	985.0708858	0.2454	0.125	0.25	0.25	0.5	0.20-0.30	0.10-0.225	1000	G1	G1_md	0.48177084	resres	0.225846496
3238	MM	2003-2008	446.5179168	0.0948	0.0625	0.125	0.1875	0.375	0.05-0.10	0.04-0.10	500	GAV	GAV	0.537047792	resres	0.080459402
3239	MM	2003-2008	705.2040839	0.0963	0.0625	0.125	0.1875	0.375	0.05-0.10	0.04-0.10	1000	GAV	GAV	0.476076014	resres	0.091581484
3240	MM	2003-2003	558.4730074	0	0.001953125	0.00390625	0	0	0	0-0.04	1000	ped	NA	-0.042153146	resres	-0.054291912
3241	MF	2003-2008	590.5947172	0	0	0	0	0	0	0	1000	NA	NA	-0.002289366	resres	-0.079870678
3242	MM	2003-2013	649.2889187	0	0.015625	0.03125	0.03125	0.0625	0	0-0.04	1000	ped	NA	0.105912328	resres	-0.035872498
3243	MM	2003-2003	882.0638356	0	0	0	0	0	0	0	1000	NA	NA	0.083133024	resres	-0.044161512
3244	MF	2003-2008	939.8841471	0	0	0	0	0	0	0	1000	NA	NA	-0.028782686	resres	-0.031625566
3245	MM	2003-2003	983.085449	0	0	0	0	0	0	0	1000	NA	NA	0.08882785	resres	-0.03175737
3246	MF	2003-2008	996.9436143	0	0	0	0	0	0	0	1000	NA	NA	0.111607154	resres	-0.030425304
3247	MF	2003-2003	1034.986425	0	0	0	0	0	0	0	1500	NA	NA	0.384958798	immres	-0.066688288
3248	MF	2003-2008	1187.575955	0	0	0	0	0	0	0	1500	NA	NA	0.134386458	resres	-0.031562052
3249	MM	2003-2013	1197.947632	0	0	0	0	0	0	0	1500	NA	NA	-0.059237624	resres	-0.052689036
3250	MM	2003-2008	1251.288176	0	0	0	0	0	0	0	1500	NA	NA	0.026184764	resres	-0.080808084
3251	MM	2003-2003	1273.255175	0	0	0	0	0	0	0	1500	NA	NA	0.020489938	resres	-0.043494888
3252	MF	2003-2003	1354.362378	0	0	0	0	0	0	0	1500	NA	NA	0.111607154	resres	-0.038963696
3253	MF	2003-2003	1405.507239	0	0	0	0	0	0	0	1500	NA	NA	-0.02506867	immres	-0.023592592
3254	MM	2003-2008	1479.371711	0	0	0	0	0	0	0	1500	NA	NA	-0.019373844	immres	-0.034880186
3255	MM	2003-2003	1508.035875	0	0	0	0	0	0	0	2000	NA	NA	0.071743372	immres	-0.065816294
3256	MF	2003-2013	1594.80907	0	0	0	0	0	0	0	2000	NA	NA	-0.09340658	resres	-0.03004122
3257	MM	2003-2008	1620.653158	0	0	0	0	0	0	0	2000	NA	NA	0.026184764	resres	-0.028899332
3258	MM	2003-2008	1645.176674	0	0	0	0	0	0	0	2000	NA	NA	-0.02506867	resres	-0.015514142
3259	MM	2003-2008	1893.219176	0	0	0	0	0	0	0	2000	NA	NA	0.077438198	resres	-0.034086464
3260	MM	2003-2013	2264.304408	0	0	0	0	0	0	0	2500	NA	NA	0.00340546	resres	-0.027755984
3261	MF	2003-2013	2294.213392	0	0.000976563	0.001953126	0	0	0	0-0.04	2500	ped	NA	-0.02506867	resres	-0.052361288
3262	MM	2003-2003	2307.180119	0	0	0	0	0	0	0	2500	NA	NA	-0.017351768	immres	-0.014365092
3263	MF	2003-2008	2619.980649	0	0	0	0	0	0	0	3000	NA	NA	0.225503672	resres	-0.020632102
3264	MM	2003-2008	2735.113681	0	0	0	0	0	0	0	3000	NA	NA	-0.070627276	resres	-0.026093306
3265	MM	2003-2008	2747.535072	0	0	0	0	0	0	0	3000	NA	NA	-0.013679018	resres	-0.03056209
3266	MF	2003-2008	2852.224902	0	0	0	0	0	0	0	3000	NA	NA	0.179945064	immres	-0.010117788
3267	MM	2003-2003	3142.669073	0	0	0	0	0	0	0	3500	NA	NA	-0.230770788	resres	-0.029878146
3268	MM	2003-2003	3525.720082	0	0	0	0	0	0	0	4000	NA	NA	0.14577611	resres	-0.018082662
3269	MM	2003-2008	3910.118952	0	0	0	0	0	0	0	4000	NA	NA	-0.09340658	resres	-0.064944746
3270	MM	2003-2003	4998.652045	0	0	0	0	0	0	0	5000	NA	NA	-0.042153146	immres	-0.020041364
3271	MM	2003-2008	5209.617483	0	0	0	0	0	0	0	5500	NA	NA	0.00340546	immres	-0.042428516
3272	MF	2003-2013	5535.515049	0	0	0	0	0	0	0	6000	NA	NA	-0.09340658	resres	-0.044028278
3273	MM	2003-2013	5640.485292	0	0	0	0	0	0	0	6000	NA	NA	0.140081284	resres	-0.021831904
3274	MF	2003-2008	6001.391572	0	0	0	0	0	0	0	6500	NA	NA	-0.013633276	resres	-0.018947622
3275	MM	2003-2008	6012.846989	0	0	0	0	0	0	0	6500	NA	NA	-0.12188071	resres	-0.010517518
3276	MF	2003-2003	6133.068891	0	0	0	0	0	0	0	6500	NA	NA	0.08882785	resres	-0.027699682
3277	MF	2003-2008	6203.108955	0	0	0	0	0	0	0	6500	NA	NA	-0.184523796	immres	-0.012092032
3278	MM	2003-2008	6404.792415	0	0	0	0	0	0	0	6500	NA	NA	-0.030763494	resres	-0.023647172
3279	MM	2003-2008	6746.936024	0	0.001953125	0.00390625	0	0	0	0-0.04	7000	ped	NA	0.054658894	resres	-0.03889835
3280	MM	2003-2003	6754.40294	0	0	0	0	0	0	0	7000	NA	NA	0.071743372	resres	-0.03249828
3281	MF	2003-2008	6862.903889	0	0	0	0	0	0	0	7000	NA	NA	-0.002289366	resres	-0.018911848
3282	MF	2003-2008	7076.173441	0	0.000976563	0.001953126	0	0	0	0-0.04	7500	ped	NA	-0.070627276	resres	-0.049825052
3283	MF	2003-2008	7117.05397	0	0	0	0	0	0	0	7500	NA	NA	0.020489938	immres	-0.020840926
3284	MM	2003-2003	7326.79891	0	0	0	0	0	0	0	7500	NA	NA	-0.087711754	immres	-0.013774274
3285	MM	2003-2003	7588.762851	0	0	0	0	0	0	0	8000	NA	NA	0.154112014	immres	-0.023485222
3286	MF	2003-2013	7608.274057	0	0	0	0	0	0	0	8000	NA	NA	-0.2073031	resres	-0.066688288
3287	MM	2003-2003	7612.47169	0	0.00390625	0.0078125	0	0	0	0-0.04	8000	ped	NA	0.140081284	resres	-0.021718476
3288	MM	2003-2003	7749.936986	0	0	0	0	0	0	0	8000	NA	NA	-0.087711754	immres	-0.026837642
3289	MM	2003-2003	1354.362378	0.0042	0	0	0	0	0-0.05	0	1500	NA	NA	0.100217502	immres	-0.002587512
3290	MM	2003-2013	5098.970279	0.0053	0	0	0	0	0-0.05	0	5500	NA	NA	0.100217502	resres	0.00220133
3291	MF	2003-2003	7749.936986	0.0144	0	0	0	0	0-0.05	0	8000	NA	NA	-0.2073031	immres	-0.007962922
3292	MF	2003-2008	4688.986574	0.0171	0	0	0	0	0-0.05	0	5000	NA	NA	0.043269242	resres	-0.008762892
3293	MM	2003-2008	2474.775949	0.0189	0	0	0	0	0-0.05	0	2500	NA	NA	-0.070627276	resres	0.004036638
3294	MM	2003-2008	1039.136584	0.0196	0	0	0	0	0-0.05	0	1500	NA	NA	0.014795112	resres	-0.017113064
3295	MM	2003-2003	1240.937569	0.0201	0	0	0	0	0-0.05	0	1500	NA	NA	0.054658894	immres	0.01174123
3296	MM	2003-2008	1042.78317	0.0203	0	0	0	0	0-0.05	0	1500	NA	NA	-0.144660014	resres	-0.016882092
3297	MM	2003-2008	6862.903889	0.0207	0	0	0	0	0-0.05	0	7000	NA	NA	-0.116185884	resres	-0.015854426
3298	MM	2003-2013	7608.274057	0.0211	0	0	0	0	0-0.05	0	8000	NA	NA	-0.156049666	resres	-0.004178304
3299	MF	2003-2003	7674.594078	0.0233	0	0	0	0	0-0.05	0	8000	NA	NA	0.134386458	immres	-0.015103364
3300	MM	2003-2003	5860.788017	0.0234	0	0	0	0	0-0.05	0	6000	NA	NA	0.00551007	resres	-0.019892742
3301	MF	2003-2003	994.2537302	0.0238	0	0	0	0	0-0.05	0	1000	NA	NA	-0.184523796	immres	-0.019641582
3302	MM	2003-2008	6203.108955	0.0243	0	0	0	0	0-0.05	0	6500	NA	NA	0.100217502	resres	-0.013715358
3303	MF	2003-2008	6764.660493	0.0261	0	0	0	0	0-0.05	0	7000	NA	NA	-0.002289366	resres	-0.020171588
3304	MM	2003-2008	2360.075122	0.033	0	0	0	0	0-0.05	0	2500	NA	NA	-0.087711754	resres	-0.006705818
3305	MF	2003-2008	7428.451764	0.034	0	0	0	0	0-0.05	0	7500	NA	NA	0.179945064	resres	-0.005449356
3306	MF	2003-2008	1929.17191	0.0358	0	0	0	0	0-0.05	0	2000	NA	NA	-0.047847972	resres	-0.00325056
3307	MM	2003-2008	5862.771332	0.0396	0	0	0	0	0-0.05	0	6000	NA	NA	-0.184523796	resres	-0.008478108
3308	MM	2003-2008	1619.805411	0.0403	0	0	0	0	0-0.05	0	2000	NA	NA	-0.076322102	resres	-0.01108723
3309	MF	2003-2008	452.6487822	0.0424	0.000976563	0.001953126	0	0	0-0.05	0-0.04	500	ped	NA	-0.09340658	resres	-0.021571
3310	MF	2003-2003	7612.47169	0.0438	0	0	0	0	0-0.05	0	8000	NA	NA	0.020489938	resres	-0.01470348
3311	MM	2003-2008	942.5960429	0.0441	0	0	0	0	0-0.05	0	1000	NA	NA	-0.02506867	resres	-0.00520494
3312	MF	2003-2008	7450.183752	0.0592	0	0	0	0	0.05-0.10	0	7500	NA	NA	-0.120230036	resres	0.001254064
3313	MF	2003-2003	7053.721029	0.0594	0	0	0	0	0.05-0.10	0	7500	NA	NA	-0.138965188	resres	0.008542982
3314	MF	2003-2003	7651.776898	0.0731	0	0	0	0	0.05-0.10	0	8000	NA	NA	0.112674934	immres	0.014951946
3315	MF	2003-2003	551.3383807	0.5	0.25	0.5	0.5	1	0.40+	0.225+	1000	PO	PO_d	1	resres	0.475684464
3316	MF	2003-2003	1098.911011	0.2269	0.125	0.25	0.375	0.75	0.20-0.30	0.10-0.225	1500	AV	AV_d	0.726648354	resres	0.197419506
3317	MM	2003-2003	564.0340593	0.479	0.25	0.5	0.375	0.75	0.40+	0.225+	1000	FS	FS	0.675394922	resres	0.478951906
3318	MM	2003-2008	280.777955	0.2442	0.125	0.25	0.25	0.5	0.20-0.30	0.10-0.225	500	G1	G1_md	0.458991536	resres	0.21203154
3319	MM	2003-2008	373.7598828	0.2688	0.125	0.25	0.25	0.5	0.20-0.30	0.10-0.225	500	G1	G1_md	0.519901414	resres	0.227038662
3320	MF	2003-2013	987.6608983	0.1028	0.0625	0.125	0	0	0.10-0.20	0.04-0.10	1000	GAV	GAV	-0.09340658	resres	0.06239374
3321	MM	2003-2008	1519.717819	0.1212	0.0625	0.125	0.1875	0.375	0.10-0.20	0.04-0.10	2000	GAV	GAV	0.316620888	resres	0.092178264
3322	MF	2003-2008	91.63590999	0	0	0	0	0	0	0	500	NA	NA	0.08882785	resres	-0.069940732
3323	MF	2003-2008	439.7615035	0	0.000976563	0.001953126	0	0	0	0-0.04	500	ped	NA	-0.184523796	resres	-0.040030416
3324	MF	2003-2008	443.5890553	0	0	0	0	0	0	0	500	NA	NA	0.020489938	resres	-0.040694634
3325	MF	2003-2003	497.645858	0	0	0	0	0	0	0	500	NA	NA	0.339400192	immres	-0.036632278
3326	MM	2003-2003	556.6710339	0	0.001953125	0.00390625	0	0	0	0-0.04	1000	ped	NA	-0.059237624	resres	-0.085005786
3327	MF	2003-2008	692.1166448	0	0	0	0	0	0	0	1000	NA	NA	-0.02506867	resres	-0.049627332
3328	MM	2003-2008	723.5529283	0	0	0	0	0	0	0	1000	NA	NA	-0.03645832	resres	-0.095400092
3329	MM	2003-2008	746.1174304	0	0	0	0	0	0	0	1000	NA	NA	-0.127575536	resres	-0.027243824
3330	MF	2003-2008	804.3821293	0	0	0	0	0	0	0	1000	NA	NA	-0.07450636	resres	-0.031425522
3331	MF	2003-2003	843.6075509	0	0	0	0	0	0	0	1000	NA	NA	-0.09340658	immres	-0.037083764
3332	MM	2003-2003	906.4789021	0	0	0	0	0	0	0	1000	NA	NA	-0.06493245	resres	-0.049361398
3333	MM	2003-2003	1016.035359	0	0	0	0	0	0	0	1500	NA	NA	-0.002289366	resres	-0.028305504
3334	MF	2003-2013	1031.932696	0	0	0	0	0	0	0	1500	NA	NA	0.157165762	resres	-0.028311496
3335	MM	2003-2003	1038.101161	0	0	0	0	0	0	0	1500	NA	NA	0.06035372	resres	-0.059166864
3336	MM	2003-2008	1066.713701	0	0	0	0	0	0	0	1500	NA	NA	-0.116185884	resres	-0.02449316
3337	MM	2003-2013	1090.280716	0	0.015625	0.03125	0.03125	0.0625	0	0-0.04	1500	ped	NA	0.03187959	resres	-0.02791916
3338	MM	2003-2008	1126.404941	0	0	0	0	0	0	0	1500	NA	NA	0.020489938	resres	-0.04476341
3339	MM	2003-2003	1134.459069	0	0	0	0	0	0	0	1500	NA	NA	0.066048546	immres	-0.073811916
3340	MF	2003-2003	1223.047219	0	0	0	0	0	0	0	1500	NA	NA	-0.070627276	immres	-0.04129673
3341	MM	2003-2008	1286.579481	0	0	0	0	0	0	0	1500	NA	NA	0.037574416	resres	-0.006548638
3342	MM	2003-2008	1329.235273	0	0	0	0	0	0	0	1500	NA	NA	0.048964068	resres	-0.044361888
3343	MF	2003-2008	1430.224877	0	0	0	0	0	0	0	1500	NA	NA	0.020489938	resres	-0.033102264
3344	MF	2003-2003	1459.6229	0	0	0	0	0	0	0	1500	NA	NA	-0.02506867	resres	-0.038831074
3345	MM	2003-2003	1459.6229	0	0	0	0	0	0	0	1500	NA	NA	0.00340546	immres	-0.030683548
3346	MM	2003-2008	1512.559741	0	0	0	0	0	0	0	2000	NA	NA	-0.156049666	resres	-0.03856593
3347	MM	2003-2013	1606.02623	0	0	0	0	0	0	0	2000	NA	NA	-0.030763494	resres	-0.053553894
3348	MM	2003-2008	1661.954993	0	0	0	0	0	0	0	2000	NA	NA	-0.104796232	immres	-0.046431642
3349	MM	2003-2013	1705.238344	0	0	0	0	0	0	0	2000	NA	NA	-0.070627276	resres	-0.052430116
3350	MM	2003-2003	1743.496097	0	0	0	0	0	0	0	2000	NA	NA	-0.00020539	immres	-0.030668254
3351	MF	2003-2013	1757.531749	0	0.000976563	0.001953126	0	0	0	0-0.04	2000	ped	NA	0.066048546	resres	-0.040428844
3352	MF	2003-2008	2104.374268	0	0	0	0	0	0	0	2500	NA	NA	0.020489938	resres	-0.030898748
3353	MM	2003-2008	2172.960821	0	0	0	0	0	0	0	2500	NA	NA	-0.12188071	resres	-0.020292778
3354	MM	2003-2008	2199.828232	0	0	0	0	0	0	0	2500	NA	NA	0.00340546	resres	-0.050227232
3355	MM	2003-2008	2235.15106	0	0	0	0	0	0	0	2500	NA	NA	0.026184764	resres	-0.018902254
3356	MF	2003-2008	2288.544964	0	0	0	0	0	0	0	2500	NA	NA	0.225503672	immres	-0.021640488
3357	MM	2003-2003	2669.095405	0	0	0	0	0	0	0	3000	NA	NA	-0.103648922	resres	-0.033657988
3358	MM	2003-2003	2990.40408	0	0	0	0	0	0	0	3000	NA	NA	-0.06493245	resres	-0.038159588
3359	MM	2003-2008	3374.230162	0	0	0	0	0	0	0	3500	NA	NA	-0.06493245	resres	-0.064673006
3360	MF	2003-2008	4129.036291	0	0	0	0	0	0	0	4500	NA	NA	0.08882785	resres	-0.032962002
3361	MM	2003-2013	4547.245218	0	0	0	0	0	0	0	5000	NA	NA	0.06035372	resres	-0.032770584
3362	MM	2003-2008	4676.171291	0	0	0	0	0	0	0	5000	NA	NA	-0.116185884	immres	-0.048093722
3363	MF	2003-2013	4983.952228	0	0	0	0	0	0	0	5000	NA	NA	-0.09340658	resres	-0.04109467
3364	MM	2003-2013	5084.253858	0	0	0	0	0	0	0	5500	NA	NA	0.168555412	resres	-0.027968314
3365	MM	2003-2003	5308.371104	0	0	0	0	0	0	0	5500	NA	NA	-0.028782686	resres	-0.035361914
3366	MF	2003-2008	5454.071514	0	0	0	0	0	0	0	5500	NA	NA	-0.114996604	resres	-0.022060304
3367	MF	2003-2003	5613.698415	0	0	0	0	0	0	0	6000	NA	NA	0.157165762	resres	-0.043561764
3368	MF	2003-2008	5667.088499	0	0	0	0	0	0	0	6000	NA	NA	-0.321199618	immres	-0.066360772
3369	MM	2003-2008	5887.699606	0	0	0	0	0	0	0	6000	NA	NA	0.043269242	resres	-0.052485906
3370	MM	2003-2008	6199.661566	0	0.001953125	0.00390625	0	0	0	0-0.04	6500	ped	NA	-0.06493245	resres	-0.046293356
3371	MM	2003-2003	6216.865252	0	0	0	0	0	0	0	6500	NA	NA	0.020489938	resres	-0.016573098
3372	MM	2003-2008	6326.421429	0	0	0	0	0	0	0	6500	NA	NA	-0.133270362	resres	-0.047690982
3373	MF	2003-2008	6326.421429	0	0	0	0	0	0	0	6500	NA	NA	-0.2073031	resres	-0.025576362
3374	MF	2003-2008	6559.968051	0	0.000976563	0.001953126	0	0	0	0-0.04	7000	ped	NA	-0.138965188	resres	-0.070613668
3375	MF	2003-2008	6911.847666	0	0	0	0	0	0	0	7000	NA	NA	-0.234539224	resres	-0.043828234
3376	MM	2003-2003	7029.521188	0	0	0	0	0	0	0	7500	NA	NA	0.056949204	immres	-0.04016028
3377	MF	2003-2013	7050.576689	0	0	0	0	0	0	0	7500	NA	NA	-0.230082402	resres	-0.060889984
3378	MM	2003-2013	7050.576689	0	0	0	0	0	0	0	7500	NA	NA	-0.230082402	resres	-0.025638298
3379	MM	2003-2003	7067.078284	0	0.00390625	0.0078125	0	0	0	0-0.04	7500	ped	NA	-0.002289366	resres	-0.025183872
3380	MF	2003-2003	7112.471916	0	0	0	0	0	0	0	7500	NA	NA	0.08882785	immres	-0.028436766
3381	MM	2003-2003	7224.84336	0	0	0	0	0	0	0	7500	NA	NA	-0.09340658	immres	-0.017712658
3382	MF	2003-2003	7224.84336	0	0	0	0	0	0	0	7500	NA	NA	-0.27564101	immres	-0.026831082
3383	MM	2003-2003	6817.948086	0.0118	0	0	0	0	0-0.05	0	7000	NA	NA	-0.09340658	immres	-0.002650888
3384	MM	2003-2008	5334.913891	0.0214	0	0	0	0	0-0.05	0	5500	NA	NA	-0.167439318	resres	-0.013751132
3385	MM	2003-2008	5522.102479	0.024	0	0	0	0	0-0.05	0	6000	NA	NA	0.009100286	resres	-0.019581176
3386	MM	2003-2003	827.0509114	0.0277	0	0	0	0	0-0.05	0	1000	NA	NA	-0.099101406	immres	0.003672898
3387	MF	2003-2008	6578.236813	0.0291	0	0	0	0	0-0.05	0	7000	NA	NA	-0.002289366	immres	-0.012716032
3388	MM	2003-2003	4476.555541	0.031	0	0	0	0	0-0.05	0	4500	NA	NA	-0.059237624	immres	-0.006320352
3389	MM	2003-2008	5667.088499	0.0317	0	0	0	0	0-0.05	0	6000	NA	NA	0.00340546	resres	-0.017582782
3390	MM	2003-2008	1056.934624	0.033	0	0	0	0	0-0.05	0	1500	NA	NA	-0.059237624	resres	-0.00237906
3391	MF	2003-2003	6536.175959	0.0349	0	0	0	0	0-0.05	0	7000	NA	NA	-0.09340658	resres	-0.014914548
3392	MM	2003-2008	1807.591104	0.0372	0	0	0	0	0-0.05	0	2000	NA	NA	-0.03645832	resres	-0.000579814
3393	MF	2003-2008	6903.841998	0.0435	0	0	0	0	0-0.05	0	7000	NA	NA	-0.02506867	resres	0.001074654
3394	MF	2003-2003	7143.708117	0.0493	0	0	0	0	0-0.05	0	7500	NA	NA	-0.306339682	immres	-0.00800519
3395	MF	2003-2008	6245.30429	0.06	0	0	0	0	0.05-0.10	0	6500	NA	NA	-0.184523796	resres	-0.020840926
3396	MF	2003-2003	7067.078284	0.0679	0	0	0	0	0.05-0.10	0	7500	NA	NA	0.043269242	resres	-0.00210716
3397	MM	2003-2013	213.8672953	0.5	0.25	0.5	0.25	0.5	0.40+	0.225+	500	PO	PO_d	0.470381188	resres	0.49095867
3398	MF	2003-2008	1081.508437	0.3157	0.125	0.25	0.25	0.5	0.30-0.40	0.10-0.225	1500	G1	G1_dd	0.202724368	resres	0.315714232
3399	MF	2003-2013	3921.46638	0.0779	0.0625	0.125	0	0	0.05-0.10	0.04-0.10	4000	GAV	GAV	0.293841584	resres	0.077914104
3400	MM	2003-2008	405.4284277	0	0	0	0	0	0	0	500	NA	NA	-0.09340658	resres	-0.00709232
3401	MM	2003-2008	796.0710081	0	0	0	0	0	0	0	1000	NA	NA	0.14577611	resres	-0.00501678
3402	MF	2003-2008	884.4000226	0	0	0	0	0	0	0	1000	NA	NA	-0.184523796	resres	-0.001794156
3403	MF	2003-2003	941.5809312	0	0	0	0	0	0	0	1000	NA	NA	-0.09340658	immres	-0.020447744
3404	MF	2003-2008	1067.521414	0	0	0	0	0	0	0	1500	NA	NA	-0.252861706	resres	-0.032676608
3405	MM	2003-2003	1127.140209	0	0	0	0	0	0	0	1500	NA	NA	-0.09340658	resres	-0.025796452
3406	MM	2003-2008	1214.553321	0	0	0	0	0	0	0	1500	NA	NA	-0.212997926	resres	-0.008494956
3407	MM	2003-2008	1241.535968	0	0	0	0	0	0	0	1500	NA	NA	0.208419194	resres	-0.008481336
3408	MM	2003-2003	1259.610658	0	0	0	0	0	0	0	1500	NA	NA	-0.059237624	resres	0.006205742
3409	MM	2003-2008	1298.176329	0	0	0	0	0	0	0	1500	NA	NA	-0.076322102	resres	-0.014847662
3410	MM	2003-2003	1335.491827	0	0	0	0	0	0	0	1500	NA	NA	-0.087711754	immres	-0.003757856
3411	MF	2003-2008	1463.770815	0	0	0	0	0	0	0	1500	NA	NA	0.020489938	immres	0.010540812
3412	MM	2003-2008	1512.059923	0	0	0	0	0	0	0	2000	NA	NA	-0.070627276	resres	-0.003228798
3413	MM	2003-2008	1575.31785	0	0	0	0	0	0	0	2000	NA	NA	0.094522676	resres	-0.02030809
3414	MM	2003-2003	1576.988209	0	0	0	0	0	0	0	2000	NA	NA	0.043269242	immres	-0.004086672
3415	MF	2003-2003	1714.995166	0	0	0	0	0	0	0	2000	NA	NA	0.043269242	resres	-0.027530724
3416	MF	2003-2008	1720.578345	0	0	0	0	0	0	0	2000	NA	NA	-0.371710248	resres	-0.024247816
3417	MF	2003-2003	1758.729271	0	0	0	0	0	0	0	2000	NA	NA	-0.116185884	immres	-0.006033352
3418	MM	2003-2008	1960.371835	0	0	0	0	0	0	0	2000	NA	NA	-0.099101406	resres	0.005022134
3419	MF	2003-2013	2009.695639	0	0	0	0	0	0	0	2500	NA	NA	-0.138965188	resres	-0.041289568
3420	MM	2003-2003	2044.056822	0	0	0	0	0	0	0	2500	NA	NA	0.026184764	resres	-0.021903246
3421	MM	2003-2008	2046.721557	0	0	0	0	0	0	0	2500	NA	NA	0.157165762	resres	-0.003999426
3422	MM	2003-2013	2217.125195	0	0	0	0	0	0	0	2500	NA	NA	-0.047847972	resres	-0.027361028
3423	MM	2003-2008	2452.059445	0	0	0	0	0	0	0	2500	NA	NA	-0.070627276	resres	-0.06578891
3424	MF	2003-2008	3118.524271	0	0	0	0	0	0	0	3500	NA	NA	-0.02506867	resres	-0.021109902
3425	MM	2003-2008	4565.43656	0	0	0	0	0	0	0	5000	NA	NA	-0.053542798	resres	-0.023661972
3426	MM	2003-2008	4766.571523	0	0	0	0	0	0	0	5000	NA	NA	0.020489938	resres	-0.021397392
3427	MM	2003-2003	5117.461899	0	0	0	0	0	0	0	5500	NA	NA	0.202724368	resres	-0.014235278
3428	MM	2003-2008	5121.235405	0	0	0	0	0	0	0	5500	NA	NA	0.140081284	resres	-0.024995048
3429	MF	2003-2003	5415.415005	0	0	0	0	0	0	0	5500	NA	NA	-0.02506867	resres	-0.015979258
3430	MM	2003-2003	5693.154608	0	0	0	0	0	0	0	6000	NA	NA	0.179945064	immres	-0.025727334
3431	MM	2003-2003	5983.057193	0	0	0	0	0	0	0	6000	NA	NA	0.054658894	resres	-0.036285408
3432	MF	2003-2013	6011.937517	0	0	0	0	0	0	0	6500	NA	NA	-0.230082402	resres	-0.033405732
3433	MM	2003-2003	6109.800661	0	0	0	0	0	0	0	6500	NA	NA	-0.02506867	immres	-0.032275958
3434	MF	2003-2003	6109.888914	0	0	0	0	0	0	0	6500	NA	NA	0.134386458	immres	-0.010427638
3435	MM	2003-2003	6000.816091	0.0044	0	0	0	0	0-0.05	0	6500	NA	NA	-0.097368198	immres	-0.00245179
3436	MM	2003-2013	1185.261342	0.0058	0	0	0	0	0-0.05	0	1500	NA	NA	-0.019373844	resres	0.00584318
3437	MM	2003-2013	3486.706501	0.0063	0	0	0	0	0-0.05	0	3500	NA	NA	-0.06493245	resres	0.006313606
3438	MM	2003-2013	6011.937517	0.0077	0	0	0	0	0-0.05	0	6500	NA	NA	0.043269242	resres	-0.000752592
3439	MM	2003-2008	3571.036246	0.008	0	0	0	0	0-0.05	0	4000	NA	NA	0.03187959	immres	0.004274694
3440	MM	2003-2008	1982.902522	0.0085	0	0	0	0	0-0.05	0	2000	NA	NA	0.043269242	immres	0.008470556
3441	MM	2003-2003	4248.36121	0.0086	0	0	0	0	0-0.05	0	4500	NA	NA	0.108388338	resres	0.008630758
3442	MM	2003-2003	1517.798228	0.0093	0	0	0	0	0-0.05	0	2000	NA	NA	0.066048546	resres	-0.006691566
3443	MM	2003-2008	645.9286183	0.0156	0	0	0	0	0-0.05	0	1000	NA	NA	0.128691632	resres	0.006464222
3444	MM	2003-2003	3358.72255	0.0162	0	0	0	0	0-0.05	0	3500	NA	NA	0.168555412	immres	0.003054074
3445	MF	2003-2003	487.964927	0.0183	0	0	0	0	0-0.05	0	500	NA	NA	-0.2073031	immres	-0.015925454
3446	MM	2003-2008	105.6834897	0.0188	0	0	0	0	0-0.05	0	500	NA	NA	0.134386458	resres	-0.006404686
3447	MF	2003-2003	4493.988362	0.0194	0	0	0	0	0-0.05	0	4500	NA	NA	-0.047847972	resres	0.019432284
3448	MF	2003-2008	5225.262611	0.0194	0	0	0	0	0-0.05	0	5500	NA	NA	-0.230082402	resres	0.018531884
3449	MF	2003-2008	980.7319562	0.0219	0	0	0	0	0-0.05	0	1000	NA	NA	-0.02506867	resres	0.009285388
3450	MM	2003-2013	4042.532021	0.0221	0	0	0	0	0-0.05	0	4500	NA	NA	0.111607154	resres	0.021711912
3451	MF	2003-2008	4565.43656	0.0229	0	0	0	0	0-0.05	0	5000	NA	NA	-0.2073031	immres	0.02078487
3452	MM	2003-2008	4395.181072	0.0241	0	0	0	0	0-0.05	0	4500	NA	NA	0.020489938	resres	0.020935478
3453	MM	2003-2008	4222.587996	0.0253	0	0	0	0	0-0.05	0	4500	NA	NA	0.014795112	resres	0.005040956
3454	MF	2003-2003	5983.057193	0.0253	0	0	0	0	0-0.05	0	6000	NA	NA	0.08882785	resres	-0.011358674
3455	MF	2003-2013	483.1828018	0.0267	0	0	0	0	0-0.05	0	500	NA	NA	-0.230082402	resres	0.026668366
3456	MF	2003-2008	5438.425047	0.0267	0	0	0	0	0-0.05	0	5500	NA	NA	-0.02506867	resres	0.017278986
3457	MF	2003-2008	1267.244006	0.0271	0	0	0	0	0-0.05	0	1500	NA	NA	-0.252861706	resres	-0.006691566
3458	MM	2003-2008	524.7832029	0.0273	0	0	0	0	0-0.05	0	1000	NA	NA	-0.264251358	resres	-0.002812356
3459	MM	2003-2003	599.0221448	0.029	0	0	0	0	0-0.05	0	1000	NA	NA	-0.12188071	resres	0.001541338
3460	MM	2003-2003	1890.246791	0.0295	0	0	0	0	0-0.05	0	2000	NA	NA	-0.099101406	resres	0.028353796
3461	MM	2003-2008	1143.587732	0.0297	0	0	0	0	0-0.05	0	1500	NA	NA	0.06035372	resres	0.000739524
3462	MF	2003-2008	1353.907977	0.0301	0	0	0	0	0-0.05	0	1500	NA	NA	-0.343978922	resres	0.017754368
3463	MM	2003-2008	1479.843107	0.0336	0	0	0	0	0-0.05	0	1500	NA	NA	-0.183100088	resres	-0.015464376
3464	MF	2003-2003	2093.929975	0.0346	0	0	0	0	0-0.05	0	2500	NA	NA	-0.161744492	resres	-0.011734782
3465	MF	2003-2013	1356.114486	0.0361	0	0	0	0	0-0.05	0	1500	NA	NA	-0.230082402	resres	0.012967184
3466	MF	2003-2003	6109.800661	0.0381	0	0	0	0	0-0.05	0	6500	NA	NA	-0.116185884	immres	0.023591218
3467	MM	2003-2008	2274.323379	0.041	0.03125	0.0625	0.0625	0.125	0-0.05	0-0.04	2500	ped	NA	0.24258815	resres	0.04096544
3468	MM	2003-2003	1640.244156	0.0454	0	0	0	0	0-0.05	0	2000	NA	NA	-0.007984192	resres	-0.00368592
3469	MF	2003-2003	6018.698455	0.0455	0	0	0	0	0-0.05	0	6500	NA	NA	-0.084508414	immres	0.0170146
3470	MM	2003-2003	1714.995166	0.0473	0	0	0	0	0-0.05	0	2000	NA	NA	0.253977802	immres	0.005862324
3471	MM	2003-2003	1553.023648	0.0509	0	0	0	0	0.05-0.10	0	2000	NA	NA	-0.028531456	resres	0.000264738
3472	MF	2003-2008	5813.542023	0.054	0	0	0	0	0.05-0.10	0	6000	NA	NA	-0.280262898	resres	0.027399834
3473	MM	2003-2003	993.2990537	0.0583	0	0	0	0	0.05-0.10	0	1000	NA	NA	0.09124196	immres	0.011417252
3474	MF	2003-2008	5125.671413	0.0595	0	0	0	0	0.05-0.10	0	5500	NA	NA	-0.02506867	resres	0.017204376
3475	MM	2003-2013	2729.239986	0.0663	0.03125	0.0625	0.0625	0.125	0.05-0.10	0-0.04	3000	ped	NA	0.379263972	resres	0.06628406
3476	MM	2003-2008	5225.262611	0.0665	0	0	0	0	0.05-0.10	0	5500	NA	NA	-0.099101406	resres	0.049099054
3477	MF	2003-2008	5480.884605	0.0665	0	0	0	0	0.05-0.10	0	5500	NA	NA	-0.09340658	immres	0.00425618
3478	MF	2003-2008	5788.355243	0.0673	0	0	0	0	0.05-0.10	0	6000	NA	NA	0.043269242	resres	0.067285686
3479	MF	2003-2008	4376.718802	0.0718	0	0	0	0	0.05-0.10	0	4500	NA	NA	0.239775044	resres	0.035185952
3480	MM	2003-2013	1085.761705	0.5	0.25	0.5	0.25	0.5	0.40+	0.225+	1500	PO	PO_d	0.589972532	resres	0.485235526
3481	MM	2003-2008	918.0208713	0	0	0	0	0	0	0	1000	NA	NA	0.140081284	resres	0.003473008
3482	MM	2003-2008	1008.760209	0	0	0	0	0	0	0	1500	NA	NA	0.08882785	resres	0.005967002
3483	MM	2003-2013	2181.417189	0	0	0	0	0	0	0	2500	NA	NA	0.06035372	resres	0.008950428
3484	MF	2003-2008	2550.1336	0	0	0	0	0	0	0	3000	NA	NA	-0.02506867	resres	-0.006662956
3485	MM	2003-2003	2610.419621	0	0	0	0	0	0	0	3000	NA	NA	0.043269242	resres	-0.021275482
3486	MM	2003-2003	2808.619422	0	0	0	0	0	0	0	3000	NA	NA	0.157165762	immres	0.004091872
3487	MM	2003-2003	2809.482773	0	0	0	0	0	0	0	3000	NA	NA	0.122996806	resres	-0.017331966
3488	MM	2003-2008	2958.667817	0	0	0	0	0	0	0	3000	NA	NA	0.056949204	resres	-0.02484191
3489	MF	2003-2003	3019.95501	0	0	0	0	0	0	0	3500	NA	NA	-0.02506867	immres	0.006020968
3490	MM	2003-2003	3113.907401	0	0	0	0	0	0	0	3500	NA	NA	0.06035372	resres	-0.028544442
3491	MM	2003-2003	3478.778823	0	0	0	0	0	0	0	3500	NA	NA	0.231198498	resres	-0.017842516
3492	MF	2003-2003	3530.974196	0	0	0	0	0	0	0	4000	NA	NA	-0.138965188	resres	-0.014164664
3493	MF	2003-2008	3655.563131	0	0	0	0	0	0	0	4000	NA	NA	0.248282976	resres	0.012100782
3494	MM	2003-2008	3847.627743	0	0	0	0	0	0	0	4000	NA	NA	-0.013679018	resres	-0.024286936
3495	MM	2003-2013	4209.610767	0	0	0	0	0	0	0	4500	NA	NA	0.197029542	resres	-0.00466124
3496	MM	2003-2003	4579.944626	0	0	0	0	0	0	0	5000	NA	NA	0.134386458	resres	0.003527584
3497	MM	2003-2003	4646.914797	0	0	0	0	0	0	0	5000	NA	NA	0.043269242	immres	-0.026611174
3498	MF	2003-2013	4695.965134	0	0	0	0	0	0	0	5000	NA	NA	0.157165762	resres	-0.008450882
3499	MM	2003-2003	4703.968812	0	0	0	0	0	0	0	5000	NA	NA	0.291283038	immres	-0.006820398
3500	MM	2003-2008	3068.537665	0.0072	0	0	0	0	0-0.05	0	3500	NA	NA	0.054658894	immres	0.000829276
3501	MF	2003-2003	4538.037497	0.0131	0	0	0	0	0-0.05	0	5000	NA	NA	0.038731178	immres	0.00471843
3502	MF	2003-2008	4054.505162	0.0164	0	0	0	0	0-0.05	0	4500	NA	NA	0.020489938	immres	0.009951286
3503	MM	2003-2008	3736.607215	0.0174	0	0	0	0	0-0.05	0	4000	NA	NA	0.151470936	resres	0.017432208
3504	MM	2003-2008	1737.38568	0.0186	0	0	0	0	0-0.05	0	2000	NA	NA	0.020489938	resres	0.00108853
3505	MM	2003-2008	2678.166451	0.0197	0	0	0	0	0-0.05	0	3000	NA	NA	0.014795112	resres	-0.006319714
3506	MF	2003-2003	4860.784764	0.0208	0	0	0	0	0-0.05	0	5000	NA	NA	0.179945064	immres	0.020785382
3507	MF	2003-2003	2362.506144	0.0222	0	0	0	0	0-0.05	0	2500	NA	NA	-0.09340658	immres	0.02223694
3508	MF	2003-2008	2326.034361	0.0226	0	0	0	0	0-0.05	0	2500	NA	NA	0.157165762	resres	0.018131284
3509	MF	2003-2013	2001.794537	0.0229	0	0	0	0	0-0.05	0	2500	NA	NA	0.043269242	resres	0.022938474
3510	MM	2003-2008	3263.025835	0.0242	0	0	0	0	0-0.05	0	3500	NA	NA	0.037574416	resres	0.000722364
3511	MF	2003-2008	2317.338689	0.025	0	0	0	0	0-0.05	0	2500	NA	NA	-0.161744492	resres	0.017632404
3512	MM	2003-2008	1576.434918	0.0266	0	0	0	0	0-0.05	0	2000	NA	NA	0.151470936	resres	0.022914478
3513	MM	2003-2013	3700.47331	0.0278	0	0	0	0	0-0.05	0	4000	NA	NA	-0.02506867	resres	0.027835018
3514	MM	2003-2013	2656.345222	0.0287	0	0	0	0	0-0.05	0	3000	NA	NA	0.18563989	resres	0.004329142
3515	MM	2003-2008	2771.202657	0.0289	0	0	0	0	0-0.05	0	3000	NA	NA	0.06035372	resres	0.028851184
3516	MM	2003-2003	2658.28563	0.029	0	0	0	0	0-0.05	0	3000	NA	NA	0.18563989	immres	0.028367074
3517	MF	2003-2008	517.0956778	0.0294	0	0	0	0	0-0.05	0	1000	NA	NA	0.384958798	resres	0.010572714
3518	MF	2003-2008	1374.404224	0.0305	0	0	0	0	0-0.05	0	1500	NA	NA	0.066048546	immres	0.030521278
3519	MF	2003-2003	3024.910353	0.0308	0	0	0	0	0-0.05	0	3500	NA	NA	0.202724368	resres	0.01117346
3520	MF	2003-2008	3792.551364	0.0328	0	0	0	0	0-0.05	0	4000	NA	NA	0.157165762	resres	0.01155266
3521	MM	2003-2008	3293.996509	0.0331	0	0	0	0	0-0.05	0	3500	NA	NA	0.100217502	resres	0.011405056
3522	MM	2003-2008	1887.457761	0.0339	0	0	0	0	0-0.05	0	2000	NA	NA	-0.002289366	resres	0.007896104
3523	MM	2003-2003	2676.39119	0.0341	0	0	0	0	0-0.05	0	3000	NA	NA	0.043269242	resres	0.03412529
3524	MF	2003-2008	2712.143643	0.0345	0	0	0	0	0-0.05	0	3000	NA	NA	-0.047847972	resres	0.028719274
3525	MM	2003-2008	713.3598321	0.0348	0	0	0	0	0-0.05	0	1000	NA	NA	0.026184764	resres	0.021536378
3526	MM	2003-2013	1652.041601	0.036	0	0	0	0	0-0.05	0	2000	NA	NA	0.27106228	resres	0.030702494
3527	MM	2003-2003	1454.773453	0.0362	0	0	0	0	0-0.05	0	1500	NA	NA	0.234128444	immres	0.036188748
3528	MF	2003-2008	4383.583586	0.0362	0	0	0	0	0-0.05	0	4500	NA	NA	-0.051644524	resres	0.01534985
3529	MF	2003-2013	1729.789851	0.0366	0	0	0	0	0-0.05	0	2000	NA	NA	-0.230082402	resres	0.033818546
3530	MM	2003-2008	1763.432704	0.0376	0	0	0	0	0-0.05	0	2000	NA	NA	0.014795112	resres	0.031598796
3531	MM	2003-2003	4212.938673	0.0383	0	0	0	0	0-0.05	0	4500	NA	NA	-0.03645832	immres	0.030921724
3532	MM	2003-2003	2918.892995	0.0384	0	0	0	0	0-0.05	0	3000	NA	NA	0.18840477	resres	0.021811856
3533	MM	2003-2013	4695.965134	0.0391	0	0	0	0	0-0.05	0	5000	NA	NA	0.077438198	resres	0.039053504
3534	MM	2003-2008	3470.56861	0.04	0	0	0	0	0-0.05	0	3500	NA	NA	0.122996806	resres	0.039194654
3535	MM	2003-2003	1908.612114	0.0401	0	0	0	0	0-0.05	0	2000	NA	NA	0.11730198	resres	0.013398196
3536	MM	2003-2008	2195.372481	0.041	0	0	0	0	0-0.05	0	2500	NA	NA	-0.019373844	resres	0.040977884
3537	MM	2003-2013	2761.828895	0.0414	0	0	0	0	0-0.05	0	3000	NA	NA	-0.002289366	resres	0.040409724
3538	MM	2003-2003	597.4293264	0.0416	0	0	0	0	0-0.05	0	1000	NA	NA	0.276757106	resres	0.028899336
3539	MF	2003-2008	2433.610965	0.0448	0	0	0	0	0-0.05	0	2500	NA	NA	0.157165762	resres	0.019258228
3540	MF	2003-2003	1863.421182	0.0451	0	0	0	0	0-0.05	0	2000	NA	NA	0.27106228	immres	0.028554302
3541	MF	2003-2008	3964.22398	0.0459	0	0	0	0	0-0.05	0	4000	NA	NA	0.08882785	resres	0.0377293
3542	MM	2003-2003	309.3451147	0.0462	0	0	0	0	0-0.05	0	500	NA	NA	0.02925121	resres	-0.002582556
3543	MM	2003-2008	2898.800417	0.0486	0	0	0	0	0-0.05	0	3000	NA	NA	0.168555412	resres	0.0001428
3544	MM	2003-2008	2913.349114	0.0501	0	0	0	0	0.05-0.10	0	3000	NA	NA	0.020489938	resres	0.050107028
3545	MF	2003-2003	4579.944626	0.0513	0	0	0	0	0.05-0.10	0	5000	NA	NA	0.134386458	resres	0.042289738
3546	MM	2003-2003	1898.985207	0.0555	0	0	0	0	0.05-0.10	0	2000	NA	NA	0.157165762	immres	0.013954718
3547	MF	2003-2013	3452.022632	0.0558	0	0	0	0	0.05-0.10	0	3500	NA	NA	0.248282976	resres	0.008643706
3548	MM	2003-2008	1494.316636	0.0562	0	0	0	0	0.05-0.10	0	1500	NA	NA	0.225503672	resres	0.004639842
3549	MM	2003-2008	2143.812594	0.0587	0	0	0	0	0.05-0.10	0	2500	NA	NA	0.122996806	immres	0.036204508
3550	MM	2003-2008	1090.349765	0.0612	0	0	0	0	0.05-0.10	0	1500	NA	NA	0.219808846	resres	0.030502144
3551	MF	2003-2008	3138.126092	0.0625	0	0	0	0	0.05-0.10	0	3500	NA	NA	0.108388338	resres	0.042322844
3552	MF	2003-2003	4646.914797	0.0651	0	0	0	0	0.05-0.10	0	5000	NA	NA	-0.02506867	immres	0.065120974
3553	MF	2003-2008	3004.693468	0.0682	0	0	0	0	0.05-0.10	0	3500	NA	NA	0.265115876	resres	0.06823482
3554	MF	2003-2003	3942.721609	0.0718	0	0	0	0	0.05-0.10	0	4000	NA	NA	-0.116185884	resres	0.03645094
3555	MF	2003-2003	2818.378096	0.0726	0	0	0	0	0.05-0.10	0	3000	NA	NA	0.043269242	resres	0.0263166
3556	MF	2003-2008	1972.501903	0.0734	0	0	0	0	0.05-0.10	0	2000	NA	NA	0.020489938	resres	0.06760529
3557	MM	2003-2003	3689.026574	0.0782	0	0	0	0	0.05-0.10	0	4000	NA	NA	0.077438198	resres	0.01477793
3558	MM	2003-2003	2818.378096	0.0786	0	0	0	0	0.05-0.10	0	3000	NA	NA	0.253977802	immres	0.044594684
3559	MM	2003-2008	3136.039203	0.0793	0	0	0	0	0.05-0.10	0	3500	NA	NA	0.310926062	resres	0.022762268
3560	MM	2003-2003	1483.348904	0.0848	0	0	0	0	0.05-0.10	0	1500	NA	NA	0.14577611	resres	0.07740596
3561	MF	2003-2008	4325.186469	0.085	0	0	0	0	0.05-0.10	0	4500	NA	NA	0.293841584	resres	0.056511702
3562	MF	2003-2008	3136.039203	0.0877	0	0	0	0	0.05-0.10	0	3500	NA	NA	0.111607154	immres	0.056868774
3563	MF	2003-2013	2595.148032	0.1279	0	0	0	0	0.10-0.20	0	3000	NA	NA	0.111607154	resres	0.119570574
3564	MM	2003-2008	3792.551364	0.1295	0	0	0	0	0.10-0.20	0	4000	NA	NA	0.048964068	resres	0.094054796
3565	MM	2003-2003	1732.709746	0.0933	0.035888672	0.071777344	0.037109375	0.07421875	0.05-0.10	0-0.04	2000	C1r1	C1r1	0.251274824	resres	0.078598534
3566	MM	2003-2003	5184.311819	0	0.004150391	0.008300782	0.013671875	0.02734375	0	0-0.04	5500	C3	C3	-0.002289366	resres	-0.036226572
3567	MF	2003-2008	6405.623117	0.0099	0.004150391	0.008300782	0.02734375	0.0546875	0-0.05	0-0.04	6500	C3	C3	-0.34884841	resres	-0.001674882
3568	MM	2003-2008	440.0289496	0.2822	0.125	0.25	0.25	0.5	0.20-0.30	0.10-0.225	500	G1	G1_md	0.458991536	resres	0.282176482
3569	MF	2003-2003	573.8452695	0	0	0	0	0	0	0	1000	NA	NA	-0.02506867	resres	-0.010833714
3570	MF	2003-2008	781.6412595	0	0	0	0	0	0	0	1000	NA	NA	-0.070627276	resres	-0.025900208
3571	MF	2003-2003	784.7693654	0	0	0	0	0	0	0	1000	NA	NA	-0.116185884	resres	-0.017372762
3572	MM	2003-2008	917.0075715	0	0	0	0	0	0	0	1000	NA	NA	-0.002289366	resres	-0.013009636
3573	MM	2003-2003	933.3453062	0	0	0	0	0	0	0	1000	NA	NA	-0.17882897	immres	-0.051092846
3574	MM	2003-2008	1028.535376	0	0	0	0	0	0	0	1500	NA	NA	0.21411402	resres	-0.039830526
3575	MF	2003-2008	1028.535376	0	0	0	0	0	0	0	1500	NA	NA	0.043269242	immres	-0.016352034
3576	MM	2003-2008	1153.211972	0	0	0	0	0	0	0	1500	NA	NA	0.03187959	resres	-0.013256844
3577	MF	2003-2008	1153.211972	0	0	0	0	0	0	0	1500	NA	NA	-0.321199618	resres	-0.020641036
3578	MF	2003-2008	1220.323708	0	0	0	0	0	0	0	1500	NA	NA	-0.02506867	resres	-0.015173686
3579	MF	2003-2003	1247.682895	0	0	0	0	0	0	0	1500	NA	NA	0.112674934	immres	-0.028907734
3580	MF	2003-2008	1361.740943	0	0	0	0	0	0	0	1500	NA	NA	-0.138965188	immres	-0.019172006
3581	MF	2003-2008	1479.349925	0	0	0	0	0	0	0	1500	NA	NA	0.011707556	resres	-0.026787618
3582	MM	2003-2008	1484.578337	0	0	0	0	0	0	0	1500	NA	NA	-0.110491058	immres	-0.011833548
3583	MM	2003-2003	1509.251777	0	0	0	0	0	0	0	2000	NA	NA	-0.167439318	immres	-0.030635562
3584	MM	2003-2003	1520.737429	0	0	0	0	0	0	0	2000	NA	NA	0.174250238	immres	-0.042029322
3585	MM	2003-2008	1529.002091	0	0	0	0	0	0	0	2000	NA	NA	-0.047847972	resres	-0.030967054
3586	MF	2003-2008	1561.908943	0	0	0	0	0	0	0	2000	NA	NA	-0.005920848	resres	-0.0204838
3587	MM	2003-2003	1907.057927	0	0	0	0	0	0	0	2000	NA	NA	-0.030763494	resres	-0.036834898
3588	MF	2003-2003	1907.057927	0	0	0	0	0	0	0	2000	NA	NA	-0.161744492	resres	-0.018362538
3589	MM	2003-2013	1979.29443	0	0	0	0	0	0	0	2000	NA	NA	-0.007984192	resres	-0.00763424
3590	MM	2003-2013	2003.614754	0	0	0	0	0	0	0	2500	NA	NA	0.168555412	resres	-0.035432934
3591	MF	2003-2013	2506.452297	0	0.002075195	0.00415039	0	0	0	0-0.04	3000	ped	NA	-0.09340658	resres	-0.053361252
3592	MM	2003-2013	2506.452297	0	0	0	0	0	0	0	3000	NA	NA	-0.110491058	resres	-0.035697346
3593	MF	2003-2008	2572.453042	0	0	0	0	0	0	0	3000	NA	NA	-0.09340658	resres	-0.025024122
3594	MM	2003-2003	2610.280769	0	0	0	0	0	0	0	3000	NA	NA	0.079811042	immres	-0.03762445
3595	MM	2003-2008	2646.522919	0	0	0	0	0	0	0	3000	NA	NA	-0.03645832	resres	-0.03050402
3596	MF	2003-2003	2946.951876	0	0	0	0	0	0	0	3000	NA	NA	-0.09340658	immres	-0.018232496
3597	MM	2003-2003	3001.660043	0	0.002197266	0.004394532	0.006835938	0.013671876	0	0-0.04	3500	ped	NA	0.111607154	resres	-0.037491862
3598	MM	2003-2003	3289.354298	0	0.018310547	0.036621094	0.075195313	0.150390626	0	0-0.04	3500	ped	NA	0.33549934	resres	-0.027540192
3599	MF	2003-2008	3818.174026	0	0.001098633	0.002197266	0.006835938	0.013671876	0	0-0.04	4000	ped	NA	0.111607154	resres	-0.024762304
3600	MM	2003-2008	4024.919084	0	0	0	0	0	0	0	4500	NA	NA	-0.059237624	resres	-0.01582211
3601	MF	2003-2008	4134.744976	0	0	0	0	0	0	0	4500	NA	NA	-0.321199618	immres	-0.0249005
3602	MM	2003-2008	4207.4394	0	0	0	0	0	0	0	4500	NA	NA	0.162860586	resres	-0.033030062
3603	MM	2003-2003	4520.264072	0	0	0	0	0	0	0	5000	NA	NA	0.062664664	immres	-0.029734864
3604	MM	2003-2008	4787.210429	0	0	0	0	0	0	0	5000	NA	NA	0.08882785	resres	-0.018603286
3605	MF	2003-2013	4960.525995	0	0	0	0	0	0	0	5000	NA	NA	0.157165762	resres	-0.027493432
3606	MM	2003-2008	4996.948209	0	0	0	0	0	0	0	5000	NA	NA	0.00340546	resres	-0.043295124
3607	MM	2003-2008	5197.220235	0	0	0	0	0	0	0	5500	NA	NA	-0.019373844	resres	-0.05029308
3608	MM	2003-2008	5270.878457	0	0	0	0	0	0	0	5500	NA	NA	-0.082016928	resres	-0.023839284
3609	MF	2003-2008	5388.004587	0	0	0	0	0	0	0	5500	NA	NA	-0.047847972	resres	-0.029699098
3610	MF	2003-2008	5619.658755	0	0	0	0	0	0	0	6000	NA	NA	-0.047847972	resres	-0.042361042
3611	MF	2003-2003	5647.403401	0	0	0	0	0	0	0	6000	NA	NA	-0.230082402	immres	-0.03043049
3612	MF	2003-2008	5687.283681	0	0	0	0	0	0	0	6000	NA	NA	-0.002289366	resres	-0.039294506
3613	MF	2003-2008	5860.439665	0	0	0	0	0	0	0	6000	NA	NA	0.202724368	resres	-0.054622424
3614	MM	2003-2003	5887.081487	0	0	0	0	0	0	0	6000	NA	NA	0.03187959	immres	-0.01484421
3615	MM	2003-2003	5920.532981	0	0	0	0	0	0	0	6000	NA	NA	0.014795112	resres	-0.039163612
3616	MF	2003-2003	5923.431964	0	0	0	0	0	0	0	6000	NA	NA	-0.02506867	resres	-0.021701436
3617	MM	2003-2003	5923.431964	0	0	0	0	0	0	0	6000	NA	NA	0.066048546	immres	-0.011066732
3618	MM	2003-2013	5959.679699	0	0	0	0	0	0	0	6000	NA	NA	-0.070627276	resres	-0.027018066
3619	MM	2003-2003	5959.716291	0	0	0	0	0	0	0	6000	NA	NA	0.128691632	resres	-0.038229206
3620	MM	2003-2003	5976.576303	0	0	0	0	0	0	0	6000	NA	NA	0.128691632	immres	-0.026699974
3621	MM	2003-2008	5977.619412	0	0.001159668	0.002319336	0.006835938	0.013671876	0	0-0.04	6000	ped	NA	-0.03645832	resres	-0.034697638
3622	MF	2003-2008	6007.335168	0	0	0	0	0	0	0	6500	NA	NA	-0.002289366	resres	-0.028299506
3623	MM	2003-2003	6026.085874	0	0	0	0	0	0	0	6500	NA	NA	0.00340546	resres	-0.071423746
3624	MM	2003-2008	6136.133192	0	0	0	0	0	0	0	6500	NA	NA	0.00340546	immres	-0.010039856
3625	MM	2003-2008	6153.284137	0	0.002075195	0.00415039	0.013671875	0.02734375	0	0-0.04	6500	ped	NA	-0.12188071	resres	-0.053223192
3626	MF	2003-2003	6207.453404	0	0	0	0	0	0	0	6500	NA	NA	-0.02506867	immres	-0.03216655
3627	MM	2003-2008	6265.505071	0	0.001159668	0.002319336	0.006835938	0.013671876	0	0-0.04	6500	ped	NA	-0.040213604	resres	-0.043227258
3628	MM	2003-2008	6464.857369	0	0	0	0	0	0	0	6500	NA	NA	-0.02506867	resres	-0.034955026
3629	MF	2003-2013	6731.677495	0	0	0	0	0	0	0	7000	NA	NA	0.066048546	resres	-0.046761494
3630	MM	2003-2003	6752.705873	0	0	0	0	0	0	0	7000	NA	NA	0.157165762	resres	-0.049965978
3631	MM	2003-2013	7010.722557	0	0	0	0	0	0	0	7500	NA	NA	-0.053542798	resres	-0.024973182
3632	MM	2003-2008	7097.426064	0	0	0	0	0	0	0	7500	NA	NA	0.094522676	resres	-0.034071294
3633	MM	2003-2013	7516.29732	0	0	0	0	0	0	0	8000	NA	NA	0.020489938	resres	-0.016843116
3634	MM	2003-2003	1146.132184	0.0067	0	0	0	0	0-0.05	0	1500	NA	NA	0.18563989	resres	-0.004034832
3635	MF	2003-2013	4998.165452	0.0122	0	0	0	0	0-0.05	0	5000	NA	NA	-0.09340658	resres	-0.006991288
3636	MM	2003-2008	4802.901609	0.0183	0.018310547	0.036621094	0.075195313	0.150390626	0-0.05	0-0.04	5000	ped	NA	0.162860586	resres	0.018328558
3637	MM	2003-2013	4687.582249	0.019	0	0	0	0	0-0.05	0	5000	NA	NA	0.094522676	resres	-0.007077444
3638	MF	2003-2003	5150.838077	0.0207	0	0	0	0	0-0.05	0	5500	NA	NA	0.020489938	immres	0.017278986
3639	MF	2003-2008	615.3025784	0.0224	0	0	0	0	0-0.05	0	1000	NA	NA	0.179945064	resres	-0.009904882
3640	MM	2003-2008	6736.827319	0.0275	0	0	0	0	0-0.05	0	7000	NA	NA	0.288146758	resres	-0.012209154
3641	MM	2003-2003	3310.357561	0.0278	0	0	0	0	0-0.05	0	3500	NA	NA	0.151470936	resres	-0.000440948
3642	MM	2003-2003	6420.231605	0.0331	0	0	0	0	0-0.05	0	6500	NA	NA	-0.03645832	resres	-0.006905758
3643	MM	2003-2008	4527.358258	0.0369	0	0	0	0	0-0.05	0	5000	NA	NA	0.202724368	resres	0.012110168
3644	MM	2003-2003	4793.633537	0.0417	0	0	0	0	0-0.05	0	5000	NA	NA	0.037574416	resres	0.013420218
3645	MF	2003-2013	1789.924222	0.0449	0	0	0	0	0-0.05	0	2000	NA	NA	0.066048546	resres	0.044869172
3646	MF	2003-2003	1509.251777	0.0536	0	0	0	0	0.05-0.10	0	2000	NA	NA	-0.321199618	immres	0.019110806
3647	MM	2003-2008	3814.760916	0.0554	0	0	0	0	0.05-0.10	0	4000	NA	NA	0.32801054	resres	0.028035754
3648	MF	2003-2003	6813.761208	0.0576	0	0	0	0	0.05-0.10	0	7000	NA	NA	-0.161744492	resres	-0.01474028
3649	MM	2003-2008	448.9223669	0.1032	0	0	0	0	0.10-0.20	0	500	NA	NA	0.18563989	resres	0.09700986
3650	MM	2003-2008	981.3765231	0.2368	0.125	0.25	0.125	0.25	0.20-0.30	0.10-0.225	1000	G1	G1_dd	0.36787432	immres	0.234935004
3651	MM	2003-2003	356.6839497	0	0	0	0	0	0	0	500	NA	NA	-0.011196658	immres	-0.014748818
3652	MM	2003-2008	850.3978187	0	0	0	0	0	0	0	1000	NA	NA	-0.09340658	immres	-0.015611202
3653	MM	2003-2008	1189.29889	0	0	0	0	0	0	0	1500	NA	NA	0.105912328	immres	-0.025906918
3654	MM	2003-2003	1204.15232	0	0	0	0	0	0	0	1500	NA	NA	0.06035372	immres	-0.0217724
3655	MM	2003-2008	1234.916584	0	0	0	0	0	0	0	1500	NA	NA	0.054658894	immres	-0.013539404
3656	MM	2003-2008	1354.922899	0	0	0	0	0	0	0	1500	NA	NA	-0.002289366	immres	-0.010304766
3657	MM	2003-2008	1466.937943	0	0	0	0	0	0	0	1500	NA	NA	0.179945064	immres	0.00471121
3658	MM	2003-2003	1467.497366	0	0	0	0	0	0	0	1500	NA	NA	0.062664664	immimm	-0.02744914
3659	MF	2003-2013	1546.206846	0	0	0	0	0	0	0	2000	NA	NA	-0.070627276	immres	0.013688224
3660	MM	2003-2008	1564.828745	0	0	0	0	0	0	0	2000	NA	NA	-0.12188071	immres	-0.003547598
3661	MM	2003-2008	1605.597434	0	0	0	0	0	0	0	2000	NA	NA	0.037574416	immres	-0.014421804
3662	MM	2003-2013	1661.2102	0	0	0	0	0	0	0	2000	NA	NA	0.026184764	immres	-0.052036216
3663	MM	2003-2008	1763.386529	0	0	0	0	0	0	0	2000	NA	NA	-0.264251358	immres	0.003563918
3664	MF	2003-2013	2020.356753	0	0	0	0	0	0	0	2500	NA	NA	-0.116185884	immres	-0.029488068
3665	MF	2003-2008	2083.868338	0	0	0	0	0	0	0	2500	NA	NA	-0.343978922	immres	-0.012467932
3666	MF	2003-2003	2133.691974	0	0	0	0	0	0	0	2500	NA	NA	-0.2073031	immimm	-0.04016028
3667	MF	2003-2008	2240.750207	0	0	0	0	0	0	0	2500	NA	NA	-0.116185884	immres	-0.021753904
3668	MF	2003-2008	2245.931847	0	0	0	0	0	0	0	2500	NA	NA	-0.2073031	immres	-0.022901084
3669	MF	2003-2008	2259.15493	0	0	0	0	0	0	0	2500	NA	NA	-0.138965188	immres	0.000109
3670	MM	2003-2003	2314.758087	0	0	0	0	0	0	0	2500	NA	NA	0.071743372	immres	-0.038294414
3671	MM	2003-2003	2316.059697	0	0	0	0	0	0	0	2500	NA	NA	-0.019373844	immres	-0.03996021
3672	MM	2003-2013	2388.332594	0	0	0	0	0	0	0	2500	NA	NA	-0.104796232	immres	-0.01840309
3673	MF	2003-2003	2393.618401	0	0	0	0	0	0	0	2500	NA	NA	-0.161744492	immres	-0.011892014
3674	MM	2003-2003	2393.618401	0	0	0	0	0	0	0	2500	NA	NA	0.111607154	immimm	-0.005103472
3675	MF	2003-2008	2406.949851	0	0	0	0	0	0	0	2500	NA	NA	-0.047847972	immres	-0.012609396
3676	MM	2003-2003	2411.294103	0	0	0	0	0	0	0	2500	NA	NA	0.162860586	immres	-0.003419398
3677	MM	2003-2008	2418.675857	0	0	0	0	0	0	0	2500	NA	NA	-0.082016928	immres	-0.033826048
3678	MM	2003-2003	2482.39458	0	0	0	0	0	0	0	2500	NA	NA	-0.082016928	immimm	-0.009162876
3679	MM	2003-2013	2616.736132	0	0	0	0	0	0	0	3000	NA	NA	-0.03645832	immres	0.016236188
3680	MM	2003-2008	2640.070643	0	0	0	0	0	0	0	3000	NA	NA	0.00340546	immimm	-0.002138996
3681	MM	2003-2003	2673.283378	0	0	0	0	0	0	0	3000	NA	NA	0.026184764	immimm	-0.008420492
3682	MM	2003-2008	2677.241463	0	0	0	0	0	0	0	3000	NA	NA	-0.051644524	immres	-0.032139382
3683	MM	2003-2003	2785.98533	0	0	0	0	0	0	0	3000	NA	NA	-0.082016928	immres	-0.031425522
3684	MM	2003-2008	2861.580836	0	0	0	0	0	0	0	3000	NA	NA	0.054658894	immres	-0.010253118
3685	MF	2003-2008	2916.338576	0	0	0	0	0	0	0	3000	NA	NA	-0.16595371	immres	0.000615644
3686	MF	2003-2013	3027.077404	0	0	0	0	0	0	0	3500	NA	NA	-0.09340658	immres	-0.02274612
3687	MF	2003-2003	3170.510888	0	0	0	0	0	0	0	3500	NA	NA	-0.343978922	immres	-0.032881186
3688	MM	2003-2013	3197.641548	0	0	0	0	0	0	0	3500	NA	NA	0.265367454	immres	0.006729102
3689	MF	2003-2013	3212.616885	0	0	0	0	0	0	0	3500	NA	NA	0.066048546	immres	-0.04029319
3690	MM	2003-2008	3245.475497	0	0	0	0	0	0	0	3500	NA	NA	0.140081284	immres	-0.015529962
3691	MM	2003-2003	3245.562118	0	0	0	0	0	0	0	3500	NA	NA	0.03187959	immres	-0.010924838
3692	MM	2003-2003	3349.469495	0	0	0	0	0	0	0	3500	NA	NA	-0.051644524	immres	-0.008006626
3693	MM	2003-2013	3396.042414	0	0	0	0	0	0	0	3500	NA	NA	-0.030763494	immres	-0.008239728
3694	MF	2003-2003	3397.570128	0	0	0	0	0	0	0	3500	NA	NA	-0.138965188	immres	-0.037494342
3695	MF	2003-2008	3427.287743	0	0	0	0	0	0	0	3500	NA	NA	0.290456708	immres	0.000483892
3696	MM	2003-2008	3466.521924	0	0	0	0	0	0	0	3500	NA	NA	-0.099101406	immres	-0.029185402
3697	MM	2003-2008	3538.597886	0	0	0	0	0	0	0	4000	NA	NA	0.009100286	immres	0.00343666
3698	MF	2003-2008	3538.597886	0	0	0	0	0	0	0	4000	NA	NA	-0.02506867	immimm	-0.026217584
3699	MM	2003-2003	3643.71802	0	0	0	0	0	0	0	4000	NA	NA	0.009100286	immres	-0.05156423
3700	MM	2003-2008	3660.60949	0	0	0	0	0	0	0	4000	NA	NA	-0.030763494	immres	-0.04529454
3701	MM	2003-2013	3920.687507	0	0	0	0	0	0	0	4000	NA	NA	0.077438198	immres	0.00756326
3702	MF	2003-2008	4024.41257	0	0	0	0	0	0	0	4500	NA	NA	-0.252861706	immres	-0.026624472
3703	MM	2003-2008	4153.777147	0	0	0	0	0	0	0	4500	NA	NA	0.08882785	immres	-0.001891104
3704	MM	2003-2008	4191.120389	0	0	0	0	0	0	0	4500	NA	NA	-0.02506867	immres	-0.008505292
3705	MF	2003-2008	4325.988534	0	0	0	0	0	0	0	4500	NA	NA	0.043269242	immres	-0.022023466
3706	MF	2003-2008	4455.522815	0	0	0	0	0	0	0	4500	NA	NA	-0.09340658	immimm	0.013436292
3707	MM	2003-2003	4560.807809	0	0	0	0	0	0	0	5000	NA	NA	0.094522676	immimm	0.006382744
3708	MF	2003-2008	4782.01139	0	0	0	0	0	0	0	5000	NA	NA	-0.16595371	immres	-0.0176023
3709	MM	2003-2003	4989.328375	0	0	0	0	0	0	0	5000	NA	NA	0.094522676	immres	-0.040962856
3710	MM	2003-2003	5021.518467	0	0	0	0	0	0	0	5500	NA	NA	-0.053542798	immimm	-0.03009367
3711	MF	2003-2003	5021.518467	0	0	0	0	0	0	0	5500	NA	NA	-0.116185884	immimm	-0.013409878
3712	MF	2003-2013	5125.035003	0	0	0	0	0	0	0	5500	NA	NA	0.134386458	immres	-0.02295432
3713	MM	2003-2003	5135.44223	0	0	0	0	0	0	0	5500	NA	NA	-0.063075442	immimm	-0.004517708
3714	MM	2003-2003	438.0123286	0.0054	0	0	0	0	0-0.05	0	500	NA	NA	-0.007984192	immres	0.003655126
3715	MF	2003-2003	5296.264223	0.0065	0	0	0	0	0-0.05	0	5500	NA	NA	-0.002289366	immimm	0.006455866
3716	MM	2003-2013	5125.035003	0.0067	0	0	0	0	0-0.05	0	5500	NA	NA	-0.076322102	immres	0.00558257
3717	MF	2003-2008	4700.249709	0.0076	0	0	0	0	0-0.05	0	5000	NA	NA	-0.047847972	immres	-0.003091214
3718	MF	2003-2003	4989.328375	0.0076	0	0	0	0	0-0.05	0	5000	NA	NA	0.08882785	immres	0.006929196
3719	MF	2003-2008	4191.120389	0.009	0	0	0	0	0-0.05	0	4500	NA	NA	-0.366758226	immres	0.005836572
3720	MF	2003-2003	4306.970288	0.0112	0	0	0	0	0-0.05	0	4500	NA	NA	0.08882785	immres	0.011236372
3721	MF	2003-2008	2365.049737	0.0147	0	0	0	0	0-0.05	0	2500	NA	NA	-0.09340658	immres	-0.002219136
3722	MM	2003-2003	1540.785838	0.0155	0	0	0	0	0-0.05	0	2000	NA	NA	-0.02506867	immres	0.00687549
3723	MF	2003-2008	1546.808265	0.018	0	0	0	0	0-0.05	0	2000	NA	NA	0.043269242	immimm	0.017985282
3724	MF	2003-2003	2613.275986	0.018	0	0	0	0	0-0.05	0	3000	NA	NA	0.08882785	immimm	0.013310278
3725	MM	2003-2008	2694.252316	0.0189	0	0	0	0	0-0.05	0	3000	NA	NA	0.037574416	immres	0.016636174
3726	MF	2003-2008	443.1235719	0.0194	0	0	0	0	0-0.05	0	500	NA	NA	0.111607154	immres	0.012932042
3727	MM	2003-2008	3229.474497	0.0225	0	0	0	0	0-0.05	0	3500	NA	NA	0.083133024	immres	0.012836314
3728	MM	2003-2008	2552.765148	0.0282	0	0	0	0	0-0.05	0	3000	NA	NA	0.00340546	immimm	0.01653375
3729	MM	2003-2003	2289.218391	0.03	0	0	0	0	0-0.05	0	2500	NA	NA	-0.030763494	immimm	0.021711042
3730	MF	2003-2003	1645.201538	0.036	0	0	0	0	0-0.05	0	2000	NA	NA	-0.138965188	immimm	0.021461422
3731	MM	2003-2008	3162.167711	0.0373	0	0	0	0	0-0.05	0	3500	NA	NA	0.020489938	immres	0.02131103
3732	MM	2003-2003	1030.349397	0.0374	0	0	0	0	0-0.05	0	1500	NA	NA	-0.047847972	immres	0.01690613
3733	MM	2003-2008	1342.01184	0.0391	0	0	0	0	0-0.05	0	1500	NA	NA	-0.013679018	immres	0.03914447
3734	MF	2003-2003	4883.738793	0.0479	0	0	0	0	0-0.05	0	5000	NA	NA	-0.306339682	immimm	0.041706228
3735	MM	2003-2003	4090.094039	0.0523	0	0	0	0	0.05-0.10	0	4500	NA	NA	-0.019373844	immres	0.03126446
3736	MF	2003-2013	1529.415669	0.2515	0.125	0.25	0.25	0.5	0.20-0.30	0.10-0.225	2000	G1	G1_dd	0.954441392	immres	0.251480336
3737	MF	2003-2008	6111.727578	0.2652	0.125	0.25	0.25	0.5	0.20-0.30	0.10-0.225	6500	G1	G1_dd	-0.02506867	immres	0.237957436
3738	MF	2003-2008	661.2615368	0.2862	0.125	0.25	0.25	0.5	0.20-0.30	0.10-0.225	1000	G1	G1_dd	0.476076014	immres	0.269600728
3739	MM	2003-2003	452.7830827	0	0	0	0	0	0	0	500	NA	NA	0.066048546	immres	-0.046764716
3740	MF	2003-2003	465.1821149	0	0	0	0	0	0	0	500	NA	NA	-0.161744492	immimm	-0.023400132
3741	MM	2003-2008	588.0708291	0	0	0	0	0	0	0	1000	NA	NA	0.071743372	immres	-0.016661066
3742	MM	2003-2008	703.5216841	0	0	0	0	0	0	0	1000	NA	NA	-0.047847972	immres	-0.012585336
3743	MM	2003-2008	814.573416	0	0	0	0	0	0	0	1000	NA	NA	0.125534716	immres	-0.030990638
3744	MM	2003-2008	973.3312129	0	0	0	0	0	0	0	1000	NA	NA	-0.076322102	immres	-0.00099224
3745	MM	2003-2003	976.500128	0	0	0	0	0	0	0	1000	NA	NA	0.048964068	immres	-0.03882123
3746	MM	2003-2003	1093.321641	0	0	0	0	0	0	0	1500	NA	NA	0.009100286	immres	-0.022128938
3747	MF	2003-2008	1307.071674	0	0	0	0	0	0	0	1500	NA	NA	-0.047847972	immres	-0.006977666
3748	MM	2003-2013	1542.072502	0	0	0	0	0	0	0	2000	NA	NA	-0.002289366	immres	-0.021196914
3749	MF	2003-2008	1654.459459	0	0	0	0	0	0	0	2000	NA	NA	0.043269242	immres	-0.036082138
3750	MM	2003-2008	1690.399586	0	0	0	0	0	0	0	2000	NA	NA	-0.059237624	immimm	-0.013339436
3751	MM	2003-2008	1856.368027	0	0	0	0	0	0	0	2000	NA	NA	-0.047847972	immres	-0.02756184
3752	MM	2003-2003	1863.647864	0	0	0	0	0	0	0	2000	NA	NA	-0.087711754	immimm	-0.005088554
3753	MM	2003-2013	2058.111982	0	0	0	0	0	0	0	2500	NA	NA	0.00340546	immres	-0.030146224
3754	MM	2003-2008	2934.743244	0	0	0	0	0	0	0	3000	NA	NA	-0.053542798	immres	-0.020605258
3755	MM	2003-2008	4235.311472	0	0	0	0	0	0	0	4500	NA	NA	-0.127575536	immimm	-0.000424244
3756	MM	2003-2008	5228.038813	0	0	0	0	0	0	0	5500	NA	NA	0.105912328	immres	-0.01693152
3757	MM	2003-2003	5468.774319	0	0	0	0	0	0	0	5500	NA	NA	0.11730198	immres	-0.028137928
3758	MF	2003-2008	5887.746094	0	0	0	0	0	0	0	6000	NA	NA	-0.184523796	immres	-0.009523278
3759	MM	2003-2003	6621.255711	0	0	0	0	0	0	0	7000	NA	NA	-0.034498146	immimm	-0.008481336
3760	MM	2003-2003	6635.981203	0	0	0	0	0	0	0	7000	NA	NA	0.054658894	immres	-0.013939696
3761	MF	2003-2013	6638.291114	0	0	0	0	0	0	0	7000	NA	NA	-0.09340658	immres	-0.014517554
3762	MF	2003-2003	6779.931936	0	0	0	0	0	0	0	7000	NA	NA	-0.138965188	immimm	-0.0137754
3763	MM	2003-2008	1444.771484	0.0057	0	0	0	0	0-0.05	0	1500	NA	NA	0.03187959	immres	-0.001136858
3764	MM	2003-2008	5439.645211	0.0131	0	0	0	0	0-0.05	0	5500	NA	NA	-0.116185884	immres	-0.001258322
3765	MF	2003-2013	4560.653901	0.0135	0	0	0	0	0-0.05	0	5000	NA	NA	-0.09340658	immres	0.005604534
3766	MM	2003-2008	1299.437067	0.0141	0	0	0	0	0-0.05	0	1500	NA	NA	0.048964068	immres	0.01410301
3767	MF	2003-2003	6088.350352	0.0148	0	0	0	0	0-0.05	0	6500	NA	NA	-0.27564101	immres	0.000888306
3768	MF	2003-2013	667.0020765	0.015	0	0	0	0	0-0.05	0	1000	NA	NA	0.08882785	immres	0.014955576
3769	MF	2003-2013	1387.222625	0.0166	0	0	0	0	0-0.05	0	1500	NA	NA	0.157165762	immres	-0.005632702
3770	MM	2003-2003	6367.83702	0.0172	0	0	0	0	0-0.05	0	6500	NA	NA	-0.116185884	immimm	-0.003973556
3771	MM	2003-2008	674.4848182	0.0175	0	0	0	0	0-0.05	0	1000	NA	NA	0.134386458	immres	0.003819722
3772	MM	2003-2003	6779.931936	0.0207	0	0	0	0	0-0.05	0	7000	NA	NA	0.066048546	immimm	-0.01385759
3773	MM	2003-2003	1229.220769	0.0219	0	0	0	0	0-0.05	0	1500	NA	NA	0.111607154	immimm	-0.000440948
3774	MF	2003-2008	374.6427231	0.0222	0	0	0	0	0-0.05	0	500	NA	NA	0.111607154	immres	0.000722364
3775	MM	2003-2008	987.875063	0.0231	0	0	0	0	0-0.05	0	1000	NA	NA	-0.02506867	immres	-0.003716818
3776	MM	2003-2003	557.8035855	0.0253	0	0	0	0	0-0.05	0	1000	NA	NA	-0.06493245	immres	0.005932154
3777	MM	2003-2003	1429.692449	0.0257	0	0	0	0	0-0.05	0	1500	NA	NA	0.026184764	immres	-0.015838496
3778	MF	2003-2008	6474.545957	0.0292	0	0	0	0	0-0.05	0	6500	NA	NA	-0.234539224	immres	0.012217806
3779	MF	2003-2008	6141.28177	0.0317	0	0	0	0	0-0.05	0	6500	NA	NA	-0.230082402	immimm	0.010172218
3780	MM	2003-2013	4124.286672	0.0318	0	0	0	0	0-0.05	0	4500	NA	NA	-0.099101406	immres	0.008096328
3781	MF	2003-2003	1465.743637	0.0326	0	0	0	0	0-0.05	0	1500	NA	NA	-0.138965188	immres	-0.015426736
3782	MF	2003-2003	6635.981203	0.0326	0	0	0	0	0-0.05	0	7000	NA	NA	0.020489938	immres	0.017530386
3783	MM	2003-2003	924.5420758	0.0355	0	0	0	0	0-0.05	0	1000	NA	NA	-0.019373844	immimm	-0.006848896
3784	MM	2003-2003	4029.991182	0.0357	0	0	0	0	0-0.05	0	4500	NA	NA	0.134386458	immimm	0.020785382
3785	MM	2003-2013	4669.230412	0.0366	0	0	0	0	0-0.05	0	5000	NA	NA	-0.047847972	immres	0.021611532
3786	MM	2003-2013	6638.291114	0.0374	0	0	0	0	0-0.05	0	7000	NA	NA	-0.059237624	immres	0.016654666
3787	MM	2003-2003	675.1593071	0.0378	0	0	0	0	0-0.05	0	1000	NA	NA	-0.104796232	immres	0.014110606
3788	MM	2003-2003	2550.40534	0.0387	0	0	0	0	0-0.05	0	3000	NA	NA	-0.053542798	immres	0.0210355
3789	MF	2003-2003	6714.785449	0.0387	0	0	0	0	0-0.05	0	7000	NA	NA	-0.09340658	immimm	0.01512679
3790	MM	2003-2008	5770.626608	0.042	0	0	0	0	0-0.05	0	6000	NA	NA	-0.201608274	immres	0.00736874
3791	MF	2003-2008	5798.046343	0.0428	0	0	0	0	0-0.05	0	6000	NA	NA	0.043269242	immres	0.019258228
3792	MM	2003-2013	1397.751498	0.0437	0	0	0	0	0-0.05	0	1500	NA	NA	-0.047847972	immres	0.008884532
3793	MF	2003-2008	3724.428168	0.0439	0	0	0	0	0-0.05	0	4000	NA	NA	0.08882785	immres	0.017679688
3794	MM	2003-2003	5778.932803	0.0448	0	0	0	0	0-0.05	0	6000	NA	NA	-0.002289366	immres	0.004037404
3795	MF	2003-2003	480.4890217	0.0457	0	0	0	0	0-0.05	0	500	NA	NA	-0.138965188	immimm	0.02266571
3796	MF	2003-2008	1934.321868	0.0457	0	0	0	0	0-0.05	0	2000	NA	NA	-0.138965188	immimm	0.016053844
3797	MM	2003-2008	1902.798807	0.0461	0	0	0	0	0-0.05	0	2000	NA	NA	0.06035372	immres	0.01960828
3798	MF	2003-2008	6458.689941	0.0461	0	0	0	0	0-0.05	0	6500	NA	NA	-0.070627276	immres	0.019984388
3799	MF	2003-2003	1445.94725	0.048	0	0	0	0	0-0.05	0	1500	NA	NA	0.225503672	immres	0.013702566
3800	MM	2003-2008	4891.054691	0.048	0	0	0	0	0-0.05	0	5000	NA	NA	-0.12188071	immres	0.01923188
3801	MF	2003-2003	6693.461801	0.0484	0	0	0	0	0-0.05	0	7000	NA	NA	0.063379096	immimm	0.016505554
3802	MF	2003-2008	5228.038813	0.0489	0	0	0	0	0-0.05	0	5500	NA	NA	-0.27564101	immimm	0.01822987
3803	MM	2003-2008	5069.519435	0.0533	0	0	0	0	0.05-0.10	0	5500	NA	NA	-0.013679018	immres	0.000888306
3804	MM	2003-2003	2217.316306	0.0544	0	0	0	0	0.05-0.10	0	2500	NA	NA	-0.086314124	immres	0.002947206
3805	MM	2003-2013	543.2264537	0.0557	0	0	0	0	0.05-0.10	0	1000	NA	NA	0.00340546	immres	-0.013834474
3806	MM	2003-2003	1396.387124	0.0565	0	0	0	0	0.05-0.10	0	1500	NA	NA	-0.011636308	immimm	0.0229676
3807	MF	2003-2008	691.4923355	0.0589	0	0	0	0	0.05-0.10	0	1000	NA	NA	-0.02506867	immres	0.018005678
3808	MM	2003-2003	4886.32499	0.0622	0	0	0	0	0.05-0.10	0	5000	NA	NA	0.051233746	immres	-0.006090438
3809	MM	2003-2008	1782.857776	0.0644	0	0	0	0	0.05-0.10	0	2000	NA	NA	-0.042153146	immres	0.015550226
3810	MM	2003-2008	1772.072676	0.0657	0	0	0	0	0.05-0.10	0	2000	NA	NA	0.197029542	immres	0.005257934
3811	MF	2003-2003	1334.681752	0.066	0	0	0	0	0.05-0.10	0	1500	NA	NA	-0.09340658	immimm	0.025391094
3812	MF	2003-2008	1139.291275	0.0691	0	0	0	0	0.05-0.10	0	1500	NA	NA	-0.234539224	immres	0.018881792
3813	MM	2003-2003	2158.447683	0.075	0	0	0	0	0.05-0.10	0	2500	NA	NA	0.066048546	immres	0.028630432
3814	MM	2003-2008	1388.284366	0.0806	0	0	0	0	0.05-0.10	0	1500	NA	NA	0.14577611	immres	0.016053844
3815	MM	2003-2008	1475.640742	0.083	0	0	0	0	0.05-0.10	0	1500	NA	NA	0.253977802	immres	0.066927592
3816	MM	2003-2003	1445.94725	0.0833	0	0	0	0	0.05-0.10	0	1500	NA	NA	0.037574416	immimm	0.034044754
3817	MM	2003-2008	5887.746094	0.0842	0	0	0	0	0.05-0.10	0	6000	NA	NA	-0.235777228	immres	0.045982174
3818	MF	2003-2008	5025.122618	0.101	0	0	0	0	0.10-0.20	0	5500	NA	NA	0.06238922	immres	0.054176482
3819	MM	2003-2008	275.4959165	0.5	0.25	0.5	0.25	0.5	0.40+	0.225+	500	PO	PO_d	0.544413924	immres	0.493636578
3820	MF	2003-2008	393.3349972	0.5	0.25	0.5	0.5	1	0.40+	0.225+	500	PO	PO_d	1	immres	0.490097766
3821	MM	2003-2003	703	0.5	0.25	0.5	0.25	0.5	0.40+	0.225+	1000	PO	PO_d	0.533024274	immres	0.487695398
3822	MF	2003-2003	5166.354664	0.5235	0.25	0.5	0.5	1	0.40+	0.225+	5500	PO	PO_d	1	immres	0.523469774
3823	MF	2003-2013	1586.854801	0.1217	0.0625	0.125	0.125	0.25	0.10-0.20	0.04-0.10	2000	AV2	AV2	0.134386458	resres	0.121720136
3824	MF	2003-2008	5861.682381	0.1233	0.0625	0.125	0.125	0.25	0.10-0.20	0.04-0.10	6000	AV2	AV2	-0.2073031	resres	0.123344214
3825	MF	2003-2008	825.9805385	0.1658	0.0625	0.125	0.125	0.25	0.10-0.20	0.04-0.10	1000	AV2	AV2	-0.252861706	resres	0.161737898
3826	MF	2003-2003	4919.820677	0.5007	0.25	0.5	0.25	0.5	0.40+	0.225+	5000	FS	FS	0.726648354	resres	0.500745894
3827	MF	2003-2008	670.61987	0.2092	0.125	0.25	0.25	0.5	0.20-0.30	0.10-0.225	1000	HS	HS_d	0.066048546	resres	0.209233072
3828	MM	2003-2008	211.6795928	0.2319	0.125	0.25	0.125	0.25	0.20-0.30	0.10-0.225	500	HS	HS_d	0.219808846	resres	0.231922548
3829	MM	2003-2003	817.1665987	0.2572	0.125	0.25	0.125	0.25	0.20-0.30	0.10-0.225	1000	HS	HS_d	0.128691632	resres	0.257217058
3830	MM	2003-2003	302.8642105	0	0	0	0	0	0	0	500	NA	NA	0.043269242	resres	-0.012550716
3831	MM	2003-2008	405.7020828	0	0	0	0	0	0	0	500	NA	NA	-0.007984192	resres	0.001358288
3832	MM	2003-2003	442.9206024	0	0	0	0	0	0	0	500	NA	NA	-0.06493245	resres	0.00186956
3833	MF	2003-2008	655.28432	0	0	0	0	0	0	0	1000	NA	NA	-0.047847972	resres	-0.003675832
3834	MF	2003-2013	657.2770801	0	0	0	0	0	0	0	1000	NA	NA	-0.184523796	resres	0.006071278
3835	MM	2003-2008	703.2765957	0	0	0	0	0	0	0	1000	NA	NA	-0.087711754	resres	0.0050366
3836	MF	2003-2003	739.2409418	0	0	0	0	0	0	0	1000	NA	NA	-0.138965188	immres	-0.047827628
3837	MM	2003-2003	745.0466361	0	0	0	0	0	0	0	1000	NA	NA	0.083133024	resres	-0.02916781
3838	MM	2003-2013	856.5559935	0	0	0	0	0	0	0	1000	NA	NA	0.066048546	resres	-0.022215176
3839	MM	2003-2008	902.2863237	0	0	0	0	0	0	0	1000	NA	NA	0.08882785	resres	-0.044894658
3840	MM	2003-2008	935.4092153	0	0	0	0	0	0	0	1000	NA	NA	-0.127575536	resres	-0.0001852
3841	MM	2003-2008	1088.53259	0	0	0	0	0	0	0	1500	NA	NA	-0.059237624	resres	-0.00637738
3842	MM	2003-2003	1104.85199	0	0	0	0	0	0	0	1500	NA	NA	-0.099101406	resres	-0.01616262
3843	MM	2003-2008	1116.25033	0	0	0	0	0	0	0	1500	NA	NA	0.119819258	resres	-0.035616846
3844	MM	2003-2003	1194.674918	0	0	0	0	0	0	0	1500	NA	NA	-0.138965188	immres	-0.01090459
3845	MM	2003-2008	1290.635258	0	0	0	0	0	0	0	1500	NA	NA	-0.087711754	resres	-0.015773434
3846	MM	2003-2013	1387.491153	0	0	0	0	0	0	0	1500	NA	NA	-0.133270362	resres	-0.013409878
3847	MF	2003-2008	1409.511195	0	0	0	0	0	0	0	1500	NA	NA	0.020489938	resres	-0.025293232
3848	MF	2003-2008	1452.182692	0	0	0	0	0	0	0	1500	NA	NA	-0.343978922	resres	-0.003034996
3849	MM	2003-2003	1485.541884	0	0	0	0	0	0	0	1500	NA	NA	0.174250238	immres	-0.002635062
3850	MM	2003-2003	1577.83978	0	0	0	0	0	0	0	2000	NA	NA	-0.047847972	immres	-0.01155037
3851	MM	2003-2008	1585.468524	0	0	0	0	0	0	0	2000	NA	NA	0.043269242	resres	-0.025624254
3852	MM	2003-2008	1628.504397	0	0	0	0	0	0	0	2000	NA	NA	-0.201608274	immres	-0.017381714
3853	MM	2003-2008	1658.569848	0	0	0	0	0	0	0	2000	NA	NA	-0.013679018	resres	0.004528058
3854	MF	2003-2013	1700.591197	0	0	0	0	0	0	0	2000	NA	NA	-0.116185884	resres	-0.012492068
3855	MM	2003-2003	1743.616601	0	0	0	0	0	0	0	2000	NA	NA	-0.002289366	resres	-0.017612406
3856	MM	2003-2008	1758.990748	0	0	0	0	0	0	0	2000	NA	NA	-0.17882897	resres	-0.011608794
3857	MM	2003-2013	1818.287307	0	0	0	0	0	0	0	2000	NA	NA	-0.144660014	resres	-0.025104488
3858	MM	2003-2003	1933.893236	0	0	0	0	0	0	0	2000	NA	NA	-0.224992522	resres	-0.01283241
3859	MM	2003-2013	2346.357347	0	0	0	0	0	0	0	2500	NA	NA	-0.070627276	resres	-0.020171588
3860	MM	2003-2008	2713.006268	0	0	0	0	0	0	0	3000	NA	NA	-0.116185884	resres	-0.025838188
3861	MM	2003-2013	3929.516006	0	0	0	0	0	0	0	4000	NA	NA	-0.116185884	resres	0.021610866
3862	MM	2003-2008	4006.594388	0	0	0	0	0	0	0	4500	NA	NA	-0.167439318	immres	-0.034694088
3863	MF	2003-2013	4364.144225	0	0	0	0	0	0	0	4500	NA	NA	-0.27564101	resres	-0.022484748
3864	MM	2003-2013	4485.359234	0	0	0	0	0	0	0	4500	NA	NA	-0.087711754	resres	-0.021692906
3865	MM	2003-2003	4691.090028	0	0	0	0	0	0	0	5000	NA	NA	-0.00020539	resres	-0.042361042
3866	MM	2003-2008	5001.638125	0	0	0	0	0	0	0	5500	NA	NA	0.202724368	resres	-0.023770076
3867	MM	2003-2003	5204.85762	0	0	0	0	0	0	0	5500	NA	NA	-0.013679018	resres	-0.035761898
3868	MF	2003-2008	5551.205274	0	0	0	0	0	0	0	6000	NA	NA	-0.343978922	resres	0.004363786
3869	MF	2003-2008	5661.335864	0	0	0	0	0	0	0	6000	NA	NA	-0.27564101	resres	-0.008976288
3870	MF	2003-2003	5839.603622	0	0	0	0	0	0	0	6000	NA	NA	-0.138965188	resres	-0.002906928
3871	MF	2003-2008	5918.062593	0	0	0	0	0	0	0	6000	NA	NA	-0.184523796	immres	0.014288048
3872	MM	2003-2003	6111.144241	0	0	0	0	0	0	0	6500	NA	NA	0.026184764	immres	-0.0000354
3873	MM	2003-2003	6443.446529	0	0	0	0	0	0	0	6500	NA	NA	-0.045929064	immres	0.003673154
3874	MF	2003-2013	6454.820567	0	0	0	0	0	0	0	6500	NA	NA	-0.138965188	resres	-0.04036173
3875	MM	2003-2003	6538.737134	0	0	0	0	0	0	0	7000	NA	NA	-0.12188071	immres	-0.014903422
3876	MF	2003-2003	6538.737134	0	0	0	0	0	0	0	7000	NA	NA	-0.252861706	immres	-0.012821454
3877	MF	2003-2003	6436.074371	0.0029	0	0	0	0	0-0.05	0	6500	NA	NA	-0.133804252	immres	0.00100151
3878	MM	2003-2003	1341.663613	0.0034	0	0	0	0	0-0.05	0	1500	NA	NA	-0.131660954	immres	0.003418302
3879	MF	2003-2008	5001.638125	0.0035	0	0	0	0	0-0.05	0	5500	NA	NA	-0.412316832	immres	0.003527584
3880	MF	2003-2008	1452.169171	0.0037	0	0	0	0	0-0.05	0	1500	NA	NA	-0.280262898	resres	-0.003675832
3881	MM	2003-2008	4654.216262	0.0054	0	0	0	0	0-0.05	0	5000	NA	NA	-0.27564101	resres	0.002672424
3882	MF	2003-2003	1366.845039	0.0061	0	0	0	0	0-0.05	0	1500	NA	NA	0.066048546	resres	-0.00330681
3883	MF	2003-2008	945.8404305	0.0082	0	0	0	0	0-0.05	0	1000	NA	NA	-0.02506867	resres	-0.001691086
3884	MF	2003-2003	1652.7462	0.0094	0	0	0	0	0-0.05	0	2000	NA	NA	-0.2073031	resres	0.002544938
3885	MM	2003-2008	5190.692071	0.0095	0	0	0	0	0-0.05	0	5500	NA	NA	-0.212997926	resres	0.009468984
3886	MM	2003-2003	3787.248442	0.0106	0	0	0	0	0-0.05	0	4000	NA	NA	0.071743372	immres	-0.001707278
3887	MF	2003-2003	6423.101391	0.0114	0	0	0	0	0-0.05	0	6500	NA	NA	-0.070627276	resres	0.005509568
3888	MM	2003-2003	1215.734202	0.0133	0	0	0	0	0-0.05	0	1500	NA	NA	0.134386458	resres	-0.006634404
3889	MF	2003-2008	4818.142716	0.0145	0	0	0	0	0-0.05	0	5000	NA	NA	-0.038974108	resres	0.014464548
3890	MM	2003-2008	2009.401926	0.0196	0	0	0	0	0-0.05	0	2500	NA	NA	-0.06493245	resres	-0.018163314
3891	MM	2003-2003	1898.386328	0.0208	0	0	0	0	0-0.05	0	2000	NA	NA	0.048964068	resres	0.000760544
3892	MF	2003-2008	3558.968523	0.0211	0	0	0	0	0-0.05	0	4000	NA	NA	0.066048546	resres	0.021060926
3893	MF	2003-2008	6250.32552	0.0231	0	0	0	0	0-0.05	0	6500	NA	NA	-0.34884841	resres	0.011605178
3894	MF	2003-2003	1349.621151	0.0239	0	0	0	0	0-0.05	0	1500	NA	NA	-0.321199618	immres	0.01588758
3895	MM	2003-2008	4799.193849	0.0253	0	0	0	0	0-0.05	0	5000	NA	NA	-0.110491058	resres	0.012414728
3896	MF	2003-2008	1853.170974	0.0254	0	0	0	0	0-0.05	0	2000	NA	NA	0.043269242	immres	0.025360332
3897	MM	2003-2003	1366.845039	0.0262	0	0	0	0	0-0.05	0	1500	NA	NA	-0.047847972	immres	0.026192088
3898	MM	2003-2008	1609.526281	0.0289	0	0	0	0	0-0.05	0	2000	NA	NA	-0.104796232	resres	0.028911696
3899	MF	2003-2003	6550.95771	0.03	0	0	0	0	0-0.05	0	7000	NA	NA	0.066048546	immres	0.030035682
3900	MM	2003-2013	6454.820567	0.0335	0	0	0	0	0-0.05	0	6500	NA	NA	-0.087711754	resres	0.014088106
3901	MM	2003-2008	1535.371046	0.0365	0	0	0	0	0-0.05	0	2000	NA	NA	0.293841584	resres	0.029816136
3902	MM	2003-2003	2329.467246	0.0417	0	0	0	0	0-0.05	0	2500	NA	NA	-0.047847972	resres	-0.002403254
3903	MM	2003-2003	6423.101391	0.0484	0	0	0	0	0-0.05	0	6500	NA	NA	0.00340546	resres	0.048364256
3904	MM	2003-2008	5562.323654	0.0497	0	0	0	0	0-0.05	0	6000	NA	NA	-0.09340658	resres	0.049677706
3905	MM	2003-2008	1227.242865	0.0504	0	0	0	0	0.05-0.10	0	1500	NA	NA	0.140081284	resres	0.029559642
3906	MF	2003-2003	519.6366519	0.0527	0	0	0	0	0.05-0.10	0	1000	NA	NA	-0.2073031	immres	0.02509267
3907	MM	2003-2008	5661.335864	0.0597	0	0	0	0	0.05-0.10	0	6000	NA	NA	-0.309809966	resres	0.045644552
3908	MM	2003-2003	5554.153942	0.0638	0	0	0	0	0.05-0.10	0	6000	NA	NA	-0.007984192	resres	0.042557504
3909	MF	2003-2008	6217.099235	0.068	0	0	0	0	0.05-0.10	0	6500	NA	NA	-0.09340658	resres	0.028883782
3910	MM	2003-2003	314.2197479	0.5205	0.25	0.5	0.25	0.5	0.40+	0.225+	500	PO	PO_d	0.60705701	immres	0.520527738
3911	MF	2003-2013	3913.35746	0.1231	0.0625	0.125	0.25	0.5	0.10-0.20	0.04-0.10	4000	AV2	AV2	0.521634622	resres	0.123080254
3912	FF	2003-2013	231.276566	0	0	0	0	0	0	0	500	NA	NA	-0.232371768	resres	-0.020101902
3913	MF	2003-2013	516.134527	0	0	0	0	0	0	0	1000	NA	NA	0.157165762	resres	-0.026093306
3914	MF	2003-2008	739.8802944	0	0	0	0	0	0	0	1000	NA	NA	0.066048546	resres	-0.009407468
3915	MF	2003-2008	844.444267	0	0	0	0	0	0	0	1000	NA	NA	-0.047847972	resres	-0.036300104
3916	MF	2003-2003	879.2914989	0	0	0	0	0	0	0	1000	NA	NA	0.066048546	immres	-0.008319002
3917	FF	2003-2008	934.5589602	0	0	0	0	0	0	0	1000	NA	NA	0.086538484	resres	-0.036497112
3918	FF	2003-2003	1103.353434	0	0	0	0	0	0	0	1500	NA	NA	-0.095695946	immres	-0.020241254
3919	FF	2003-2008	1165.854558	0	0	0	0	0	0	0	1500	NA	NA	-0.255151072	resres	-0.017832562
3920	MF	2003-2008	1172.769798	0	0	0	0	0	0	0	1500	NA	NA	0.111607154	resres	-0.00345045
3921	MF	2003-2008	1252.674938	0	0	0	0	0	0	0	1500	NA	NA	-0.116185884	resres	-0.027243824
3922	MF	2003-2008	1417.019753	0	0	0	0	0	0	0	1500	NA	NA	-0.138965188	resres	-0.032702534
3923	MF	2003-2013	1455.537626	0	0	0	0	0	0	0	1500	NA	NA	-0.116185884	resres	-0.016022154
3924	MF	2003-2008	1468.203273	0	0	0	0	0	0	0	1500	NA	NA	-0.161744492	resres	-0.009775952
3925	MF	2003-2003	1600.963273	0	0	0	0	0	0	0	2000	NA	NA	-0.002289366	resres	-0.06274651
3926	FF	2003-2008	1625.462796	0	0	0	0	0	0	0	2000	NA	NA	-0.164033856	resres	0.000530322
3927	MF	2003-2008	1714.635731	0	0	0	0	0	0	0	2000	NA	NA	-0.120230036	resres	-0.043427738
3928	FF	2003-2008	1720.006099	0	0	0	0	0	0	0	2000	NA	NA	0.086538484	resres	0.002346376
3929	MF	2003-2003	1832.684659	0	0	0	0	0	0	0	2000	NA	NA	0.08882785	resres	-0.037959518
3930	FF	2003-2013	1841.464952	0	0	0	0	0	0	0	2000	NA	NA	-0.346268286	resres	-0.024769656
3931	MF	2003-2003	2088.305888	0	0	0	0	0	0	0	2500	NA	NA	0.043269242	resres	-0.001251654
3932	MF	2003-2003	2121.138812	0	0	0	0	0	0	0	2500	NA	NA	0.043269242	resres	-0.03610024
3933	MF	2003-2003	2144.586375	0	0	0	0	0	0	0	2500	NA	NA	0.111607154	immres	-0.03136206
3934	MF	2003-2003	2213.294603	0	0	0	0	0	0	0	2500	NA	NA	-0.184523796	resres	-0.011362796
3935	MF	2003-2013	2404.56614	0	0	0	0	0	0	0	2500	NA	NA	0.066048546	resres	-0.019165838
3936	MF	2003-2003	2510.604543	0	0	0	0	0	0	0	3000	NA	NA	-0.184523796	resres	-0.017043006
3937	MF	2003-2008	2538.110248	0	0	0	0	0	0	0	3000	NA	NA	-0.230082402	resres	-0.04948908
3938	MF	2003-2008	2596.676701	0	0	0	0	0	0	0	3000	NA	NA	0.020489938	resres	0.009721768
3939	MF	2003-2013	2740.927589	0	0	0	0	0	0	0	3000	NA	NA	-0.116185884	resres	-0.030840476
3940	FF	2003-2003	2748.082841	0	0	0	0	0	0	0	3000	NA	NA	-0.141254554	immres	-0.006591608
3941	FF	2003-2003	2860.431354	0	0	0	0	0	0	0	3000	NA	NA	0.040979876	resres	-0.000524266
3942	FF	2003-2008	2935.385238	0	0	0	0	0	0	0	3000	NA	NA	-0.209592464	resres	-0.007834206
3943	MF	2003-2008	3104.843263	0	0	0	0	0	0	0	3500	NA	NA	-0.161744492	resres	-0.023453776
3944	MF	2003-2008	3110.012945	0	0	0	0	0	0	0	3500	NA	NA	0.066048546	immres	0.007241788
3945	MF	2003-2003	3657.45645	0	0	0	0	0	0	0	4000	NA	NA	-0.09340658	immres	-0.020980054
3946	MF	2003-2008	3756.11161	0	0	0	0	0	0	0	4000	NA	NA	-0.161744492	immres	0.003545718
3947	FF	2003-2013	3875.498092	0	0	0	0	0	0	0	4000	NA	NA	0.109317788	resres	-0.012033516
3948	MF	2003-2008	4683.204456	0	0	0	0	0	0	0	5000	NA	NA	-0.09340658	resres	-0.037234526
3949	FF	2003-2008	4683.204456	0	0	0	0	0	0	0	5000	NA	NA	-0.346268286	immres	-0.007762928
3950	MF	2003-2008	5035.984099	0	0	0	0	0	0	0	5500	NA	NA	-0.047847972	resres	-0.004408516
3951	MF	2003-2008	5100.573447	0	0	0	0	0	0	0	5500	NA	NA	0.020489938	resres	-0.002594818
3952	MF	2003-2003	5204.052646	0	0	0	0	0	0	0	5500	NA	NA	0.066048546	resres	-0.020641036
3953	MF	2003-2008	5319.331132	0	0	0	0	0	0	0	5500	NA	NA	-0.184523796	resres	-0.005007806
3954	FF	2003-2008	5319.331132	0	0	0	0	0	0	0	5500	NA	NA	-0.255151072	resres	-0.00506447
3955	FF	2003-2008	5366.497314	0	0	0	0	0	0	0	5500	NA	NA	-0.141254554	resres	-0.005121162
3956	FF	2003-2008	5692.985956	0	0	0	0	0	0	0	6000	NA	NA	0.086538484	resres	-0.020710634
3957	MF	2003-2003	5774.814225	0	0	0	0	0	0	0	6000	NA	NA	0.154112014	immres	-0.022423554
3958	FF	2003-2003	5803.996454	0	0	0	0	0	0	0	6000	NA	NA	0.223214308	immres	0.013940026
3959	FF	2003-2013	5818.12853	0	0	0	0	0	0	0	6000	NA	NA	-0.164033856	resres	-0.035964954
3960	MF	2003-2003	5967.931204	0	0	0	0	0	0	0	6000	NA	NA	0.27106228	resres	-0.021058358
3961	MF	2003-2003	5990.79193	0	0	0	0	0	0	0	6000	NA	NA	-0.047847972	immres	-0.026706584
3962	MF	2003-2003	6281.755895	0	0	0	0	0	0	0	6500	NA	NA	0.066048546	immres	-0.013386152
3963	MF	2003-2003	1353.429219	0.005	0	0	0	0	0-0.05	0	1500	NA	NA	0.020489938	resres	0.002981284
3964	FF	2003-2003	5967.931204	0.0052	0	0	0	0	0-0.05	0	6000	NA	NA	0.086538484	resres	0.00521775
3965	FF	2003-2003	5661.018917	0.0086	0	0	0	0	0-0.05	0	6000	NA	NA	-0.209592464	resres	0.008596194
3966	MF	2003-2003	4178.820706	0.0118	0	0	0	0	0-0.05	0	4500	NA	NA	0.062664664	resres	0.007363294
3967	FF	2003-2008	4375.078888	0.0127	0	0	0	0	0-0.05	0	4500	NA	NA	-0.077948214	resres	0.012744592
3968	FF	2003-2008	1054.460834	0.0181	0	0	0	0	0-0.05	0	1500	NA	NA	0.06375918	immres	0.01806318
3969	MF	2003-2003	958.249096	0.02	0	0	0	0	0-0.05	0	1000	NA	NA	0.066048546	immres	0.001729206
3970	FF	2003-2013	891.0424513	0.0205	0	0	0	0	0-0.05	0	1000	NA	NA	-0.050137338	resres	0.013969682
3971	FF	2003-2003	6313.103771	0.023	0	0	0	0	0-0.05	0	6500	NA	NA	-0.045777236	immres	0.012757684
3972	MF	2003-2008	2916.935052	0.0238	0	0	0	0	0-0.05	0	3000	NA	NA	0.020489938	resres	0.023809944
3973	FF	2003-2008	5971.257566	0.0284	0	0	0	0	0-0.05	0	6000	NA	NA	0.42822804	resres	0.009521954
3974	MF	2003-2003	2860.431354	0.0302	0	0	0	0	0-0.05	0	3000	NA	NA	0.339400192	immres	0.025213366
3975	MF	2003-2008	1311.646934	0.0308	0	0	0	0	0-0.05	0	1500	NA	NA	0.066048546	resres	0.013066554
3976	MF	2003-2008	1787.17359	0.0313	0	0	0	0	0-0.05	0	2000	NA	NA	0.134386458	resres	-0.003219356
3977	FF	2003-2003	1002.296733	0.0316	0	0	0	0	0-0.05	0	1500	NA	NA	0.109317788	immres	0.00383713
3978	MF	2003-2008	4848.688768	0.0316	0	0	0	0	0-0.05	0	5000	NA	NA	-0.002289366	resres	0.029503354
3979	FF	2003-2003	2672.476187	0.0324	0	0	0	0	0-0.05	0	3000	NA	NA	-0.232371768	resres	-0.010950162
3980	MF	2003-2003	1816.136217	0.0332	0	0	0	0	0-0.05	0	2000	NA	NA	-0.047847972	resres	0.009962866
3981	FF	2003-2003	6281.755895	0.0339	0	0	0	0	0-0.05	0	6500	NA	NA	0.040979876	immres	0.017886996
3982	MF	2003-2008	4427.764519	0.0345	0	0	0	0	0-0.05	0	4500	NA	NA	0.020489938	resres	-0.004619662
3983	MF	2003-2008	1456.495249	0.0365	0	0	0	0	0-0.05	0	1500	NA	NA	0.043269242	resres	-0.00454413
3984	MF	2003-2013	5818.12853	0.0376	0	0	0	0	0-0.05	0	6000	NA	NA	0.179945064	resres	0.023059806
3985	FF	2003-2008	2006.974404	0.038	0	0	0	0	0-0.05	0	2500	NA	NA	0.086538484	resres	0.007270468
3986	MF	2003-2003	5177.800855	0.0395	0	0	0	0	0-0.05	0	5500	NA	NA	-0.138965188	resres	0.02925562
3987	MF	2003-2003	1521.887949	0.0408	0	0	0	0	0-0.05	0	2000	NA	NA	-0.2073031	resres	0.025409272
3988	FF	2003-2008	238.4041107	0.0423	0	0	0	0	0-0.05	0	500	NA	NA	-0.209592464	resres	0.039049006
3989	FF	2003-2008	1509.499245	0.0432	0	0	0	0	0-0.05	0	2000	NA	NA	-0.446216608	resres	0.009309914
3990	MF	2003-2013	3455.237993	0.0457	0	0	0	0	0-0.05	0	3500	NA	NA	-0.161744492	resres	0.045688288
3991	FF	2003-2008	5545.937308	0.0476	0	0	0	0	0-0.05	0	6000	NA	NA	-0.095695946	immres	0.015990256
3992	FF	2003-2003	4756.645332	0.0485	0	0	0	0	0-0.05	0	5000	NA	NA	0.06375918	resres	0.012666824
3993	MF	2003-2008	2862.319409	0.0606	0	0	0	0	0.05-0.10	0	3000	NA	NA	-0.070627276	resres	0.060594598
3994	MF	2003-2003	1421.396553	0.0636	0	0	0	0	0.05-0.10	0	1500	NA	NA	-0.002289366	immres	0.03272373
3995	MF	2003-2008	1166.420889	0.068	0	0	0	0	0.05-0.10	0	1500	NA	NA	-0.09340658	resres	0.030835652
3996	MF	2003-2003	2394.091878	0.0785	0	0	0	0	0.05-0.10	0	2500	NA	NA	-0.086314124	resres	0.002123814
3997	MF	2003-2003	2164.097096	0.0968	0	0	0	0	0.05-0.10	0	2500	NA	NA	0.248282976	resres	0.048305714
3998	FF	2003-2008	5876.237023	0.1049	0	0	0	0	0.10-0.20	0	6000	NA	NA	-0.651973146	resres	0.04511317
3999	MF	2003-2003	710.6430046	0.5063	0.25	0.5	0.5	1	0.40+	0.225+	1000	PO	PO_d	1	immres	0.506335458
4000	MF	2003-2003	772.4685172	0	0	0	0	0	0	0	1000	NA	NA	0.066048546	immres	-0.008549332
4001	MF	2003-2003	996.3759582	0	0	0	0	0	0	0	1000	NA	NA	0.225503672	immimm	-0.031889206
4002	MF	2003-2008	1129.582423	0	0	0	0	0	0	0	1500	NA	NA	-0.047847972	immres	-0.034029898
4003	FF	2003-2003	1349.014503	0	0	0	0	0	0	0	1500	NA	NA	-0.164033856	immimm	-0.012903238
4004	MF	2003-2008	1369.8376	0	0	0	0	0	0	0	1500	NA	NA	0.45329671	immres	-0.00416306
4005	FF	2003-2013	1372.60585	0	0	0	0	0	0	0	1500	NA	NA	-0.050137338	immres	-0.003522242
4006	MF	2003-2008	1414.331096	0	0	0	0	0	0	0	1500	NA	NA	0.157165762	immres	-0.012833384
4007	MF	2003-2003	1473.020604	0	0	0	0	0	0	0	1500	NA	NA	0.157165762	immres	-0.022162398
4008	MF	2003-2003	1487.327419	0	0	0	0	0	0	0	1500	NA	NA	0.134386458	immres	0.0050366
4009	MF	2003-2008	1499.745132	0	0	0	0	0	0	0	1500	NA	NA	0.476076014	immres	-0.019604272
4010	FF	2003-2008	1590.229848	0	0	0	0	0	0	0	2000	NA	NA	0.109317788	immres	-0.039963276
4011	FF	2003-2003	1651.725053	0	0	0	0	0	0	0	2000	NA	NA	0.132097092	immimm	-0.001107454
4012	FF	2003-2003	1708.975954	0	0	0	0	0	0	0	2000	NA	NA	-0.277930376	immimm	-0.01016284
4013	MF	2003-2008	1873.056126	0	0	0	0	0	0	0	2000	NA	NA	0.111607154	immres	-0.034229864
4014	FF	2003-2013	2207.64956	0	0	0	0	0	0	0	2500	NA	NA	0.1776557	immres	-0.02002303
4015	FF	2003-2003	2231.620597	0	0	0	0	0	0	0	2500	NA	NA	0.040979876	immres	-0.01104629
4016	MF	2003-2003	2424.663179	0	0	0	0	0	0	0	2500	NA	NA	0.134386458	immimm	-0.004034832
4017	MF	2003-2008	2551.06642	0	0	0	0	0	0	0	3000	NA	NA	0.407738102	immres	-0.033802688
4018	MF	2003-2013	2669.212388	0	0	0	0	0	0	0	3000	NA	NA	-0.02506867	immres	-0.035736688
4019	MF	2003-2003	2707.08354	0	0	0	0	0	0	0	3000	NA	NA	0.111607154	immres	-0.012809516
4020	MF	2003-2013	3215.910649	0	0	0	0	0	0	0	3500	NA	NA	0.043269242	immres	-0.00837654
4021	MF	2003-2003	3268.070523	0	0	0	0	0	0	0	3500	NA	NA	0.111607154	immimm	-0.006577296
4022	MF	2003-2008	4137.772703	0	0	0	0	0	0	0	4500	NA	NA	0.066048546	immres	-0.01674174
4023	MF	2003-2008	4522.54783	0	0	0	0	0	0	0	5000	NA	NA	-0.047847972	immres	-0.028767978
4024	FF	2003-2008	4522.54783	0	0	0	0	0	0	0	5000	NA	NA	0.06375918	immimm	-0.012750786
4025	MF	2003-2008	4610.779261	0	0	0	0	0	0	0	5000	NA	NA	0.157165762	immres	0.01686399
4026	FF	2003-2008	4975.262533	0	0	0	0	0	0	0	5000	NA	NA	0.268772914	immres	-0.027231016
4027	MF	2003-2003	5071.953995	0	0	0	0	0	0	0	5500	NA	NA	0.225503672	immres	0.000564412
4028	FF	2003-2003	5251.5414	0	0	0	0	0	0	0	5500	NA	NA	-0.30070968	immres	-0.00450646
4029	FF	2003-2008	5267.654963	0	0	0	0	0	0	0	5500	NA	NA	0.040979876	immres	-0.01583289
4030	FF	2003-2013	6121.387872	0	0	0	0	0	0	0	6500	NA	NA	-0.072916642	immres	-0.021292868
4031	MF	2003-2013	6121.387872	0.0026	0	0	0	0	0-0.05	0	6500	NA	NA	-0.2073031	immres	0.002564082
4032	MF	2003-2003	5975.361999	0.0027	0	0	0	0	0-0.05	0	6000	NA	NA	0.043269242	immimm	0.002418926
4033	FF	2003-2008	1629.39471	0.0028	0	0	0	0	0-0.05	0	2000	NA	NA	0.200435004	immres	-0.00054656
4034	MF	2003-2008	795.1100553	0.004	0	0	0	0	0-0.05	0	1000	NA	NA	0.157165762	immres	0.00216041
4035	MF	2003-2008	1807.126913	0.0042	0	0	0	0	0-0.05	0	2000	NA	NA	-0.047847972	immres	-0.002075072
4036	FF	2003-2008	5436.816483	0.005	0	0	0	0	0-0.05	0	5500	NA	NA	-0.18681316	immimm	0.004091028
4037	FF	2003-2008	2243.246186	0.0078	0	0	0	0	0-0.05	0	2500	NA	NA	0.06375918	immres	0.007763228
4038	MF	2003-2008	2345.473888	0.01	0	0	0	0	0-0.05	0	2500	NA	NA	-0.002289366	immres	-0.00704848
4039	FF	2003-2008	1572.227862	0.0114	0	0	0	0	0-0.05	0	2000	NA	NA	-0.095695946	immres	-0.008834042
4040	MF	2003-2008	686.4250942	0.0122	0	0	0	0	0-0.05	0	1000	NA	NA	0.111607154	immres	0.006582788
4041	MF	2003-2008	1528.884175	0.0137	0	0	0	0	0-0.05	0	2000	NA	NA	-0.047847972	immres	-0.009491796
4042	FF	2003-2008	1136.148164	0.0145	0	0	0	0	0-0.05	0	1500	NA	NA	0.132097092	immres	0.008509842
4043	FF	2003-2003	4355.303754	0.0159	0	0	0	0	0-0.05	0	4500	NA	NA	0.109317788	immres	0.012436328
4044	MF	2003-2008	2048.389655	0.0163	0	0	0	0	0-0.05	0	2500	NA	NA	0.154112014	immres	0.003108812
4045	MF	2003-2003	1755.59188	0.0174	0	0	0	0	0-0.05	0	2000	NA	NA	0.131250176	immimm	0.01737716
4046	MF	2003-2013	4189.595529	0.0178	0	0	0	0	0-0.05	0	4500	NA	NA	0.111607154	immres	0.016436182
4047	MF	2003-2003	2152.624747	0.0191	0	0	0	0	0-0.05	0	2500	NA	NA	0.043269242	immimm	0.010215652
4048	FF	2003-2008	2428.200527	0.0197	0	0	0	0	0-0.05	0	2500	NA	NA	0.171053002	immres	-0.012209154
4049	MF	2003-2008	767.289059	0.0201	0	0	0	0	0-0.05	0	1000	NA	NA	-0.002289366	immres	0.007416828
4050	FF	2003-2003	5803.560342	0.0201	0	0	0	0	0-0.05	0	6000	NA	NA	-0.193664748	immimm	-0.001859778
4051	FF	2003-2003	5975.361999	0.0204	0	0	0	0	0-0.05	0	6000	NA	NA	0.040979876	immimm	0.020385806
4052	MF	2003-2003	6131.290301	0.0221	0	0	0	0	0-0.05	0	6500	NA	NA	0.199835688	immimm	0.010478118
4053	MF	2003-2003	979.0853385	0.0222	0	0	0	0	0-0.05	0	1000	NA	NA	-0.2073031	immres	0.008909878
4054	MF	2003-2008	2268.965696	0.0223	0	0	0	0	0-0.05	0	2500	NA	NA	0.202724368	immres	0.009216072
4055	FF	2003-2008	3368.126281	0.0231	0	0	0	0	0-0.05	0	3500	NA	NA	-0.164033856	immres	0.014984626
4056	MF	2003-2003	4556.325869	0.0244	0	0	0	0	0-0.05	0	5000	NA	NA	0.08882785	immres	0.024360498
4057	MF	2003-2008	5146.741884	0.0253	0	0	0	0	0-0.05	0	5500	NA	NA	0.157165762	immres	0.012288632
4058	MF	2003-2008	3542.791162	0.0263	0	0	0	0	0-0.05	0	4000	NA	NA	0.08882785	immimm	0.00870986
4059	MF	2003-2003	1677.046979	0.0273	0	0	0	0	0-0.05	0	2000	NA	NA	0.066048546	immres	-0.021701436
4060	FF	2003-2003	2309.160389	0.0273	0	0	0	0	0-0.05	0	2500	NA	NA	-0.00457873	immres	-0.016471364
4061	MF	2003-2008	1644.180845	0.0279	0	0	0	0	0-0.05	0	2000	NA	NA	0.316620888	immimm	0.013746836
4062	MF	2003-2008	4125.803937	0.0295	0	0	0	0	0-0.05	0	4500	NA	NA	0.020489938	immres	0.029531488
4063	MF	2003-2003	5976.79738	0.031	0	0	0	0	0-0.05	0	6000	NA	NA	0.293841584	immres	0.008796034
4064	FF	2003-2008	2099.336295	0.0328	0	0	0	0	0-0.05	0	2500	NA	NA	-0.11847525	immimm	0.032759116
4065	FF	2003-2013	2660.205142	0.0349	0	0	0	0	0-0.05	0	3000	NA	NA	0.24599361	immres	-0.030693724
4066	MF	2003-2013	3609.518888	0.0358	0	0	0	0	0-0.05	0	4000	NA	NA	-0.070627276	immres	0.033006082
4067	MF	2003-2003	2001.326912	0.036	0	0	0	0	0-0.05	0	2500	NA	NA	0.020489938	immres	0.03601987
4068	FF	2003-2003	5976.79738	0.036	0	0	0	0	0-0.05	0	6000	NA	NA	-0.050137338	immres	0.017436144
4069	FF	2003-2008	4422.786311	0.0362	0	0	0	0	0-0.05	0	4500	NA	NA	0.226141768	immres	0.033534192
4070	MF	2003-2008	1908.534571	0.0373	0	0	0	0	0-0.05	0	2000	NA	NA	-0.161744492	immres	0.0001428
4071	FF	2003-2008	1897.490516	0.0398	0	0	0	0	0-0.05	0	2000	NA	NA	0.1776557	immres	0.039790048
4072	MF	2003-2003	1310.403591	0.0404	0	0	0	0	0-0.05	0	1500	NA	NA	0.075477342	immres	0.026542918
4073	MF	2003-2003	1289.280454	0.0411	0	0	0	0	0-0.05	0	1500	NA	NA	0.066048546	immimm	0.0166034
4074	FF	2003-2003	6288.613615	0.0422	0	0	0	0	0-0.05	0	6500	NA	NA	0.132097092	immimm	0.019236078
4075	MF	2003-2008	2727.613288	0.0432	0	0	0	0	0-0.05	0	3000	NA	NA	0.612751836	immres	0.008676804
4076	MF	2003-2003	1401.063203	0.0443	0	0	0	0	0-0.05	0	1500	NA	NA	0.362179494	immimm	0.015704792
4077	FF	2003-2003	1401.063203	0.0498	0	0	0	0	0-0.05	0	1500	NA	NA	0.086538484	immres	0.01936132
4078	MF	2003-2003	2023.255963	0.0508	0	0	0	0	0.05-0.10	0	2500	NA	NA	-0.002289366	immres	-0.012233482
4079	MF	2003-2013	1822.05875	0.0524	0	0	0	0	0.05-0.10	0	2000	NA	NA	-0.002289366	immres	0.011078556
4080	FF	2003-2008	5655.485458	0.0525	0	0	0	0	0.05-0.10	0	6000	NA	NA	-0.027358034	immres	0.031930174
4081	MF	2003-2003	5484.885265	0.053	0	0	0	0	0.05-0.10	0	5500	NA	NA	-0.252861706	immimm	0.02228571
4082	FF	2003-2008	5760.605121	0.0672	0	0	0	0	0.05-0.10	0	6000	NA	NA	0.148191166	immres	0.020010236
4083	FF	2003-2008	5170.72068	0.0686	0	0	0	0	0.05-0.10	0	5500	NA	NA	-0.11847525	immres	0.061594076
4084	MF	2003-2003	4345.523392	0.0721	0	0	0	0	0.05-0.10	0	4500	NA	NA	0.245559364	immres	0.034588912
4085	FF	2003-2013	4022.635926	0.0836	0	0	0	0	0.05-0.10	0	4500	NA	NA	-0.255151072	immres	0.083599628
4086	MF	2003-2003	1428.244982	0.0985	0	0	0	0	0.05-0.10	0	1500	NA	NA	0.202724368	immres	0.073450708
4087	MF	2003-2013	1895.868867	0.1075	0	0	0	0	0.10-0.20	0	2000	NA	NA	0.202724368	immres	0.069477696
4088	MF	2003-2008	5170.72068	0.1312	0	0	0	0	0.10-0.20	0	5500	NA	NA	0.27106228	immres	0.126789748
4089	MF	2003-2003	889.5751121	0.1644	0	0	0	0	0.10-0.20	0	1000	NA	NA	0.111607154	immres	0.15180625
4090	MM	2003-2008	767.289059	0	0	0	0	0	0	0	1000	NA	NA	-0.21869275	immres	0.006144296
4091	MM	2003-2008	795.1100553	0	0	0	0	0	0	0	1000	NA	NA	0.083133024	immres	-0.011947666
4092	MM	2003-2003	889.5751121	0	0	0	0	0	0	0	1000	NA	NA	0.026184764	immres	0.01542424
4093	MM	2003-2008	1129.582423	0	0	0	0	0	0	0	1500	NA	NA	-0.110491058	immres	-0.006305934
4094	MF	2003-2008	1136.148164	0	0	0	0	0	0	0	1500	NA	NA	0.08882785	immres	0.009836424
4095	MM	2003-2003	1289.280454	0	0	0	0	0	0	0	1500	NA	NA	-0.12188071	immimm	0.000304618
4096	MM	2003-2003	1310.403591	0	0	0	0	0	0	0	1500	NA	NA	-0.011196658	immres	-0.020397578
4097	MF	2003-2003	1349.014503	0	0	0	0	0	0	0	1500	NA	NA	-0.070627276	immimm	-0.008094202
4098	MF	2003-2003	1401.063203	0	0	0	0	0	0	0	1500	NA	NA	-0.161744492	immres	-0.020501786
4099	MM	2003-2008	1414.331096	0	0	0	0	0	0	0	1500	NA	NA	-0.019373844	immres	-0.008634074
4100	MM	2003-2008	1499.745132	0	0	0	0	0	0	0	1500	NA	NA	0.111607154	immres	-0.008193032
4101	MM	2003-2008	1528.884175	0	0	0	0	0	0	0	2000	NA	NA	-0.127575536	immres	-0.029293596
4102	MF	2003-2008	1572.227862	0	0	0	0	0	0	0	2000	NA	NA	-0.230082402	immres	-0.006505876
4103	MF	2003-2008	1629.39471	0	0	0	0	0	0	0	2000	NA	NA	-0.2073031	immres	-0.025355152
4104	MF	2003-2003	1651.725053	0	0	0	0	0	0	0	2000	NA	NA	-0.09340658	immimm	-0.00637738
4105	MM	2003-2003	1677.046979	0	0	0	0	0	0	0	2000	NA	NA	0.014795112	immres	-0.037164452
4106	MF	2003-2003	1708.975954	0	0	0	0	0	0	0	2000	NA	NA	-0.45787544	immimm	-0.048227562
4107	MM	2003-2003	1755.59188	0	0	0	0	0	0	0	2000	NA	NA	-0.120230036	immimm	-0.003870906
4108	MM	2003-2008	1807.126913	0	0	0	0	0	0	0	2000	NA	NA	-0.082016928	immres	-0.032225698
4109	MM	2003-2013	1822.05875	0	0	0	0	0	0	0	2000	NA	NA	0.020489938	immres	-0.033822162
4110	MM	2003-2008	1873.056126	0	0	0	0	0	0	0	2000	NA	NA	-0.070627276	immres	-0.018372342
4111	MM	2003-2013	1895.868867	0	0	0	0	0	0	0	2000	NA	NA	-0.087711754	immres	0.012331758
4112	MF	2003-2008	1897.490516	0	0	0	0	0	0	0	2000	NA	NA	-0.070627276	immres	-0.018092578
4113	MM	2003-2008	1908.534571	0	0	0	0	0	0	0	2000	NA	NA	0.134386458	immres	-0.000730058
4114	MM	2003-2003	2023.255963	0	0	0	0	0	0	0	2500	NA	NA	0.043269242	immres	-0.010304766
4115	MM	2003-2008	2048.389655	0	0	0	0	0	0	0	2500	NA	NA	-0.040213604	immres	-0.026203968
4116	MF	2003-2008	2099.336295	0	0	0	0	0	0	0	2500	NA	NA	-0.002289366	immimm	-0.02610015
4117	MM	2003-2003	2152.624747	0	0	0	0	0	0	0	2500	NA	NA	-0.070627276	immimm	-0.030967054
4118	MF	2003-2013	2207.64956	0	0	0	0	0	0	0	2500	NA	NA	-0.38953753	immres	-0.00249116
4119	MM	2003-2008	2345.473888	0	0	0	0	0	0	0	2500	NA	NA	0.111607154	immres	-0.007719408
4120	MM	2003-2003	2424.663179	0	0	0	0	0	0	0	2500	NA	NA	-0.076322102	immimm	-0.032098396
4121	MM	2003-2008	2551.06642	0	0	0	0	0	0	0	3000	NA	NA	-0.030763494	immres	-0.064608302
4122	MF	2003-2013	2660.205142	0	0	0	0	0	0	0	3000	NA	NA	-0.002289366	immres	-0.011962774
4123	MM	2003-2003	2707.08354	0	0	0	0	0	0	0	3000	NA	NA	-0.002289366	immres	-0.058436974
4124	MM	2003-2008	2727.613288	0	0	0	0	0	0	0	3000	NA	NA	0.00340546	immres	-0.014010238
4125	MM	2003-2013	3215.910649	0	0	0	0	0	0	0	3500	NA	NA	0.122996806	immres	-0.029236328
4126	MF	2003-2008	3368.126281	0	0	0	0	0	0	0	3500	NA	NA	-0.02506867	immres	0.004182264
4127	MM	2003-2013	3609.518888	0	0	0	0	0	0	0	4000	NA	NA	0.157165762	immres	-0.039830526
4128	MF	2003-2013	4022.635926	0	0	0	0	0	0	0	4500	NA	NA	-0.161744492	immres	-0.01455141
4129	MM	2003-2008	4125.803937	0	0	0	0	0	0	0	4500	NA	NA	-0.076322102	immres	-0.020441144
4130	MM	2003-2008	4137.772703	0	0	0	0	0	0	0	4500	NA	NA	-0.059237624	immres	0.002399638
4131	MM	2003-2013	4189.595529	0	0	0	0	0	0	0	4500	NA	NA	0.140081284	immres	0.000236778
4132	MM	2003-2003	4345.523392	0	0	0	0	0	0	0	4500	NA	NA	-0.023067226	immres	-0.026424428
4133	MF	2003-2008	4422.786311	0	0	0	0	0	0	0	4500	NA	NA	0.011707556	immres	-0.006575846
4134	MM	2003-2008	4522.54783	0	0	0	0	0	0	0	5000	NA	NA	0.009100286	immres	-0.049625162
4135	MF	2003-2008	4522.54783	0	0	0	0	0	0	0	5000	NA	NA	0.043269242	immimm	-0.031625566
4136	MM	2003-2003	4556.325869	0	0	0	0	0	0	0	5000	NA	NA	0.08882785	immres	-0.029830588
4137	MM	2003-2008	4610.779261	0	0	0	0	0	0	0	5000	NA	NA	-0.099101406	immres	0.016589774
4138	MM	2003-2003	5071.953995	0	0	0	0	0	0	0	5500	NA	NA	0.083133024	immres	0.000692022
4139	MM	2003-2008	5146.741884	0	0	0	0	0	0	0	5500	NA	NA	0.043269242	immres	0.000619682
4140	MM	2003-2008	5170.72068	0	0	0	0	0	0	0	5500	NA	NA	0.009100286	immres	-0.023378128
4141	MF	2003-2008	5170.72068	0	0	0	0	0	0	0	5500	NA	NA	-0.230082402	immres	0.006943858
4142	MF	2003-2008	5436.816483	0	0	0	0	0	0	0	5500	NA	NA	-0.070627276	immimm	0.00681708
4143	MF	2003-2008	5655.485458	0	0	0	0	0	0	0	6000	NA	NA	-0.09340658	immres	0.011615064
4144	MF	2003-2003	5803.560342	0	0	0	0	0	0	0	6000	NA	NA	-0.207748008	immimm	0.00174493
4145	MM	2003-2003	5975.361999	0	0	0	0	0	0	0	6000	NA	NA	-0.224387576	immimm	-0.057355972
4146	MM	2003-2003	5976.79738	0	0	0	0	0	0	0	6000	NA	NA	0.094522676	immres	-0.01005982
4147	MF	2003-2013	6121.387872	0	0	0	0	0	0	0	6500	NA	NA	-0.116185884	immres	-0.003634898
4148	MM	2003-2013	6121.387872	0	0	0	0	0	0	0	6500	NA	NA	-0.087711754	immres	-0.00330681
4149	MM	2003-2003	6131.290301	0	0	0	0	0	0	0	6500	NA	NA	0.062664664	immimm	-0.02841891
4150	MF	2003-2003	6288.613615	0	0	0	0	0	0	0	6500	NA	NA	-0.2073031	immimm	-0.02143197
4151	MF	2003-2003	5251.5414	0.0026	0	0	0	0	0-0.05	0	5500	NA	NA	-0.047847972	immres	0.002618842
4152	MM	2003-2008	1644.180845	0.0027	0	0	0	0	0-0.05	0	2000	NA	NA	0.00340546	immimm	0.00225267
4153	MM	2003-2003	1428.244982	0.0038	0	0	0	0	0-0.05	0	1500	NA	NA	0.026184764	immres	-0.000440948
4154	MM	2003-2003	5484.885265	0.0056	0	0	0	0	0-0.05	0	5500	NA	NA	-0.076322102	immimm	0.005617582
4155	MM	2003-2003	772.4685172	0.0057	0	0	0	0	0-0.05	0	1000	NA	NA	0.009100286	immres	-0.005291414
4156	MF	2003-2003	4355.303754	0.0063	0	0	0	0	0-0.05	0	4500	NA	NA	-0.116185884	immres	-0.003634898
4157	MM	2003-2003	1487.327419	0.0125	0	0	0	0	0-0.05	0	1500	NA	NA	-0.133270362	immres	0.012488574
4158	MF	2003-2008	5760.605121	0.0142	0	0	0	0	0-0.05	0	6000	NA	NA	0.222697526	immres	0.006328912
4159	MF	2003-2003	5975.361999	0.0143	0	0	0	0	0-0.05	0	6000	NA	NA	-0.480654744	immimm	-0.001691086
4160	MM	2003-2003	1401.063203	0.015	0	0	0	0	0-0.05	0	1500	NA	NA	0.077438198	immimm	0.014955576
4161	MF	2003-2008	4975.262533	0.0155	0	0	0	0	0-0.05	0	5000	NA	NA	-0.2073031	immres	0.0082898
4162	MM	2003-2013	2669.212388	0.0176	0	0	0	0	0-0.05	0	3000	NA	NA	-0.030763494	immres	0.017550166
4163	MF	2003-2003	2231.620597	0.0196	0	0	0	0	0-0.05	0	2500	NA	NA	-0.27564101	immres	0.012540792
4164	MM	2003-2003	3268.070523	0.0215	0	0	0	0	0-0.05	0	3500	NA	NA	-0.076322102	immimm	0.01641305
4165	MM	2003-2003	979.0853385	0.0218	0	0	0	0	0-0.05	0	1000	NA	NA	0.020489938	immres	0.011436366
4166	MF	2003-2008	2428.200527	0.0227	0	0	0	0	0-0.05	0	2500	NA	NA	-0.325986572	immres	0.02273669
4167	MM	2003-2008	2268.965696	0.0267	0	0	0	0	0-0.05	0	2500	NA	NA	-0.076322102	immres	0.02673302
4168	MF	2003-2008	1590.229848	0.0277	0	0	0	0	0-0.05	0	2000	NA	NA	-0.366758226	immres	0.027732472
4169	MF	2003-2003	2309.160389	0.0278	0	0	0	0	0-0.05	0	2500	NA	NA	-0.298420314	immres	0.006475198
4170	MF	2003-2003	5976.79738	0.0287	0	0	0	0	0-0.05	0	6000	NA	NA	-0.09340658	immres	0.02003605
4171	MM	2003-2003	1473.020604	0.029	0	0	0	0	0-0.05	0	1500	NA	NA	0.310926062	immres	0.018761418
4172	MF	2003-2008	2243.246186	0.0324	0	0	0	0	0-0.05	0	2500	NA	NA	-0.116185884	immres	0.032406334
4173	MF	2003-2013	1372.60585	0.039	0	0	0	0	0-0.05	0	1500	NA	NA	-0.184523796	immres	0.0389718
4174	MM	2003-2008	686.4250942	0.0394	0	0	0	0	0-0.05	0	1000	NA	NA	-0.013679018	immres	0.039435336
4175	MM	2003-2003	2001.326912	0.0445	0	0	0	0	0-0.05	0	2500	NA	NA	0.054658894	immres	0.035419508
4176	MM	2003-2008	3542.791162	0.0468	0	0	0	0	0-0.05	0	4000	NA	NA	0.276757106	immimm	0.046835064
4177	MF	2003-2008	5267.654963	0.0511	0	0	0	0	0.05-0.10	0	5500	NA	NA	-0.116185884	immres	0.013688224
4178	MM	2003-2003	996.3759582	0.0554	0	0	0	0	0.05-0.10	0	1000	NA	NA	0.202724368	immimm	0.0381897
4179	MM	2003-2008	1369.8376	0.0612	0	0	0	0	0.05-0.10	0	1500	NA	NA	0.083133024	immres	0.036758458
4180	MF	2003-2003	309.3451147	0	0	0	0	0	0	0	500	NA	NA	0.293841584	immres	-0.003860554
4181	MF	2003-2003	356.6839497	0	0	0	0	0	0	0	500	NA	NA	0.157165762	immimm	-0.022362392
4182	FF	2003-2008	680.6548171	0	0	0	0	0	0	0	1000	NA	NA	0.314331522	immres	0.00121943
4183	MF	2003-2003	852.2587635	0	0	0	0	0	0	0	1000	NA	NA	0.134386458	immres	-0.01042093
4184	MF	2003-2008	984.655031	0	0	0	0	0	0	0	1000	NA	NA	0.339400192	immres	-0.028299506
4185	MF	2003-2008	1110.694302	0	0	0	0	0	0	0	1500	NA	NA	0.202724368	immres	-0.031108536
4186	MF	2003-2008	1222.120469	0	0	0	0	0	0	0	1500	NA	NA	0.45329671	immres	-0.021040816
4187	MF	2003-2003	1310.403591	0	0	0	0	0	0	0	1500	NA	NA	0.202724368	immimm	-0.012245634
4188	MF	2003-2008	1539.278175	0	0	0	0	0	0	0	2000	NA	NA	0.703869052	immres	-0.014103656
4189	MF	2003-2008	1542.853477	0	0	0	0	0	0	0	2000	NA	NA	0.430517406	immres	-0.004343702
4190	FF	2003-2008	1666.468557	0	0	0	0	0	0	0	2000	NA	NA	0.337110826	immimm	-0.016313602
4191	MF	2003-2003	1693.43066	0	0	0	0	0	0	0	2000	NA	NA	0.268421202	immimm	-0.00709232
4192	MF	2003-2008	1757.470981	0	0	0	0	0	0	0	2000	NA	NA	0.362179494	immres	-0.007806506
4193	MF	2003-2008	1883.143765	0	0	0	0	0	0	0	2000	NA	NA	0.521634622	immres	-0.02263994
4194	MF	2003-2013	1891.125445	0	0	0	0	0	0	0	2000	NA	NA	0.293841584	immres	-0.01916251
4195	MF	2003-2003	1895.126898	0	0	0	0	0	0	0	2000	NA	NA	0.248282976	immres	-0.014033186
4196	MF	2003-2003	1933.893236	0	0	0	0	0	0	0	2000	NA	NA	0.248282976	immres	-0.019172006
4197	MF	2003-2008	1956.583349	0	0	0	0	0	0	0	2000	NA	NA	0.111607154	immres	-0.005520892
4198	MF	2003-2008	2069.506746	0	0	0	0	0	0	0	2500	NA	NA	0.134386458	immres	-0.010459448
4199	FF	2003-2008	2199.917867	0	0	0	0	0	0	0	2500	NA	NA	0.24599361	immres	-0.013233318
4200	MF	2003-2003	2217.316306	0	0	0	0	0	0	0	2500	NA	NA	0.384958798	immimm	-0.01613063
4201	MF	2003-2008	2235.235001	0	0	0	0	0	0	0	2500	NA	NA	0.157165762	immimm	-0.028368146
4202	FF	2003-2013	2247.257673	0	0	0	0	0	0	0	2500	NA	NA	0.451007344	immres	-0.008105408
4203	FF	2003-2008	2427.27566	0	0	0	0	0	0	0	2500	NA	NA	0.24599361	immres	-0.029362134
4204	FF	2003-2003	2473.607843	0	0	0	0	0	0	0	2500	NA	NA	0.1776557	immimm	-0.025638298
4205	FF	2003-2008	2529.900401	0	0	0	0	0	0	0	3000	NA	NA	0.06375918	immres	0.002073978
4206	FF	2003-2008	2569.709246	0	0	0	0	0	0	0	3000	NA	NA	0.132097092	immres	-0.000307686
4207	FF	2003-2008	2601.17603	0	0	0	0	0	0	0	3000	NA	NA	0.473786648	immres	-0.036235456
4208	MF	2003-2003	2669.095405	0	0	0	0	0	0	0	3000	NA	NA	0.430517406	immres	-0.029573152
4209	MF	2003-2003	2670.603565	0	0	0	0	0	0	0	3000	NA	NA	0.293841584	immres	-0.055821768
4210	FF	2003-2003	2711.084825	0	0	0	0	0	0	0	3000	NA	NA	0.35989013	immres	0.007596996
4211	MF	2003-2003	2711.084825	0	0	0	0	0	0	0	3000	NA	NA	0.362179494	immimm	-0.016811924
4212	FF	2003-2008	2721.104823	0	0	0	0	0	0	0	3000	NA	NA	-0.00457873	immres	-0.022109688
4213	MF	2003-2013	2738.273416	0	0	0	0	0	0	0	3000	NA	NA	0.430517406	immres	-0.01755245
4214	FF	2003-2013	2744.598734	0	0	0	0	0	0	0	3000	NA	NA	0.382669434	immres	-0.016762598
4215	MF	2003-2003	2753.300726	0	0	0	0	0	0	0	3000	NA	NA	0.134386458	immres	-0.031635014
4216	MF	2003-2008	2766.90603	0	0	0	0	0	0	0	3000	NA	NA	0.248282976	immres	-0.015913872
4217	MF	2003-2003	2806.084306	0	0	0	0	0	0	0	3000	NA	NA	0.202724368	immimm	-0.009589202
4218	MF	2003-2008	2828.248096	0	0	0	0	0	0	0	3000	NA	NA	0.225503672	immres	0.000381432
4219	MF	2003-2008	2873.463912	0	0	0	0	0	0	0	3000	NA	NA	0.339400192	immres	-0.012257774
4220	MF	2003-2013	2929.174163	0	0	0	0	0	0	0	3000	NA	NA	0.362179494	immres	-0.027368564
4221	FF	2003-2003	2949.352597	0	0	0	0	0	0	0	3000	NA	NA	0.314331522	immimm	-0.004793052
4222	MF	2003-2008	2950.287315	0	0	0	0	0	0	0	3000	NA	NA	0.066048546	immimm	-0.032881186
4223	MF	2003-2003	2981.612453	0	0	0	0	0	0	0	3000	NA	NA	0.430517406	immimm	-0.022309554
4224	MF	2003-2008	3028.238197	0	0	0	0	0	0	0	3500	NA	NA	0.111607154	immres	-0.054218716
4225	MF	2003-2008	3029.908324	0	0	0	0	0	0	0	3500	NA	NA	0.314144876	immres	-0.023007624
4226	FF	2003-2003	3053.832947	0	0	0	0	0	0	0	3500	NA	NA	0.337110826	immres	-0.009647056
4227	FF	2003-2008	3123.867141	0	0	0	0	0	0	0	3500	NA	NA	0.606254246	immres	-0.018551864
4228	MF	2003-2003	3142.669073	0	0	0	0	0	0	0	3500	NA	NA	0.316620888	immres	-0.03729943
4229	MF	2003-2008	3200.777156	0	0	0	0	0	0	0	3500	NA	NA	0.27106228	immres	-0.013150924
4230	MF	2003-2008	3212.210484	0	0	0	0	0	0	0	3500	NA	NA	0.362179494	immres	-0.038633224
4231	FF	2003-2008	3212.210484	0	0	0	0	0	0	0	3500	NA	NA	-0.11847525	immimm	-0.022562384
4232	FF	2003-2008	3255.915467	0	0	0	0	0	0	0	3500	NA	NA	-0.011841696	immres	-0.009491796
4233	MF	2003-2003	3289.354298	0	0	0	0	0	0	0	3500	NA	NA	0.407738102	immres	-0.044228118
4234	MF	2003-2008	3314.215278	0	0	0	0	0	0	0	3500	NA	NA	0.362179494	immres	-0.015595246
4235	FF	2003-2003	3524.408962	0	0	0	0	0	0	0	4000	NA	NA	0.132097092	immres	-0.01755245
4236	FF	2003-2013	3557.27678	0	0	0	0	0	0	0	4000	NA	NA	0.154876396	immres	-0.01797251
4237	MF	2003-2008	3586.439672	0	0	0	0	0	0	0	4000	NA	NA	0.202724368	immres	-0.015092304
4238	MF	2003-2003	3588.693982	0	0	0	0	0	0	0	4000	NA	NA	0.45329671	immres	0.000853926
4239	FF	2003-2008	3678.44503	0	0	0	0	0	0	0	4000	NA	NA	0.314331522	immres	-0.017312928
4240	MF	2003-2013	3751.856586	0	0	0	0	0	0	0	4000	NA	NA	0.45329671	immres	-0.035206222
4241	MF	2003-2003	3761.57372	0	0	0	0	0	0	0	4000	NA	NA	0.45329671	immres	-0.02643786
4242	MF	2003-2008	3814.787812	0	0	0	0	0	0	0	4000	NA	NA	0.316620888	immres	-0.05171048
4243	MF	2003-2008	3841.123646	0	0	0	0	0	0	0	4000	NA	NA	0.111607154	immres	-0.029641592
4244	MF	2003-2008	3860.572712	0	0	0	0	0	0	0	4000	NA	NA	0.066048546	immres	-0.005607094
4245	FF	2003-2008	3977.397386	0	0	0	0	0	0	0	4000	NA	NA	-0.00457873	immres	-0.024308204
4246	FF	2003-2008	4126.488808	0	0	0	0	0	0	0	4500	NA	NA	0.132097092	immimm	-0.020580374
4247	MF	2003-2003	4208.521927	0	0	0	0	0	0	0	4500	NA	NA	0.134386458	immimm	-0.006919948
4248	MF	2003-2013	4275.11933	0	0	0	0	0	0	0	4500	NA	NA	0.27106228	immres	-0.033238244
4249	FF	2003-2003	4530.879278	0	0	0	0	0	0	0	5000	NA	NA	0.200701948	immimm	0.001448758
4250	MF	2003-2003	4666.959942	0	0	0	0	0	0	0	5000	NA	NA	0.339400192	immres	-0.02085862
4251	FF	2003-2003	4666.959942	0	0	0	0	0	0	0	5000	NA	NA	0.132097092	immres	-0.0000524
4252	MF	2003-2003	4676.998468	0	0	0	0	0	0	0	5000	NA	NA	0.202724368	immimm	-0.043162238
4253	FF	2003-2013	4830.77641	0	0	0	0	0	0	0	5000	NA	NA	0.382669434	immres	-0.057156056
4254	MF	2003-2013	4830.77641	0	0	0	0	0	0	0	5000	NA	NA	0.225503672	immres	0.007670198
4255	MF	2003-2003	4847.134677	0	0	0	0	0	0	0	5000	NA	NA	0.268421202	immimm	-0.017022374
4256	FF	2003-2003	5021.865244	0	0	0	0	0	0	0	5500	NA	NA	0.040979876	immimm	-0.00724837
4257	FF	2003-2003	2394.091878	0.0062	0	0	0	0	0-0.05	0	2500	NA	NA	0.314331522	immres	0.005525672
4258	FF	2003-2003	1980.085882	0.0123	0	0	0	0	0-0.05	0	2000	NA	NA	0.473786648	immimm	0.012322596
4259	FF	2003-2008	4356.136563	0.0183	0	0	0	0	0-0.05	0	4500	NA	NA	0.109317788	immres	0.010994268
4260	FF	2003-2013	1868.570975	0.0189	0	0	0	0	0-0.05	0	2000	NA	NA	0.496565952	immres	0.013570156
4261	FF	2003-2003	1310.403591	0.0206	0	0	0	0	0-0.05	0	1500	NA	NA	0.1776557	immimm	0.020611286
4262	FF	2003-2003	4676.998468	0.0212	0	0	0	0	0-0.05	0	5000	NA	NA	-0.18681316	immimm	0.01448799
4263	MF	2003-2013	2348.382198	0.0226	0	0	0	0	0-0.05	0	2500	NA	NA	0.27106228	immres	0.01631563
4264	MF	2003-2003	1957.749066	0.0257	0	0	0	0	0-0.05	0	2000	NA	NA	0.179945064	immimm	0.00599828
4265	FF	2003-2003	3959.175715	0.0258	0	0	0	0	0-0.05	0	4000	NA	NA	0.06375918	immres	0.025782392
4266	MF	2003-2003	1553.023648	0.0289	0	0	0	0	0-0.05	0	2000	NA	NA	0.043269242	immres	0.015000798
4267	MF	2003-2008	1372.03235	0.0301	0	0	0	0	0-0.05	0	1500	NA	NA	0.066048546	immres	0.0132363
4268	MF	2003-2003	3062.198945	0.035	0	0	0	0	0-0.05	0	3500	NA	NA	0.405592226	immres	0.022485652
4269	FF	2003-2008	4450.690938	0.0387	0	0	0	0	0-0.05	0	4500	NA	NA	0.331085866	immres	0.016636174
4270	FF	2003-2008	3860.572712	0.0745	0	0	0	0	0.05-0.10	0	4000	NA	NA	0.06375918	immres	0.052881594
4271	FF	2003-2003	855.3141236	0.2384	0.125	0.25	0	0	0.20-0.30	0.10-0.225	1000	G1	G1_mm	-0.18681316	immres	0.201111092
4272	MF	2003-2008	1192.497904	0.1204	0.0625	0.125	0	0	0.10-0.20	0.04-0.10	1500	G2	G2_mmm	0.020489938	immres	0.10199512
4273	FF	2003-2013	1390.265647	0.1304	0.0625	0.125	0	0	0.10-0.20	0.04-0.10	1500	G2	G2_mmm	-0.437385502	immres	0.117294258
4274	FF	2003-2008	493.2170516	0	0	0	0	0	0	0	500	NA	NA	-0.027358034	immres	-0.068760684
4275	MF	2003-2003	556.6710339	0	0	0	0	0	0	0	1000	NA	NA	-0.298420314	immres	-0.061696542
4276	MF	2003-2003	558.4730074	0	0	0	0	0	0	0	1000	NA	NA	-0.230082402	immres	-0.042294778
4277	MF	2003-2013	767.7538798	0	0	0	0	0	0	0	1000	NA	NA	-0.2073031	immres	-0.043294102
4278	MF	2003-2003	817.1665987	0	0	0	0	0	0	0	1000	NA	NA	-0.412316832	immres	-0.036491388
4279	FF	2003-2008	931.7272616	0	0	0	0	0	0	0	1000	NA	NA	-0.255151072	immres	-0.01774247
4280	MF	2003-2008	933.737115	0	0	0	0	0	0	0	1000	NA	NA	-0.252861706	immres	-0.048829328
4281	FF	2003-2003	1008.47118	0	0	0	0	0	0	0	1500	NA	NA	-0.095695946	immimm	-0.00334753
4282	MF	2003-2008	1105.709148	0	0	0	0	0	0	0	1500	NA	NA	-0.138965188	immimm	-0.0267226
4283	MF	2003-2013	1205.348365	0	0	0	0	0	0	0	1500	NA	NA	-0.116185884	immres	-0.013256844
4284	FF	2003-2008	1227.07521	0	0	0	0	0	0	0	1500	NA	NA	0.268772914	immres	-0.012480006
4285	MF	2003-2008	1290.17612	0	0	0	0	0	0	0	1500	NA	NA	-0.070627276	immres	-0.039161774
4286	MF	2003-2008	1405.973371	0	0	0	0	0	0	0	1500	NA	NA	0.043269242	immres	-0.01735238
4287	MF	2003-2003	1450.283869	0	0	0	0	0	0	0	1500	NA	NA	0.020489938	immres	-0.044362042
4288	FF	2003-2003	1487.327419	0	0	0	0	0	0	0	1500	NA	NA	-0.00457873	immimm	-0.020283704
4289	MF	2003-2003	1487.327419	0	0	0	0	0	0	0	1500	NA	NA	-0.526213352	immimm	-0.018222636
4290	MF	2003-2008	1673.709189	0	0	0	0	0	0	0	2000	NA	NA	0.08882785	immres	-0.005575748
4291	MF	2003-2003	1691.034932	0	0	0	0	0	0	0	2000	NA	NA	-0.230082402	immimm	-0.003891286
4292	MF	2003-2013	1753.462304	0	0	0	0	0	0	0	2000	NA	NA	-0.27564101	immres	-0.001163172
4293	FF	2003-2008	2208.132754	0	0	0	0	0	0	0	2500	NA	NA	-0.460164806	immres	-0.009678676
4294	MF	2003-2003	2316.059697	0	0	0	0	0	0	0	2500	NA	NA	-0.2073031	immimm	-0.00560518
4295	MF	2003-2008	2402.635031	0	0	0	0	0	0	0	2500	NA	NA	-0.343978922	immres	-0.025016862
4296	FF	2003-2003	2670.603565	0	0	0	0	0	0	0	3000	NA	NA	-0.00457873	immimm	-0.026362244
4297	MF	2003-2013	4744.588025	0	0	0	0	0	0	0	5000	NA	NA	-0.2073031	immres	-0.012962738
4298	FF	2003-2013	5178.586489	0	0	0	0	0	0	0	5500	NA	NA	-0.574061324	immres	-0.014069306
4299	MF	2003-2013	5302.023893	0	0	0	0	0	0	0	5500	NA	NA	-0.184523796	immres	-0.003075546
[truncated: 12,309,957 more chars]
