# Supplementary material for: Deconstructing isolation-by-distance: The genomic consequences of limited dispersal
Source: PLoS Genet. 2017 Aug 3;13(8):e1006911. doi: 10.1371/journal.pgen.1006911 (PMC5542401; doi:10.1371/journal.pgen.1006911)
Supplement: S1 File — (R) [file pgen.1006911.s003.R]

##Description: R code for estimating identity-by-descent for Z-linked markers
##Author: Nancy Chen

IKD <- read.table("~/Desktop/S2Dataset.txt", header = TRUE, sep = "\t",as.is=TRUE)

##Read in frequencies and IBS stats on Z
FSJ_Z_freqs<-read.table("~/Z_IBD/tempMORGAN4filt2ABSsex.frq.counts",as.is=TRUE,head=TRUE)
FSJ_Z_IBS<-read.table("~/Z_IBD/tempMORGAN4filt2ABSsex.genome.gz",as.is=TRUE,head=TRUE)
FSJ_Z_freqs$tot<-FSJ_Z_freqs$C1+FSJ_Z_freqs$C2
FSJ_sex<-read.table("~/Z_IBD/tempMORGAN4filt2ABS.sexcheck",as.is=TRUE,head=TRUE)

FSJ_females<-FSJ_sex$IID[FSJ_sex$PEDSEX==1]
FSJ_males<-FSJ_sex$IID[FSJ_sex$PEDSEX==2]

IBSlabs<-c("IBS0","IBS1","IBS2");
FSJ_Z_IBS[paste("P",IBSlabs,sep="_")]<- FSJ_Z_IBS[,IBSlabs]/rowSums(FSJ_Z_IBS[,IBSlabs])
#######################################
##Female - Female
#######################################
FF_Z_IBS<-FSJ_Z_IBS[FSJ_Z_IBS$IID1 %in% FSJ_females & FSJ_Z_IBS$IID2 %in% FSJ_females,]


FF_IBS_IBD<-rep(NA,3) 
names(FF_IBS_IBD)<-c("IBS0_IBD0","IBS1_IBD0","IBS1_IBD1")
FF_IBS_IBD["IBS0_IBD0"]<-
mean(2*FSJ_Z_freqs$C1*FSJ_Z_freqs$C2/(FSJ_Z_freqs$tot*(FSJ_Z_freqs$tot-1)))  ##0 IBS | 0 IBD

FF_IBS_IBD["IBS1_IBD0"]<-mean(FSJ_Z_freqs$C1*(FSJ_Z_freqs$C1-1)/(FSJ_Z_freqs$tot*(FSJ_Z_freqs$tot-1)) +  ##1 IBS | 0 IBD
FSJ_Z_freqs$C2*(FSJ_Z_freqs$C2-1)/(FSJ_Z_freqs$tot*(FSJ_Z_freqs$tot-1)))
FF_IBS_IBD["IBS1_IBD1"]<-1  #1 IBS | 1 IBD

###Should sum to 1
FF_IBS_IBD["IBS0_IBD0"]+FF_IBS_IBD["IBS1_IBD0"]


FF_Z_IBS$Z_P_IBD0<-FF_Z_IBS$P_IBS0/FF_IBS_IBD["IBS0_IBD0"]

#FF_Z_IBS$Z_P_IBD0[FF_Z_IBS$Z_P_IBD0>1]<-1    ##set to "biological plausible" bounds according to PLINK
FF_Z_IBS$Z_P_IBD1<-1-FF_Z_IBS$Z_P_IBD0
FF_Z_IBS$Z_P_IBD2<-NA

FF_Z_IBS$Z_IBD<-FF_Z_IBS$Z_P_IBD1

#######################################
##Female - Male
#######################################

MF_Z_IBS<-FSJ_Z_IBS[(FSJ_Z_IBS$IID1 %in% FSJ_females & FSJ_Z_IBS$IID2 %in% FSJ_males) | 
(FSJ_Z_IBS$IID1 %in% FSJ_males & FSJ_Z_IBS$IID2 %in% FSJ_females)
,]

MF_IBS_IBD<-rep(NA,3) 

MF_IBS_IBD<-rep(NA,3) 
names(MF_IBS_IBD)<-c("IBS0_IBD0","IBS1_IBD0","IBS1_IBD1")
MF_IBS_IBD["IBS0_IBD0"]<- mean((FSJ_Z_freqs$C1*(FSJ_Z_freqs$C1-1)*FSJ_Z_freqs$C2+ ##0 IBS | 0 IBD
	FSJ_Z_freqs$C2*(FSJ_Z_freqs$C2-1)*FSJ_Z_freqs$C1)/
	(FSJ_Z_freqs$tot*(FSJ_Z_freqs$tot-1)*(FSJ_Z_freqs$tot-2)))  
MF_IBS_IBD["IBS1_IBD0"]<-mean((FSJ_Z_freqs$C1*(FSJ_Z_freqs$C1-1)*(FSJ_Z_freqs$C1-2)+
	2*FSJ_Z_freqs$C1*(FSJ_Z_freqs$C1-1)*(FSJ_Z_freqs$C2)+  #missing 2?
	2*FSJ_Z_freqs$C2*(FSJ_Z_freqs$C2-1)*(FSJ_Z_freqs$C1)+   #missing 2?
	FSJ_Z_freqs$C2*(FSJ_Z_freqs$C2-1)*(FSJ_Z_freqs$C2-2))/
	(FSJ_Z_freqs$tot*(FSJ_Z_freqs$tot-1)*(FSJ_Z_freqs$tot-2)))
MF_IBS_IBD["IBS1_IBD1"]<-mean((FSJ_Z_freqs$C1*(FSJ_Z_freqs$C1-1)+
	2*FSJ_Z_freqs$C1*(FSJ_Z_freqs$C2)+
	FSJ_Z_freqs$C2*(FSJ_Z_freqs$C2-1))/
	(FSJ_Z_freqs$tot*(FSJ_Z_freqs$tot-1)))
	
	##sanity check
	 MF_IBS_IBD["IBS0_IBD0"]+MF_IBS_IBD["IBS1_IBD0"] ##should be 1
	
MF_Z_IBS$Z_P_IBD0<-MF_Z_IBS$P_IBS0/MF_IBS_IBD["IBS0_IBD0"]	
#MF_Z_IBS$Z_P_IBD0[MF_Z_IBS$Z_P_IBD0>1]<-1
MF_Z_IBS$Z_P_IBD1<-1-MF_Z_IBS$Z_P_IBD0
MF_Z_IBS$Z_P_IBD2<-NA
MF_Z_IBS$Z_IBD<-MF_Z_IBS$Z_P_IBD1/2

#######################################
##Male - Male
#######################################
MM_Z_IBS<-FSJ_Z_IBS[FSJ_Z_IBS$IID1 %in% FSJ_males & FSJ_Z_IBS$IID2 %in% FSJ_males,]
MM_IBS_IBD<-rep(NA,5) 

###Male-Male comparisons same as autosomal calcs in Plink see 
##Table: http://www.ncbi.nlm.nih.gov/pmc/articles/PMC1950838/table/TB1/
names(MM_IBS_IBD)<-c("IBS0_IBD0","IBS1_IBD0","IBS1_IBD1","IBS2_IBD0","IBS2_IBD1")
MM_IBS_IBD["IBS0_IBD0"]<- mean(2*(FSJ_Z_freqs$C1*(FSJ_Z_freqs$C1-1)*FSJ_Z_freqs$C2*(FSJ_Z_freqs$C2-1))/
	(FSJ_Z_freqs$tot*(FSJ_Z_freqs$tot-1)*(FSJ_Z_freqs$tot-2)*(FSJ_Z_freqs$tot-3)))

MM_IBS_IBD["IBS1_IBD0"]<-mean(4*(FSJ_Z_freqs$C1*(FSJ_Z_freqs$C1-1)*(FSJ_Z_freqs$C1-2)*FSJ_Z_freqs$C2+
	FSJ_Z_freqs$C2*(FSJ_Z_freqs$C2-1)*(FSJ_Z_freqs$C2-2)*FSJ_Z_freqs$C1)/
	(FSJ_Z_freqs$tot*(FSJ_Z_freqs$tot-1)*(FSJ_Z_freqs$tot-2)*(FSJ_Z_freqs$tot-3)))

MM_IBS_IBD["IBS2_IBD0"]	<- mean((
FSJ_Z_freqs$C1*(FSJ_Z_freqs$C1-1)*(FSJ_Z_freqs$C1-2)*(FSJ_Z_freqs$C1-3)+
FSJ_Z_freqs$C2*(FSJ_Z_freqs$C2-1)*(FSJ_Z_freqs$C2-2)*(FSJ_Z_freqs$C2-3)+
4*FSJ_Z_freqs$C2*(FSJ_Z_freqs$C2-1)*FSJ_Z_freqs$C1*(FSJ_Z_freqs$C1-1)
)/
(FSJ_Z_freqs$tot*(FSJ_Z_freqs$tot-1)*(FSJ_Z_freqs$tot-2)*(FSJ_Z_freqs$tot-3)))

MM_IBS_IBD["IBS1_IBD1"]<-mean(2*(FSJ_Z_freqs$C1*(FSJ_Z_freqs$C1-1)*FSJ_Z_freqs$C2+
	FSJ_Z_freqs$C2*(FSJ_Z_freqs$C2-1)*FSJ_Z_freqs$C1)/
	(FSJ_Z_freqs$tot*(FSJ_Z_freqs$tot-1)*(FSJ_Z_freqs$tot-2)))

	
MM_IBS_IBD["IBS2_IBD1"]	<- mean((
FSJ_Z_freqs$C1*(FSJ_Z_freqs$C1-1)*(FSJ_Z_freqs$C1-2)+
+FSJ_Z_freqs$C2*(FSJ_Z_freqs$C2-1)*(FSJ_Z_freqs$C2-2)+ 
FSJ_Z_freqs$C1*(FSJ_Z_freqs$C1-1)*(FSJ_Z_freqs$C2)+
FSJ_Z_freqs$C2*(FSJ_Z_freqs$C2-1)*(FSJ_Z_freqs$C1)
)/
(FSJ_Z_freqs$tot*(FSJ_Z_freqs$tot-1)*(FSJ_Z_freqs$tot-2)))

##Sanity check these should be 1
sum(MM_IBS_IBD[c("IBS0_IBD0","IBS1_IBD0","IBS2_IBD0")])
sum(MM_IBS_IBD[c("IBS1_IBD1","IBS2_IBD1")])
	
MM_Z_IBS$Z_P_IBD0<-MM_Z_IBS$P_IBS0/MM_IBS_IBD["IBS0_IBD0"]	
MM_Z_IBS$Z_P_IBD1<-(MM_Z_IBS$P_IBS1-MM_Z_IBS$Z_P_IBD0*MM_IBS_IBD["IBS1_IBD0"])/MM_IBS_IBD["IBS1_IBD1"]
MM_Z_IBS$Z_P_IBD2<-(MM_Z_IBS$P_IBS2 - 
MM_Z_IBS$Z_P_IBD0*MM_IBS_IBD["IBS2_IBD0"] - MM_Z_IBS$Z_P_IBD1*MM_IBS_IBD["IBS2_IBD1"])/1.0

MM_Z_IBS$Z_IBD<-  MM_Z_IBS$Z_P_IBD1/4+ MM_Z_IBS$Z_P_IBD2/2

#############################################
###Attach the Z IBD stats onto the main table.
#############################################
IKD$Z_P_IBD0<-NA
IKD$Z_P_IBD1<-NA
IKD$Z_P_IBD2<-NA
IKD$Z_IBD<-NA

###Attach Male-Male comparisons
MM.labs.1.2<-paste(MM_Z_IBS$IID1,MM_Z_IBS$IID2)
MM.labs.2.1<-paste(MM_Z_IBS$IID2,MM_Z_IBS$IID1)
my.map<-rep(NA,length(IKD$pair[IKD$sex=="MM"]))
my.map.1<-match(IKD$pair[IKD$sex=="MM"],MM.labs.1.2)
my.map.2<-match(IKD$pair[IKD$sex=="MM"],MM.labs.2.1)
my.map[!is.na(my.map.1)]<-my.map.1[!is.na(my.map.1)]
my.map[!is.na(my.map.2)]<-my.map.2[!is.na(my.map.2)]
###Sanity check, should be false
any(is.na(my.map))

IKD[IKD$sex=="MM",c("Z_P_IBD0","Z_P_IBD1","Z_P_IBD2","Z_IBD")]<-MM_Z_IBS[my.map,c("Z_P_IBD0","Z_P_IBD1","Z_P_IBD2","Z_IBD")]

###Attach Female-Male comparisons
MF.labs.1.2<-paste(MF_Z_IBS$IID1,MF_Z_IBS$IID2)
MF.labs.2.1<-paste(MF_Z_IBS$IID2,MF_Z_IBS$IID1)
my.map<-rep(NA,length(IKD$pair[IKD$sex=="MF"]))
my.map.1<-match(IKD$pair[IKD$sex=="MF"],MF.labs.1.2)
my.map.2<-match(IKD$pair[IKD$sex=="MF"],MF.labs.2.1)
my.map[!is.na(my.map.1)]<-my.map.1[!is.na(my.map.1)]
my.map[!is.na(my.map.2)]<-my.map.2[!is.na(my.map.2)]
###Sanity check, should be false
any(is.na(my.map))

IKD[IKD$sex=="MF",c("Z_P_IBD0","Z_P_IBD1","Z_P_IBD2","Z_IBD")]<-MF_Z_IBS[my.map,c("Z_P_IBD0","Z_P_IBD1","Z_P_IBD2","Z_IBD")]

###Attach Female-Female comparisons
FF.labs.1.2<-paste(FF_Z_IBS$IID1,FF_Z_IBS$IID2)
FF.labs.2.1<-paste(FF_Z_IBS$IID2,FF_Z_IBS$IID1)
my.map<-rep(NA,length(IKD$pair[IKD$sex=="FF"]))
my.map.1<-match(IKD$pair[IKD$sex=="FF"],FF.labs.1.2)
my.map.2<-match(IKD$pair[IKD$sex=="FF"],FF.labs.2.1)
my.map[!is.na(my.map.1)]<-my.map.1[!is.na(my.map.1)]
my.map[!is.na(my.map.2)]<-my.map.2[!is.na(my.map.2)]
###Sanity check, should be false
any(is.na(my.map))

IKD[IKD$sex=="FF",c("Z_P_IBD0","Z_P_IBD1","Z_P_IBD2","Z_IBD")]<-FF_Z_IBS[my.map,c("Z_P_IBD0","Z_P_IBD1","Z_P_IBD2","Z_IBD")]

#############################################
###Calculate IBD in distance bins
#############################################

dist.breaks<-quantile(IKD$dist,p=seq(0,1,length=10))
#dist.breaks<-seq(min(IKD$dist), max(IKD$dist),length=15)
IKD_dist_breaks<-cut(IKD$dist,dist.breaks)
binned_Z_IBD<-tapply(IKD$Z_IBD,IKD_dist_breaks,mean)
binned_IBD<-tapply(IKD$IBD_AUTO,IKD_dist_breaks,mean)
binned_IBD.se<-tapply(IKD$IBD_AUTO,IKD_dist_breaks,sd)/sqrt(tapply(IKD$IBD_AUTO,IKD_dist_breaks,length))

MM.binned_Z_IBD<-tapply(IKD$Z_IBD[ IKD$sex=="MM"],
IKD_dist_breaks[ IKD$sex=="MM"],mean)

binned_MM_IBD.var<-tapply(IKD$Z_IBD[IKD$sex=="MM"],IKD_dist_breaks[IKD$sex=="MM"],var)/(tapply(IKD_dist_breaks[IKD$sex=="MM"],IKD_dist_breaks[IKD$sex=="MM"],length))

MF.binned_Z_IBD<-tapply(IKD$Z_IBD[ IKD$sex=="MF"],
IKD_dist_breaks[IKD$sex=="MF"],mean)
binned_MF_IBD.var<-tapply(IKD$Z_IBD[IKD$sex=="MF"],IKD_dist_breaks[IKD$sex=="MF"],var)/(tapply(IKD_dist_breaks[IKD$sex=="MF"],IKD_dist_breaks[IKD$sex=="MF"],length))

FF.binned_Z_IBD<-tapply(IKD$Z_IBD[ IKD$sex=="FF"],
IKD_dist_breaks[IKD$sex=="FF"],mean)
binned_FF_IBD.var<-tapply(IKD$Z_IBD[IKD$sex=="FF"],IKD_dist_breaks[IKD$sex=="FF"],var)/(tapply(IKD_dist_breaks[IKD$sex=="FF"],IKD_dist_breaks[IKD$sex=="FF"],length))

my.mid.points<-dist.breaks[-length(dist.breaks)]+ diff(dist.breaks)/2
plot(my.mid.points,binned_IBD,ylim=c(-0.022,.07),type="b",pch=19,col="black")
points(my.mid.points,MM.binned_Z_IBD,col="blue",type="b",pch=19)
 points(my.mid.points,FF.binned_Z_IBD,col="red",type="b",pch=19)
 points(my.mid.points,MF.binned_Z_IBD,col="purple",type="b",pch=19)

sex_avg_Z<-(3/4)^2 *MM.binned_Z_IBD +2*(1/4)*(3/4)*MF.binned_Z_IBD + (1/4)^2 *FF.binned_Z_IBD
plot(my.mid.points,sex_avg_Z,type="b",pch=19,col="blue",xlab="Pairwise Distance (m)",ylab="Identity by descent",cex.lab=1.5,cex=1.2,ylim=c(-0.02,.07),lwd=2)
points(my.mid.points,binned_IBD,type="b",pch=19,lwd=2,col="red")

sex_avg_Z_var<-(3/4)^4 *binned_MM_IBD.var +(2*(1/4)*(3/4))^2*binned_MF_IBD.var + (1/4)^4 *binned_FF_IBD.var
sex_avg_Z_sd<-sqrt(sex_avg_Z_var)

for(i in 1:length(my.mid.points)){
	lines(rep(my.mid.points[i],2), c(sex_avg_Z[i]-2*sex_avg_Z_sd[i], sex_avg_Z[i]+2*sex_avg_Z_sd[i]),col="blue",lty=2,lwd=2)
	lines(rep(my.mid.points[i],2), c(binned_IBD[i]-2*binned_IBD.se[i],binned_IBD[i]+2*binned_IBD.se[i]),col="red",lty=2,lwd=2)
}

dev.copy2pdf(file="~/Z_IBD/Z_vs_auto_IBD.pdf")

####################################################################
###generate unadjusted IBD estimates for autosomes
####################################################################

auto.freqs<-read.table("~/Z_IBD/tempMORGAN4filt2ABSauto.frq.counts",as.is=TRUE,head=TRUE)
auto.freqs$tot<-auto.freqs$C1+auto.freqs$C2

auto.IBS<-read.table("~/Z_IBD/tempMORGAN4filt2ABSauto.genome.gz",as.is=TRUE,head=TRUE)
auto.IBS[paste("P",IBSlabs,sep="_")]<- auto.IBS[,IBSlabs]/rowSums(auto.IBS[,IBSlabs])
auto.tmp<- make.diploid.IBD(auto.freqs,auto.IBS)

##check comp to adjusted IBDs
these<-sample(1:nrow(auto.tmp),1e4) ;plot(auto.tmp[these,"P_IBD0"],auto.IBS$Z0[these],xlim=c(-1.2,2))
 these<-sample(1:nrow(auto.tmp),1e4) ;points(auto.tmp[these,"P_IBD2"],auto.IBS$Z2[these],col="blue")
 these<-sample(1:nrow(auto.tmp),1e4) ;points(auto.tmp[these,"P_IBD1"],auto.IBS$Z1[these],col="red")

 these<-sample(1:nrow(auto.tmp),1e4) ;plot(auto.tmp[these,"IBD"],auto.IBS$PI_HAT[these],xlim=c(-0.5,1))
 
 ##map the pair labels back together 
auto.pair.1.2<-paste(auto.IBS$IID1,auto.IBS$IID2)
auto.pair.2.1<-paste(auto.IBS$IID2,auto.IBS$IID1)

my.map<-rep(NA,length(IKD$pair))
my.map.1<-match(IKD$pair, auto.pair.1.2)
my.map.2<-match(IKD$pair, auto.pair.2.1)
my.map[!is.na(my.map.1)]<-my.map.1[!is.na(my.map.1)]
my.map[!is.na(my.map.2)]<-my.map.2[!is.na(my.map.2)]

colnames(auto.tmp)<-paste("unadj",colnames(auto.tmp),sep="_")

IKD<-cbind(IKD,as.data.frame(auto.tmp[my.map,]))
plot(IKD$unadj_IBD,IKD$IBD)  ##double check that this looks right.

binned_unadj_IBD<-tapply(IKD$unadj_IBD,IKD_dist_breaks,mean)
binned_unadj_IBD.se<-tapply(IKD$unadj_IBD,IKD_dist_breaks,sd)/sqrt(tapply(IKD$unadj_IBD,IKD_dist_breaks,length))

plot(my.mid.points,sex_avg_Z,type="b",pch=19,col="blue",xlab="Pairwise Distance (m)",ylab="Identity by descent",cex.lab=1.5,cex=1.2,ylim=c(-0.02,.07),lwd=2)
points(my.mid.points,binned_unadj_IBD,type="b",pch=19,lwd=2,col="red")

plot(my.mid.points,sex_avg_Z/max(sex_avg_Z),type="b",pch=19,col="blue",xlab="Pairwise Distance (m)",ylab="Identity by descent",cex.lab=1.5,cex=1.2,lwd=2)
points(my.mid.points,binned_unadj_IBD/max(binned_unadj_IBD),type="b",pch=19,lwd=2,col="red")


plot(IKD$unadj_IBD,IKD$Z_IBD,pch=sex.shapes[IKD$sex],col=col_pal_2008[IKD$type])

IBD_means_by_type_Z<-tapply(IKD$Z_IBD,IKD[,c("sex","type")],mean)
IBD_means_by_type<-tapply(IKD$unadj_IBD,IKD[,c("sex","type")],mean)
plot(IBD_means_by_type["MM",],IBD_means_by_type_Z["MM",],sex.shapes["MM"],col_pal_2008[colnames(IBD_means_by_type)])
