# Supplementary material for: Deconstructing isolation-by-distance: The genomic consequences of limited dispersal
Source: PLoS Genet. 2017 Aug 3;13(8):e1006911. doi: 10.1371/journal.pgen.1006911 (PMC5542401; doi:10.1371/journal.pgen.1006911)
Supplement: S2 File — (R) [file pgen.1006911.s004.R]

## Description: R code for dispersal simulations
## Author: Stepfanie M. Aguillon

setwd("~/Desktop/")
library("ggplot2")
library("dplyr")
library("Rmisc")
library("grid")


## known dispersal distributions ##
dispersal_dist <- read.table("~/Desktop/S1Dataset.txt", header = TRUE, sep = "\t")
dispersal_m <- filter(dispersal_dist,Sex=="M")
dispersal_f <- filter(dispersal_dist,Sex=="F")

dist_males <- dispersal_m$Dispersal_dom
dist_females <- dispersal_f$Dispersal_dom


## known distances between individuals by pedigree relationship ##
IKD <- read.table("~/Desktop/S2Dataset.txt", header = TRUE, sep = "\t")
IKD2 <- filter(IKD, year %in% c("2003-2003","2008-2008","2013-2013"))


### RELATIONSHIPS: FS, AV, C1, C2
MM_FS_subset <- IKD2 %>% filter(type2=="FS", sex=="MM")
MF_FS_subset <- IKD2 %>% filter(type2=="FS", sex=="MF")
FF_FS_subset <- IKD2 %>% filter(type2=="FS", sex=="FF")
MM_AV_subset <- IKD2 %>% filter(type2=="AV", sex=="MM")
MF_AV_subset <- IKD2 %>% filter(type2=="AV", sex=="MF")
FF_AV_subset <- IKD2 %>% filter(type2=="AV", sex=="FF")
MM_C1_subset <- IKD2 %>% filter(type2=="C1", sex=="MM")
MF_C1_subset <- IKD2 %>% filter(type2=="C1", sex=="MF")
FF_C1_subset <- IKD2 %>% filter(type2=="C1", sex=="FF")
MM_C2_subset <- IKD2 %>% filter(type2=="C2", sex=="MM")
MF_C2_subset <- IKD2 %>% filter(type2=="C2", sex=="MF")
FF_C2_subset <- IKD2 %>% filter(type2=="C2", sex=="FF")

## known distances by pedigree relationship + sex ##
FF_FS <- FF_FS_subset$dist
MF_FS <- MF_FS_subset$dist
MM_FS <- MM_FS_subset$dist
FF_AV <- FF_AV_subset$dist
MF_AV <- MF_AV_subset$dist
MM_AV <- MM_AV_subset$dist
FF_C1 <- FF_C1_subset$dist
MF_C1 <- MF_C1_subset$dist
MM_C1 <- MM_C1_subset$dist
FF_C2 <- FF_C2_subset$dist
MF_C2 <- MF_C2_subset$dist
MM_C2 <- MM_C2_subset$dist


## starting locations for simulations ##
start_m <- c(0,0)
start_f <- c(0,0)

## FULL-SIBLING SIMULATION ##

## makes matrices to input the results ##
results_mat_MM_FS <- NA
results_mat_FF_FS <- NA
results_mat_MF_FS <- NA

## full-sibling simulation ##
for(i in 1:10000){
	r_m_FS <- sample(dist_males,1)
	r_f_FS <- sample(dist_females,1)
	theta_m_FS <- sample(0:360,1)
	theta_f_FS <- sample(0:360,1)
	r_m_FS2 <- sample(dist_males,1)
	r_f_FS2 <- sample(dist_females,1)
	theta_m_FS2 <- sample(0:360,1)
	theta_f_FS2 <- sample(0:360,1)
	r_m_FS3 <- sample(dist_males,1)
	r_f_FS3 <- sample(dist_females,1)
	theta_m_FS3 <- sample(0:360,1)
	theta_f_FS3 <- sample(0:360,1)
	
	movement_new_m <- start_m + list(c(r_m_FS*sin(theta_m_FS),r_m_FS*cos(theta_m_FS)))[[1]]
	movement_new_f <- start_f + list(c(r_f_FS*sin(theta_f_FS),r_f_FS*cos(theta_f_FS)))[[1]]
	movement_new_m2 <- start_m + list(c(r_m_FS2*sin(theta_m_FS2),r_m_FS2*cos(theta_m_FS2)))[[1]]
	movement_new_f2 <- start_f + list(c(r_f_FS2*sin(theta_f_FS2),r_f_FS2*cos(theta_f_FS2)))[[1]]
	movement_new_m3 <- start_m + list(c(r_m_FS3*sin(theta_m_FS3),r_m_FS3*cos(theta_m_FS3)))[[1]]
	movement_new_f3 <- start_f + list(c(r_f_FS3*sin(theta_f_FS3),r_f_FS3*cos(theta_f_FS3)))[[1]]

	results_mat_MM_FS[i] <- sqrt((movement_new_m[1]-movement_new_m2[1])^2 + (movement_new_m[2]-movement_new_m2[2])^2)
	results_mat_FF_FS[i] <- sqrt((movement_new_f[1]-movement_new_f2[1])^2 + (movement_new_f[2]-movement_new_f2[2])^2)
	results_mat_MF_FS[i] <- sqrt((movement_new_f3[1]-movement_new_m3[1])^2 + (movement_new_f3[2]-movement_new_m3[2])^2)

}


## full-sibling results ##
mean_MM_FS <- mean(results_mat_MM_FS)
mean_FF_FS <- mean(results_mat_FF_FS)
mean_MF_FS <- mean(results_mat_MF_FS)
median_MM_FS <- median(results_mat_MM_FS)
median_FF_FS <- median(results_mat_FF_FS)
median_MF_FS <- median(results_mat_MF_FS)
se_MM_FS <- sd(results_mat_MM_FS)/sqrt(length(results_mat_MM_FS))
se_FF_FS <- sd(results_mat_FF_FS)/sqrt(length(results_mat_FF_FS))
se_MF_FS <- sd(results_mat_MF_FS)/sqrt(length(results_mat_MF_FS))
ttest_MM_FS <- t.test(results_mat_MM_FS,mu=mean(MM_FS))
ttest_FF_FS <- t.test(results_mat_FF_FS,mu=mean(FF_FS))
ttest_MF_FS <- t.test(results_mat_MF_FS,mu=mean(MF_FS))
wiltest_MM_FS <- wilcox.test(results_mat_MM_FS,MM_FS)
wiltest_FF_FS <- wilcox.test(results_mat_FF_FS,FF_FS)
wiltest_MF_FS <- wilcox.test(results_mat_MF_FS,MF_FS)
ks_MM_FS <- ks.test(results_mat_MM_FS,MM_FS)
ks_FF_FS <- ks.test(results_mat_FF_FS,FF_FS)
ks_MF_FS <- ks.test(results_mat_MF_FS,MF_FS)


## AUNT/UNCLE-NIBLING SIMULATION ##

## makes matrices to input the results ##
results_mat_MM_AV <- NA
results_mat_FF_AV <- NA
results_mat_MF_AV <- NA
results_mat_MF_AV1 <- NA
results_mat_MF_AV2 <- NA

## aunt/uncle-nibling simulation ##
for(i in 1:10000){
	x <- sample(c(0,1),1)
	if(x>0) {
		r_flip_AV <- sample(dist_males,1) 
		} else {
		r_flip_AV <- sample(dist_females,1) }
	r_m_AV <- sample(dist_males,1)
	r_f_AV <- sample(dist_females,1)
	theta_flip_AV <- sample(0:360,1)
	theta_m_AV <- sample(0:360,1)
	theta_f_AV <- sample(0:360,1)
	y <- sample(c(0,1),1)
	if(y>0) {
		r_flip_AV2 <- sample(dist_males,1) 
		} else {
		r_flip_AV2 <- sample(dist_females,1) }
	r_m_AV2 <- sample(dist_males,1)
	r_f_AV2 <- sample(dist_females,1)
	theta_flip_AV2 <- sample(0:360,1)
	theta_m_AV2 <- sample(0:360,1)
	theta_f_AV2 <- sample(0:360,1)
	z <- sample(c(0,1),1)
	if(z>0) {
		r_flip_AV3 <- sample(dist_males,1) 
		} else {
		r_flip_AV3 <- sample(dist_females,1) }
	r_m_AV3 <- sample(dist_males,1)
	r_f_AV3 <- sample(dist_females,1)
	theta_flip_AV3 <- sample(0:360,1)
	theta_m_AV3 <- sample(0:360,1)
	theta_f_AV3 <- sample(0:360,1)
	w <- sample(c(0,1),1)
	if(w>0) {
		r_flip_AV4 <- sample(dist_males,1) 
		} else {
		r_flip_AV4 <- sample(dist_females,1) }
	r_m_AV4 <- sample(dist_males,1)
	r_f_AV4 <- sample(dist_females,1)
	theta_flip_AV4 <- sample(0:360,1)
	theta_m_AV4 <- sample(0:360,1)
	theta_f_AV4 <- sample(0:360,1)

	
	
	## neices or nephews
	
	movement_new_m <- start_m + list(c(r_flip_AV*sin(theta_flip_AV),r_flip_AV*cos(theta_flip_AV)))[[1]]
	movement_final_m <- movement_new_m + list(c(r_m_AV*sin(theta_m_AV),r_m_AV*cos(theta_m_AV)))[[1]]
	movement_new_f <- start_f + list(c(r_flip_AV2*sin(theta_flip_AV2),r_flip_AV2*cos(theta_flip_AV2)))[[1]]
	movement_final_f <- movement_new_f + list(c(r_f_AV*sin(theta_f_AV),r_f_AV*cos(theta_f_AV)))[[1]]
	
	movement_new_m4 <- start_m + list(c(r_flip_AV3*sin(theta_flip_AV3),r_flip_AV3*cos(theta_flip_AV3)))[[1]]
	movement_final_m4 <- movement_new_m2 + list(c(r_m_AV4*sin(theta_m_AV4),r_m_AV4*cos(theta_m_AV4)))[[1]]
	movement_new_f4 <- start_f + list(c(r_flip_AV4*sin(theta_flip_AV4),r_flip_AV4*cos(theta_flip_AV4)))[[1]]
	movement_final_f4 <- movement_new_f2 + list(c(r_f_AV4*sin(theta_f_AV4),r_f_AV4*cos(theta_f_AV4)))[[1]]

		
	## aunts or uncles
	
	movement_new_m2 <- start_m + list(c(r_m_AV2*sin(theta_m_AV2),r_m_AV2*cos(theta_m_AV2)))[[1]]
	movement_new_f2 <- start_f + list(c(r_f_AV2*sin(theta_f_AV2),r_f_AV2*cos(theta_f_AV2)))[[1]]
	
	movement_new_m3 <- start_m + list(c(r_m_AV3*sin(theta_m_AV3),r_m_AV3*cos(theta_m_AV3)))[[1]]
	movement_new_f3 <- start_f + list(c(r_f_AV3*sin(theta_f_AV3),r_f_AV3*cos(theta_f_AV3)))[[1]]

	results_mat_MM_AV[i] <- sqrt((movement_final_m[1]-movement_new_m2[1])^2 + (movement_final_m[2]-movement_new_m2[2])^2)
	results_mat_FF_AV[i] <- sqrt((movement_final_f[1]-movement_new_f2[1])^2 + (movement_final_f[2]-movement_new_f2[2])^2)
	
	
	results_mat_MF_AV1[i] <- sqrt((movement_final_f4[1]-movement_new_m3[1])^2 + (movement_final_f4[2]-movement_new_m3[2])^2)
	results_mat_MF_AV2[i] <- sqrt((movement_final_m4[1]-movement_new_f3[1])^2 + (movement_final_m4[2]-movement_new_f3[2])^2)
}

results_mat_MF_AV <- as.vector(rbind(results_mat_MF_AV1,results_mat_MF_AV2))


## aunt/uncle-nibling results ##
mean_MM_AV <- mean(results_mat_MM_AV)
mean_FF_AV <- mean(results_mat_FF_AV)
mean_MF_AV <- mean(results_mat_MF_AV)
median_MM_AV <- median(results_mat_MM_AV)
median_FF_AV <- median(results_mat_FF_AV)
median_MF_AV <- median(results_mat_MF_AV)
se_MM_AV <- sd(results_mat_MM_AV)/sqrt(length(results_mat_MM_AV))
se_FF_AV <- sd(results_mat_FF_AV)/sqrt(length(results_mat_FF_AV))
se_MF_AV <- sd(results_mat_MF_AV)/sqrt(length(results_mat_MF_AV))
ttest_MM_AV <- t.test(results_mat_MM_AV,mu=mean(MM_AV))
ttest_FF_AV <- t.test(results_mat_FF_AV,mu=mean(FF_AV))
ttest_MF_AV <- t.test(results_mat_MF_AV,mu=mean(MF_AV))
wiltest_MM_AV <- wilcox.test(results_mat_MM_AV,MM_AV)
wiltest_FF_AV <- wilcox.test(results_mat_FF_AV,FF_AV)
wiltest_MF_AV <- wilcox.test(results_mat_MF_AV,MF_AV)
ks_MM_AV <- ks.test(results_mat_MM_AV,MM_AV)
ks_FF_AV <- ks.test(results_mat_FF_AV,FF_AV)
ks_MF_AV <- ks.test(results_mat_MF_AV,MF_AV)


## FIRST COUSINS SIMULATION ##

## makes matrices to input the results ##
results_mat_MM_CC <- NA
results_mat_FF_CC <- NA
results_mat_MF_CC <- NA
results_mat_MF_CC1 <- NA
results_mat_MF_CC2 <- NA

## first cousins simulation ##
for(i in 1:10000){
	x <- sample(c(0,1),1)
	if(x>0) {
		r_flip_CC <- sample(dist_males,1) 
		} else {
		r_flip_CC <- sample(dist_females,1) }
	r_m_CC <- sample(dist_males,1)
	r_f_CC <- sample(dist_females,1)
	theta_flip_CC <- sample(0:360,1)
	theta_m_CC <- sample(0:360,1)
	theta_f_CC <- sample(0:360,1)
	y <- sample(c(0,1),1)
	if(y>0) {
		r_flip_CC2 <- sample(dist_males,1) 
		} else {
		r_flip_CC2 <- sample(dist_females,1) }
	r_m_CC2 <- sample(dist_males,1)
	r_f_CC2 <- sample(dist_females,1)
	theta_flip_CC2 <- sample(0:360,1)
	theta_m_CC2 <- sample(0:360,1)
	theta_f_CC2 <- sample(0:360,1)
	r_m_CC3 <- sample(dist_males,1)
	r_f_CC3 <- sample(dist_females,1)
	z <- sample(c(0,1),1)
	if(z>0) {
		r_flip_CC3 <- sample(dist_males,1) 
		} else {
		r_flip_CC3 <- sample(dist_females,1) }
	theta_flip_CC3 <- sample(0:360,1)
	theta_m_CC3 <- sample(0:360,1)
	theta_f_CC3 <- sample(0:360,1)
	w <- sample(c(0,1),1)
	if(w>0) {
		r_flip_CC4 <- sample(dist_males,1) 
		} else {
		r_flip_CC4 <- sample(dist_females,1) }
	theta_flip_CC4 <- sample(0:360,1)
	r_m_CC4 <- sample(dist_males,1)
	r_f_CC4 <- sample(dist_females,1)
	theta_m_CC4 <- sample(0:360,1)
	theta_f_CC4 <- sample(0:360,1)
	a <- sample(c(0,1),1)
	if(a>0) {
		r_flip_CC5 <- sample(dist_males,1) 
		} else {
		r_flip_CC5 <- sample(dist_females,1) }
	theta_flip_CC5 <- sample(0:360,1)
	b <- sample(c(0,1),1)
	if(b>0) {
		r_flip_CC6 <- sample(dist_males,1) 
		} else {
		r_flip_CC6 <- sample(dist_females,1) }
	theta_flip_CC6 <- sample(0:360,1)
	c <- sample(c(0,1),1)
	if(c>0) {
		r_flip_CC7 <- sample(dist_males,1) 
		} else {
		r_flip_CC7 <- sample(dist_females,1) }
	theta_flip_CC7 <- sample(0:360,1)
	d <- sample(c(0,1),1)
	if(d>0) {
		r_flip_CC8 <- sample(dist_males,1) 
		} else {
		r_flip_CC8 <- sample(dist_females,1) }
	theta_flip_CC8 <- sample(0:360,1)
	
	
	## cousin1
	
	movement_new_m <- start_m + list(c(r_flip_CC*sin(theta_flip_CC),r_flip_CC*cos(theta_flip_CC)))[[1]]
	movement_final_m <- movement_new_m + list(c(r_m_CC*sin(theta_m_CC),r_m_CC*cos(theta_m_CC)))[[1]]
	
	movement_new_f <- start_f + list(c(r_flip_CC2*sin(theta_flip_CC2),r_flip_CC2*cos(theta_flip_CC2)))[[1]]
	movement_final_f <- movement_new_f + list(c(r_f_CC*sin(theta_f_CC),r_f_CC*cos(theta_f_CC)))[[1]]
	
	movement_new_m3 <- start_m + list(c(r_flip_CC5*sin(theta_flip_CC5),r_flip_CC5*cos(theta_flip_CC5)))[[1]]
	movement_final_m3 <- movement_new_m3 + list(c(r_m_CC3*sin(theta_m_CC3),r_m_CC3*cos(theta_m_CC3)))[[1]]
	
	movement_new_f3 <- start_f + list(c(r_flip_CC6*sin(theta_flip_CC6),r_flip_CC6*cos(theta_flip_CC6)))[[1]]
	movement_final_f3 <- movement_new_f3 + list(c(r_f_CC3*sin(theta_f_CC3),r_f_CC3*cos(theta_f_CC3)))[[1]]

		
	## cousin2
	
	movement_new_m2 <- start_m + list(c(r_flip_CC3*sin(theta_flip_CC3),r_flip_CC3*cos(theta_flip_CC3)))[[1]]
	movement_final_m2 <- movement_new_m2 + list(c(r_m_CC2*sin(theta_m_CC2),r_m_CC2*cos(theta_m_CC2)))[[1]]
	
	movement_new_f2 <- start_f + list(c(r_flip_CC4*sin(theta_flip_CC4),r_flip_CC4*cos(theta_flip_CC4)))[[1]]
	movement_final_f2 <- movement_new_f2 + list(c(r_f_CC2*sin(theta_f_CC2),r_f_CC2*cos(theta_f_CC2)))[[1]]
	
	movement_new_m4 <- start_m + list(c(r_flip_CC7*sin(theta_flip_CC7),r_flip_CC7*cos(theta_flip_CC7)))[[1]]
	movement_final_m4 <- movement_new_m4 + list(c(r_m_CC4*sin(theta_m_CC4),r_m_CC4*cos(theta_m_CC4)))[[1]]
	
	movement_new_f4 <- start_f + list(c(r_flip_CC8*sin(theta_flip_CC8),r_flip_CC8*cos(theta_flip_CC8)))[[1]]
	movement_final_f4 <- movement_new_f4 + list(c(r_f_CC4*sin(theta_f_CC4),r_f_CC4*cos(theta_f_CC4)))[[1]]


	results_mat_MM_CC[i] <- sqrt((movement_final_m[1]-movement_final_m2[1])^2 + (movement_final_m[2]-movement_final_m2[2])^2)
	results_mat_FF_CC[i] <- sqrt((movement_final_f[1]-movement_final_f2[1])^2 + (movement_final_f[2]-movement_final_f2[2])^2)
	
	results_mat_MF_CC1[i] <- sqrt((movement_final_f3[1]-movement_final_m3[1])^2 + (movement_final_f3[2]-movement_final_m3[2])^2)
	results_mat_MF_CC2[i] <- sqrt((movement_final_m4[1]-movement_final_f4[1])^2 + (movement_final_m4[2]-movement_final_f4[2])^2)
}

results_mat_MF_CC <- as.vector(rbind(results_mat_MF_CC1,results_mat_MF_CC2))


## first cousins results ##
mean_MM_CC <- mean(results_mat_MM_CC)
mean_FF_CC <- mean(results_mat_FF_CC)
mean_MF_CC <- mean(results_mat_MF_CC)
median_MM_CC <- median(results_mat_MM_CC)
median_FF_CC <- median(results_mat_FF_CC)
median_MF_CC <- median(results_mat_MF_CC)
se_MM_CC <- sd(results_mat_MM_CC)/sqrt(length(results_mat_MM_CC))
se_FF_CC <- sd(results_mat_FF_CC)/sqrt(length(results_mat_FF_CC))
se_MF_CC <- sd(results_mat_MF_CC)/sqrt(length(results_mat_MF_CC))
ttest_MM_CC <- t.test(results_mat_MM_CC,mu=mean(MM_C1))
ttest_FF_CC <- t.test(results_mat_FF_CC,mu=mean(FF_C1))
ttest_MF_CC <- t.test(results_mat_MF_CC,mu=mean(MF_C1))
wiltest_MM_CC <- wilcox.test(results_mat_MM_CC,MM_C1)
wiltest_FF_CC <- wilcox.test(results_mat_FF_CC,FF_C1)
wiltest_MF_CC <- wilcox.test(results_mat_MF_CC,MF_C1)
ks_MM_CC <- ks.test(results_mat_MM_CC,MM_C1)
ks_FF_CC <- ks.test(results_mat_FF_CC,FF_C1)
ks_MF_CC <- ks.test(results_mat_MF_CC,MF_C1)


### SECOND COUSIN SIMULATIONS ###

## makes matrices to input the results ##
results_mat_MM_C2 <- NA
results_mat_FF_C2 <- NA
results_mat_MF_C2 <- NA
results_mat_MF_C21 <- NA
results_mat_MF_C22 <- NA

## C2 simulation ##
for(i in 1:10000){

	theta_flip_m_C2 <- sample(0:360,1)
	theta_flip_m_C22 <- sample(0:360,1)
	theta_m_C2 <- sample(0:360,1)
	theta_flip_f_C2 <- sample(0:360,1)
	theta_flip_f_C22 <- sample(0:360,1)
	theta_f_C2 <- sample(0:360,1)
	
	x <- sample(c(0,1),1)
	if(x>0) {
		r_flip_m_C2 <- sample(dist_males,1)
		} else {
		r_flip_m_C2 <- sample(dist_females,1) }
	y <- sample(c(0,1),1)
	if(y>0) {
		r_flip_m_C22 <- sample(dist_males,1)
		} else {
		r_flip_m_C22 <- sample(dist_females,1) }
	z <- sample(c(0,1),1)
	if(z>0) {
		r_flip_f_C2 <- sample(dist_males,1)
		} else {
		r_flip_f_C2 <- sample(dist_females,1) }
	w <- sample(c(0,1),1)
	if(w>0) {
		r_flip_f_C22 <- sample(dist_males,1)
		} else {
		r_flip_f_C22 <- sample(dist_females,1) }
	r_m_C2 <- sample(dist_males,1)
	r_f_C2 <- sample(dist_females,1)

	theta_flip_m_C23 <- sample(0:360,1)
	theta_flip_m_C24 <- sample(0:360,1)
	theta_m_C22 <- sample(0:360,1)
	theta_flip_f_C23 <- sample(0:360,1)
	theta_flip_f_C24 <- sample(0:360,1)
	theta_f_C22 <- sample(0:360,1)
	
	a <- sample(c(0,1),1)
	if(a>0) {
		r_flip_m_C23 <- sample(dist_males,1)
		} else {
		r_flip_m_C23 <- sample(dist_females,1) }
	b <- sample(c(0,1),1)
	if(b>0) {
		r_flip_m_C24 <- sample(dist_males,1)
		} else {
		r_flip_m_C24 <- sample(dist_females,1) }
	c <- sample(c(0,1),1)
	if(c>0) {
		r_flip_f_C23 <- sample(dist_males,1)
		} else {
		r_flip_f_C23 <- sample(dist_females,1) }
	d <- sample(c(0,1),1)
	if(d>0) {
		r_flip_f_C24 <- sample(dist_males,1)
		} else {
		r_flip_f_C24 <- sample(dist_females,1) }
	r_m_C22 <- sample(dist_males,1)
	r_f_C22 <- sample(dist_females,1)
	
	
	
	
	theta_flip_m_C4 <- sample(0:360,1)
	theta_flip_m_C42 <- sample(0:360,1)
	theta_m_C4 <- sample(0:360,1)
	theta_flip_f_C4 <- sample(0:360,1)
	theta_flip_f_C42 <- sample(0:360,1)
	theta_f_C4 <- sample(0:360,1)
	
	e <- sample(c(0,1),1)
	if(e>0) {
		r_flip_m_C4 <- sample(dist_males,1)
		} else {
		r_flip_m_C4 <- sample(dist_females,1) }
	f <- sample(c(0,1),1)
	if(f>0) {
		r_flip_m_C42 <- sample(dist_males,1)
		} else {
		r_flip_m_C42 <- sample(dist_females,1) }
	g <- sample(c(0,1),1)
	if(g>0) {
		r_flip_f_C4 <- sample(dist_males,1)
		} else {
		r_flip_f_C4 <- sample(dist_females,1) }
	h <- sample(c(0,1),1)
	if(h>0) {
		r_flip_f_C42 <- sample(dist_males,1)
		} else {
		r_flip_f_C42 <- sample(dist_females,1) }
	r_m_C4 <- sample(dist_males,1)
	r_f_C4 <- sample(dist_females,1)

	theta_flip_m_C43 <- sample(0:360,1)
	theta_flip_m_C44 <- sample(0:360,1)
	theta_m_C42 <- sample(0:360,1)
	theta_flip_f_C43 <- sample(0:360,1)
	theta_flip_f_C44 <- sample(0:360,1)
	theta_f_C42 <- sample(0:360,1)
	
	j <- sample(c(0,1),1)
	if(j>0) {
		r_flip_m_C43 <- sample(dist_males,1)
		} else {
		r_flip_m_C43 <- sample(dist_females,1) }
	k <- sample(c(0,1),1)
	if(k>0) {
		r_flip_m_C44 <- sample(dist_males,1)
		} else {
		r_flip_m_C44 <- sample(dist_females,1) }
	l <- sample(c(0,1),1)
	if(l>0) {
		r_flip_f_C43 <- sample(dist_males,1)
		} else {
		r_flip_f_C43 <- sample(dist_females,1) }
	m <- sample(c(0,1),1)
	if(m>0) {
		r_flip_f_C44 <- sample(dist_males,1)
		} else {
		r_flip_f_C44 <- sample(dist_females,1) }
	r_m_C42 <- sample(dist_males,1)
	r_f_C42 <- sample(dist_females,1)

	
	
	
	
	## second-cousin1
	
	movement_new_m <- start_m + list(c(r_flip_m_C2*sin(theta_flip_m_C2),r_flip_m_C2*cos(theta_flip_m_C2)))[[1]]
	movement_next_m <- movement_new_m + list(c(r_flip_m_C22*sin(theta_flip_m_C22),r_flip_m_C22*cos(theta_flip_m_C22)))[[1]]	
	movement_final_m <- movement_next_m + list(c(r_m_C2*sin(theta_m_C2),r_m_C2*cos(theta_m_C2)))[[1]]	
	
	movement_new_f <- start_f + list(c(r_flip_f_C2*sin(theta_flip_f_C2),r_flip_f_C2*cos(theta_flip_f_C2)))[[1]]
	movement_next_f <- movement_new_f + list(c(r_flip_f_C22*sin(theta_flip_f_C22),r_flip_f_C22*cos(theta_flip_f_C22)))[[1]]	
	movement_final_f <- movement_next_f + list(c(r_f_C2*sin(theta_f_C2),r_f_C2*cos(theta_f_C2)))[[1]]	

	movement_new_m3 <- start_m + list(c(r_flip_m_C4*sin(theta_flip_m_C4),r_flip_m_C4*cos(theta_flip_m_C4)))[[1]]
	movement_next_m3 <- movement_new_m + list(c(r_flip_m_C42*sin(theta_flip_m_C42),r_flip_m_C42*cos(theta_flip_m_C42)))[[1]]	
	movement_final_m3 <- movement_next_m + list(c(r_m_C4*sin(theta_m_C4),r_m_C4*cos(theta_m_C4)))[[1]]	
	
	movement_new_f3 <- start_f + list(c(r_flip_f_C4*sin(theta_flip_f_C4),r_flip_f_C4*cos(theta_flip_f_C4)))[[1]]
	movement_next_f3 <- movement_new_f + list(c(r_flip_f_C42*sin(theta_flip_f_C42),r_flip_f_C42*cos(theta_flip_f_C42)))[[1]]	
	movement_final_f3 <- movement_next_f + list(c(r_f_C4*sin(theta_f_C4),r_f_C4*cos(theta_f_C4)))[[1]]	
	
		
		
		
	## second-cousin2
	
	movement_new_m2 <- start_m + list(c(r_flip_m_C23*sin(theta_flip_m_C23),r_flip_m_C23*cos(theta_flip_m_C23)))[[1]]
	movement_next_m2 <- movement_new_m2 + list(c(r_flip_m_C24*sin(theta_flip_m_C24),r_flip_m_C24*cos(theta_flip_m_C24)))[[1]]	
	movement_final_m2 <- movement_next_m2 + list(c(r_m_C22*sin(theta_m_C22),r_m_C22*cos(theta_m_C22)))[[1]]	
	
	movement_new_f2 <- start_f + list(c(r_flip_f_C23*sin(theta_flip_f_C23),r_flip_f_C23*cos(theta_flip_f_C23)))[[1]]
	movement_next_f2 <- movement_new_f2 + list(c(r_flip_f_C24*sin(theta_flip_f_C24),r_flip_f_C24*cos(theta_flip_f_C24)))[[1]]	
	movement_final_f2 <- movement_next_f2 + list(c(r_f_C22*sin(theta_f_C22),r_f_C22*cos(theta_f_C22)))[[1]]	


	movement_new_m4 <- start_m + list(c(r_flip_m_C2*sin(theta_flip_m_C2),r_flip_m_C2*cos(theta_flip_m_C2)))[[1]]
	movement_next_m4 <- movement_new_m + list(c(r_flip_m_C22*sin(theta_flip_m_C22),r_flip_m_C22*cos(theta_flip_m_C22)))[[1]]	
	movement_final_m4 <- movement_next_m + list(c(r_m_C2*sin(theta_m_C2),r_m_C2*cos(theta_m_C2)))[[1]]	
	
	movement_new_f4 <- start_f + list(c(r_flip_f_C4*sin(theta_flip_f_C4),r_flip_f_C4*cos(theta_flip_f_C4)))[[1]]
	movement_next_f4 <- movement_new_f + list(c(r_flip_f_C42*sin(theta_flip_f_C42),r_flip_f_C42*cos(theta_flip_f_C42)))[[1]]	
	movement_final_f4 <- movement_next_f + list(c(r_f_C4*sin(theta_f_C4),r_f_C4*cos(theta_f_C4)))[[1]]	


	results_mat_MM_C2[i] <- sqrt((movement_final_m[1]-movement_final_m2[1])^2 + (movement_final_m[2]-movement_final_m2[2])^2)
	results_mat_FF_C2[i] <- sqrt((movement_final_f[1]-movement_final_f2[1])^2 + (movement_final_f[2]-movement_final_f2[2])^2)
	
	results_mat_MF_C21[i] <- sqrt((movement_final_f3[1]-movement_final_m3[1])^2 + (movement_final_f3[2]-movement_final_m3[2])^2)
	results_mat_MF_C22[i] <- sqrt((movement_final_m4[1]-movement_final_f4[1])^2 + (movement_final_m4[2]-movement_final_f4[2])^2)
}

results_mat_MF_C2 <- as.vector(rbind(results_mat_MF_C21,results_mat_MF_C22))


## second cousins results ## 
mean_MM_C2 <- mean(results_mat_MM_C2)
mean_FF_C2 <- mean(results_mat_FF_C2)
mean_MF_C2 <- mean(results_mat_MF_C2)
median_MM_C2 <- median(results_mat_MM_C2)
median_FF_C2 <- median(results_mat_FF_C2)
median_MF_C2 <- median(results_mat_MF_C2)
se_MM_C2 <- sd(results_mat_MM_C2)/sqrt(length(results_mat_MM_C2))
se_FF_C2 <- sd(results_mat_FF_C2)/sqrt(length(results_mat_FF_C2))
se_MF_C2 <- sd(results_mat_MF_C2)/sqrt(length(results_mat_MF_C2))
ttest_MM_C2 <- t.test(results_mat_MM_C2,mu=mean(MM_C2))
ttest_FF_C2 <- t.test(results_mat_FF_C2,mu=mean(FF_C2))
ttest_MF_C2 <- t.test(results_mat_MF_C2,mu=mean(MF_C2))
wiltest_MM_C2 <- wilcox.test(results_mat_MM_C2,MM_C2)
wiltest_FF_C2 <- wilcox.test(results_mat_FF_C2,FF_C2)
wiltest_MF_C2 <- wilcox.test(results_mat_MF_C2,MF_C2)
ks_MM_C2 <- ks.test(results_mat_MM_C2,MM_C2)
ks_FF_C2 <- ks.test(results_mat_FF_C2,FF_C2)
ks_MF_C2 <- ks.test(results_mat_MF_C2,MF_C2)


## CREATING PLOTS ##

## colors
color_m <- rgb(0.117,0.565,1)
color_f <- rgb(1,0.271,0,0.75)


## plots
MM_FS_plot <- ggplot() + 
  geom_histogram(aes(MM_FS,..density..*250),binwidth=250,fill=color_m,color="white") + 
  stat_density(aes(results_mat_MM_FS,..density..*250),color="gray",size=1,geom="line") +
  geom_segment(aes(x=median(MM_FS),y=0.6,xend=median(MM_FS),yend=0.55),color=color_m,size=1,arrow=arrow(length=unit(0.25,"cm"))) +
  geom_segment(aes(x=median_MM_FS,y=0.6,xend=median_MM_FS,yend=0.55),color="gray",size=1,arrow=arrow(length=unit(0.25,"cm"))) +
  scale_x_continuous(limits=c(0,10000)) +
  scale_y_continuous(limits=c(0,0.6),breaks=c(0,0.1,0.2,0.3,0.4,0.5)) + 
  labs(x = "Distance (m)", y = "Proportion") +
  theme_classic() + 
  theme(plot.title=element_text(face="bold",size=14),axis.title.x=element_text(face="bold"),axis.title.y=element_text(face="bold"),axis.line.x=element_line(color="black"),axis.line.y=element_line(color="black"))

FF_FS_plot <- ggplot() + 
  geom_histogram(aes(FF_FS,..density..*250),binwidth=250,fill=color_f,color="white") + 
  stat_density(aes(results_mat_FF_FS,..density..*250),color="gray",size=1,geom="line") +
  geom_segment(aes(x=median(FF_FS),y=0.6,xend=median(FF_FS),yend=0.55),color=color_f,size=1,arrow=arrow(length=unit(0.25,"cm"))) +  
  geom_segment(aes(x=median_FF_FS,y=0.6,xend=median_FF_FS,yend=0.55),color="gray",size=1,arrow=arrow(length=unit(0.25,"cm"))) +
  scale_x_continuous(limits=c(0,10000)) +
  scale_y_continuous(limits=c(0,0.6),breaks=c(0,0.1,0.2,0.3,0.4,0.5)) + 
  labs(x = "Distance (m)", y = "Proportion") +
  theme_classic() + 
  theme(plot.title=element_text(face="bold",size=14),axis.title.x=element_text(face="bold"),axis.title.y=element_text(face="bold"),axis.line.x=element_line(color="black"),axis.line.y=element_line(color="black"))

MF_FS_plot <- ggplot() + 
  geom_histogram(aes(MF_FS,..density..*250),binwidth=250,fill="purple",color="white") + 
  stat_density(aes(results_mat_MF_FS,..density..*250),color="gray",size=1,geom="line") +
  geom_segment(aes(x=median(MF_FS),y=0.6,xend=median(MF_FS),yend=0.55),color="purple",size=1,arrow=arrow(length=unit(0.25,"cm"))) +
  geom_segment(aes(x=median_MF_FS,y=0.6,xend=median_MF_FS,yend=0.55),color="gray",size=1,arrow=arrow(length=unit(0.25,"cm"))) +
  scale_x_continuous(limits=c(0,10000)) +
  scale_y_continuous(limits=c(0,0.6),breaks=c(0,0.1,0.2,0.3,0.4,0.5)) +   
  labs(x = "Distance (m)", y = "Proportion") +
  theme_classic() + 
  theme(plot.title=element_text(face="bold",size=14),axis.title.x=element_text(face="bold"),axis.title.y=element_text(face="bold"),axis.line.x=element_line(color="black"),axis.line.y=element_line(color="black"))

MM_AV_plot <- ggplot() + 
  geom_histogram(aes(MM_AV,..density..*250),binwidth=250,fill=color_m,color="white") + 
  stat_density(aes(results_mat_MM_AV,..density..*250),color="gray",size=1,geom="line") +
  geom_segment(aes(x=median(MM_AV),y=0.3,xend=median(MM_AV),yend=0.275),color=color_m,size=1,arrow=arrow(length=unit(0.25,"cm"))) +
  geom_segment(aes(x=median_MM_AV,y=0.3,xend=median_MM_AV,yend=0.275),color="gray",size=1,arrow=arrow(length=unit(0.25,"cm"))) +
  scale_x_continuous(limits=c(0,10000)) +
  scale_y_continuous(limits=c(0,0.3),breaks=c(0,0.05,0.10,0.15,0.20,0.25)) + 
  labs(x = "Distance (m)", y = "Proportion") +
  theme_classic() + 
  theme(plot.title=element_text(face="bold",size=14),axis.title.x=element_text(face="bold"),axis.title.y=element_text(face="bold"),axis.line.x=element_line(color="black"),axis.line.y=element_line(color="black"))
  
FF_AV_plot <- ggplot() + 
  geom_histogram(aes(FF_AV,..density..*250),binwidth=250,fill=color_f,color="white") + 
  stat_density(aes(results_mat_FF_AV,..density..*250),color="gray",size=1,geom="line") +
  geom_segment(aes(x=median(FF_AV),y=0.3,xend=median(FF_AV),yend=0.275),color=color_f,size=1,arrow=arrow(length=unit(0.25,"cm"))) +
  geom_segment(aes(x=median_FF_AV,y=0.3,xend=median_FF_AV,yend=0.275),color="gray",size=1,arrow=arrow(length=unit(0.25,"cm"))) +  
  scale_x_continuous(limits=c(0,10000)) +
  scale_y_continuous(limits=c(0,0.3),breaks=c(0,0.05,0.10,0.15,0.20,0.25)) + 
  labs(x = "Distance (m)", y = "Proportion") +
  theme_classic() + 
  theme(plot.title=element_text(face="bold",size=14),axis.title.x=element_text(face="bold"),axis.title.y=element_text(face="bold"),axis.line.x=element_line(color="black"),axis.line.y=element_line(color="black"))

MF_AV_plot <- ggplot() + 
  geom_histogram(aes(MF_AV,..density..*250),binwidth=250,fill="purple",color="white") + 
  stat_density(aes(results_mat_MF_AV,..density..*250),color="gray",size=1,geom="line") +
  geom_segment(aes(x=median(MF_AV),y=0.3,xend=median(MF_AV),yend=0.275),color="purple",size=1,arrow=arrow(length=unit(0.25,"cm"))) +
  geom_segment(aes(x=median_MF_AV,y=0.3,xend=median_MF_AV,yend=0.275),color="gray",size=1,arrow=arrow(length=unit(0.25,"cm"))) +
  scale_x_continuous(limits=c(0,10000)) +
  scale_y_continuous(limits=c(0,0.3),breaks=c(0,0.05,0.10,0.15,0.20,0.25)) + 
  labs(x = "Distance (m)", y = "Proportion") +
  theme_classic() + 
  theme(plot.title=element_text(face="bold",size=14),axis.title.x=element_text(face="bold"),axis.title.y=element_text(face="bold"),axis.line.x=element_line(color="black"),axis.line.y=element_line(color="black"))

MM_CC_plot <- ggplot() + 
  geom_histogram(aes(MM_C1,..density..*250),binwidth=250,fill=color_m,color="white") + 
  stat_density(aes(results_mat_MM_CC,..density..*250),color="gray",size=1,geom="line") +
  geom_segment(aes(x=median(MM_C1),y=0.18,xend=median(MM_C1),yend=0.165),color=color_m,size=1,arrow=arrow(length=unit(0.25,"cm"))) +
  geom_segment(aes(x=median_MM_CC,y=0.18,xend=median_MM_CC,yend=0.165),color="gray",size=1,arrow=arrow(length=unit(0.25,"cm"))) +
  scale_x_continuous(limits=c(0,10000)) +
  scale_y_continuous(limits=c(0,0.18),breaks=c(0,0.05,0.10,0.15)) + 
  labs(x = "Distance (m)", y = "Proportion") +
  theme_classic() + 
  theme(plot.title=element_text(face="bold",size=14),axis.title.x=element_text(face="bold"),axis.title.y=element_text(face="bold"),axis.line.x=element_line(color="black"),axis.line.y=element_line(color="black"))
  
FF_CC_plot <- ggplot() + 
  geom_histogram(aes(FF_C1,..density..*250),binwidth=250,fill=color_f,color="white") + 
  stat_density(aes(results_mat_FF_CC,..density..*250),color="gray",size=1,geom="line") +
  geom_segment(aes(x=median(FF_C1),y=0.18,xend=median(FF_C1),yend=0.165),color=color_f,size=1,arrow=arrow(length=unit(0.25,"cm"))) +
  geom_segment(aes(x=median_FF_CC,y=0.18,xend=median_FF_CC,yend=0.165),color="gray",size=1,arrow=arrow(length=unit(0.25,"cm"))) +
  scale_x_continuous(limits=c(0,10000)) +
  scale_y_continuous(limits=c(0,0.18),breaks=c(0,0.05,0.10,0.15)) + 
  labs(x = "Distance (m)", y = "Proportion") +
  theme_classic() + 
  theme(plot.title=element_text(face="bold",size=14),axis.title.x=element_text(face="bold"),axis.title.y=element_text(face="bold"),axis.line.x=element_line(color="black"),axis.line.y=element_line(color="black"))

MF_CC_plot <- ggplot() + 
  geom_histogram(aes(MF_C1,..density..*250),binwidth=250,fill="purple",color="white") + 
  stat_density(aes(results_mat_MF_CC,..density..*250),color="gray",size=1,geom="line") +
  geom_segment(aes(x=median(MF_C1),y=0.18,xend=median(MF_C1),yend=0.165),color="purple",size=1,arrow=arrow(length=unit(0.25,"cm"))) +
  geom_segment(aes(x=median_MF_CC,y=0.18,xend=median_MF_CC,yend=0.165),color="gray",size=1,arrow=arrow(length=unit(0.25,"cm"))) +
  scale_x_continuous(limits=c(0,10000)) +
  scale_y_continuous(limits=c(0,0.18),breaks=c(0,0.05,0.10,0.15)) + 
  labs(x = "Distance (m)", y = "Proportion") +
  theme_classic() + 
  theme(plot.title=element_text(face="bold",size=14),axis.title.x=element_text(face="bold"),axis.title.y=element_text(face="bold"),axis.line.x=element_line(color="black"),axis.line.y=element_line(color="black"))

MM_C2_plot <- ggplot() + 
  geom_histogram(aes(MM_C2,..density..*250),binwidth=250,fill=color_m,color="white") + 
  stat_density(aes(results_mat_MM_C2,..density..*250),color="gray",size=1,geom="line") +
  geom_segment(aes(x=median(MM_C2),y=0.18,xend=median(MM_C2),yend=0.165),color=color_m,size=1,arrow=arrow(length=unit(0.25,"cm"))) +
  geom_segment(aes(x=median_MM_C2,y=0.18,xend=median_MM_C2,yend=0.165),color="gray",size=1,arrow=arrow(length=unit(0.25,"cm"))) +
  scale_x_continuous(limits=c(0,10000)) +
  scale_y_continuous(limits=c(0,0.18),breaks=c(0,0.05,0.10,0.15)) + 
  labs(x = "Distance (m)", y = "Proportion") +
  theme_classic() + 
  theme(plot.title=element_text(face="bold",size=14),axis.title.x=element_text(face="bold"),axis.title.y=element_text(face="bold"),axis.line.x=element_line(color="black"),axis.line.y=element_line(color="black"))

FF_C2_plot <- ggplot() + 
  geom_histogram(aes(FF_C2,..density..*250),binwidth=250,fill=color_f,color="white") + 
  stat_density(aes(results_mat_FF_C2,..density..*250),color="gray",size=1,geom="line") +
  geom_segment(aes(x=median(FF_C2),y=0.18,xend=median(FF_C2),yend=0.165),color=color_f,size=1,arrow=arrow(length=unit(0.25,"cm"))) +
  geom_segment(aes(x=median_FF_C2,y=0.18,xend=median_FF_C2,yend=0.165),color="gray",size=1,arrow=arrow(length=unit(0.25,"cm"))) +
  scale_x_continuous(limits=c(0,10000)) +
  scale_y_continuous(limits=c(0,0.18),breaks=c(0,0.05,0.10,0.15)) + 
  labs(x = "Distance (m)", y = "Proportion") +
  theme_classic() + 
  theme(plot.title=element_text(face="bold",size=14),axis.title.x=element_text(face="bold"),axis.title.y=element_text(face="bold"),axis.line.x=element_line(color="black"),axis.line.y=element_line(color="black"))

MF_C2_plot <- ggplot() + 
  geom_histogram(aes(MF_C2,..density..*250),binwidth=250,fill="purple",color="white") + 
  stat_density(aes(results_mat_MF_C2,..density..*250),color="gray",size=1,geom="line") +
  geom_segment(aes(x=median(MF_C2),y=0.18,xend=median(MF_C2),yend=0.165),color="purple",size=1,arrow=arrow(length=unit(0.25,"cm"))) +
  geom_segment(aes(x=median_MF_C2,y=0.18,xend=median_MF_C2,yend=0.165),color="gray",size=1,arrow=arrow(length=unit(0.25,"cm"))) +
  scale_x_continuous(limits=c(0,10000)) +
  scale_y_continuous(limits=c(0,0.18),breaks=c(0,0.05,0.10,0.15)) + 
  labs(x = "Distance (m)", y = "Proportion") +
  theme_classic() + 
  theme(plot.title=element_text(face="bold",size=14),axis.title.x=element_text(face="bold"),axis.title.y=element_text(face="bold"),axis.line.x=element_line(color="black"),axis.line.y=element_line(color="black"))


multiplot(MM_FS_plot,MM_AV_plot,MM_CC_plot,MM_C2_plot,MF_FS_plot,MF_AV_plot,MF_CC_plot,MF_C2_plot,FF_FS_plot,FF_AV_plot,FF_CC_plot,FF_C2_plot,cols=3)


## OUTPUT STATISTICAL RESULTS ##

sink('dispersal_simulation_output.txt')

'ORDER: MEAN, MEDIAN, STD ERROR, KS TEST'


'FF FULL SIB'
mean_FF_FS
median_FF_FS
se_FF_FS
ks_FF_FS


'MM FULL SIB'
mean_MM_FS
median_MM_FS
se_MM_FS
ks_MM_FS


'MF FULL SIB'
mean_MF_FS
median_MF_FS
se_MF_FS
ks_MF_FS

'-------'


'FF AVUNC'
mean_FF_AV
median_FF_AV
se_FF_AV
ks_FF_AV


'MM AVUNC'
mean_MM_AV
median_MM_AV
se_MM_AV
ks_MM_AV


'MF AVUNC'
mean_MF_AV
median_MF_AV
se_MF_AV
ks_MF_AV

'-------'

'FF COUSINS'
mean_FF_CC
median_FF_CC
se_FF_CC
ks_FF_CC


'MM COUSINS'
mean_MM_CC
median_MM_CC
se_MM_CC
ks_MM_CC


'MF COUSINS'
mean_MF_CC
median_MF_CC
se_MF_CC
ks_MF_CC

'-------'

'FF 2 COUSINS'
mean_FF_C2
median_FF_C2
se_FF_C2
ks_FF_C2


'MM 2 COUSINS'
mean_MM_C2
median_MM_C2
se_MM_C2
ks_MM_C2


'MF 2 COUSINS'
mean_MF_C2
median_MF_C2
se_MF_C2
ks_MF_C2

sink()


########### SEX-SPECIFIC FIRST COUSIN SIMULATIONS ###########

## MM/FF/MF/FM indicates sex of the parental individuals (aunts, uncles, or aunt/uncle)
## 22/11/12/21 indicates sex of the cousins (males, females, or male/female)
## 2 = male, 1 = female
## i.e. MM22 = male cousins of two brothers, FF11 = female cousins of two sisters

## KIDS OF BROTHERS
C1_MM_22_subset <- IKD %>% filter(type_detail=="C1_MM22")
C1_MM_11_subset <- IKD %>% filter(type_detail=="C1_MM11")
C1_MM_12_subset <- IKD %>% filter(type_detail=="C1_MM12")
C1_MM_21_subset <- IKD %>% filter(type_detail=="C1_MM21")
C1_MM_1221_subset <- bind_rows(C1_MM_12_subset,C1_MM_21_subset)

## KIDS OF SISTERS
C1_FF_22_subset <- IKD %>% filter(type_detail=="C1_FF22")
C1_FF_11_subset <- IKD %>% filter(type_detail=="C1_FF11")
C1_FF_12_subset <- IKD %>% filter(type_detail=="C1_FF12")
C1_FF_21_subset <- IKD %>% filter(type_detail=="C1_FF21")
C1_FF_1221_subset <- bind_rows(C1_FF_12_subset,C1_FF_21_subset)

## SONS OF BRO-SIS/SIS-BRO
C1_MF_22_subset <- IKD %>% filter(type_detail=="C1_MF22")
C1_FM_22_subset <- IKD %>% filter(type_detail=="C1_FM22")
C1_MFFM_22_subset <- bind_rows(C1_FM_22_subset,C1_MF_22_subset)
C1_MF_11_subset <- IKD %>% filter(type_detail=="C1_MF11")
C1_FM_11_subset <- IKD %>% filter(type_detail=="C1_FM11")
C1_MFFM_11_subset <- bind_rows(C1_FM_11_subset,C1_MF_11_subset)
C1_MF_12_subset <- IKD %>% filter(type_detail=="C1_MF12")
C1_FM_12_subset <- IKD %>% filter(type_detail=="C1_FM12")
C1_MF_21_subset <- IKD %>% filter(type_detail=="C1_MF21")
C1_FM_21_subset <- IKD %>% filter(type_detail=="C1_FM21")
C1_MFFM_12_subset <- bind_rows(C1_FM_12_subset,C1_MF_12_subset)
C1_MFFM_21_subset <- bind_rows(C1_FM_21_subset,C1_MF_21_subset)
C1_MFFM_1221_subset <- bind_rows(C1_MFFM_12_subset,C1_MFFM_21_subset)

## known distances by pedigree relationship + sex ##

C1_MM_22 <- C1_MM_22_subset$dist
C1_MM_11 <- C1_MM_11_subset$dist
C1_MM_12 <- C1_MM_1221_subset$dist
C1_FF_22 <- C1_FF_22_subset$dist
C1_FF_11 <- C1_FF_11_subset$dist
C1_FF_12 <- C1_FF_1221_subset$dist
C1_MF_22 <- C1_MFFM_22_subset$dist
C1_MF_11 <- C1_MFFM_11_subset$dist
C1_MF_12 <- C1_MFFM_1221_subset$dist


## starting locations for simulations ##
start_m <- c(0,0)
start_f <- c(0,0)
start_m2 <- c(0,0)
start_f2 <- c(0,0)


## SEX-SPECIFIC FIRST COUSIN SIMULATIONS ##

## makes matrices to input the results ##
results_mat_MM_22_CC <- NA
results_mat_MM_11_CC <- NA
results_mat_MM_12_CC <- NA
results_mat_FF_22_CC <- NA
results_mat_FF_11_CC <- NA
results_mat_FF_12_CC <- NA
results_mat_MF_22_CC <- NA
results_mat_MF_11_CC <- NA
results_mat_MF_12_CC <- NA

results_mat_FF_12_CC_1 <- NA
results_mat_FF_12_CC_2 <- NA
results_mat_MM_12_CC_1 <- NA
results_mat_MM_12_CC_2 <- NA
results_mat_MF_12_CC_1 <- NA
results_mat_MF_12_CC_2 <- NA

## MM11 & MM22 SIM ##
for(i in 1:10000){
	theta_flip_CC <- sample(0:360,1)
	r_m_CC <- sample(dist_males,1)
	r_f_CC <- sample(dist_females,1)
	theta_m_CC <- sample(0:360,1)
	theta_f_CC <- sample(0:360,1)
	
	r_m_CC2 <- sample(dist_males,1)
	r_f_CC2 <- sample(dist_females,1)
	theta_m_CC2 <- sample(0:360,1)
	theta_f_CC2 <- sample(0:360,1)
	
	r_m_CC3 <- sample(dist_males,1)
	r_f_CC3 <- sample(dist_females,1)
	theta_m_CC3 <- sample(0:360,1)
	theta_f_CC3 <- sample(0:360,1)
	
	r_m_CC4 <- sample(dist_males,1)
	r_f_CC4 <- sample(dist_females,1)
	theta_m_CC4 <- sample(0:360,1)
	theta_f_CC4 <- sample(0:360,1)
	
	r_m_CC5 <- sample(dist_males,1)
	r_f_CC5 <- sample(dist_females,1)
	theta_m_CC5 <- sample(0:360,1)
	theta_f_CC5 <- sample(0:360,1)

	r_m_CC6 <- sample(dist_males,1)
	r_f_CC6 <- sample(dist_females,1)
	theta_m_CC6 <- sample(0:360,1)
	theta_f_CC6 <- sample(0:360,1)


	## cousin1, MM22	
	movement_new_MM22 <- start_m + list(c(r_m_CC*sin(theta_m_CC),r_m_CC*cos(theta_m_CC)))[[1]]
	movement_final_MM22 <- movement_new_MM22 + list(c(r_m_CC2*sin(theta_m_CC2),r_m_CC2*cos(theta_m_CC2)))[[1]]
	
	## cousin2, MM22	
	movement_new_MM22_2 <- start_m + list(c(r_m_CC3*sin(theta_m_CC3),r_m_CC3*cos(theta_m_CC3)))[[1]]
	movement_final_MM22_2 <- movement_new_MM22_2 + list(c(r_m_CC4*sin(theta_m_CC4),r_m_CC4*cos(theta_m_CC4)))[[1]]

	results_mat_MM_22_CC[i] <- sqrt((movement_final_MM22[1]-movement_final_MM22_2[1])^2 + (movement_final_MM22[2]-movement_final_MM22_2[2])^2)


	## cousin1, MM11	
	movement_new_MM11 <- start_m + list(c(r_m_CC5*sin(theta_m_CC5),r_m_CC5*cos(theta_m_CC5)))[[1]]
	movement_final_MM11 <- movement_new_MM11 + list(c(r_f_CC*sin(theta_f_CC),r_f_CC*cos(theta_f_CC)))[[1]]
	
	## cousin2, MM11
	movement_new_MM11_2 <- start_m + list(c(r_m_CC6*sin(theta_m_CC6),r_m_CC6*cos(theta_m_CC6)))[[1]]
	movement_final_MM11_2 <- movement_new_MM11_2 + list(c(r_f_CC2*sin(theta_f_CC2),r_f_CC2*cos(theta_f_CC2)))[[1]]

	results_mat_MM_11_CC[i] <- sqrt((movement_final_MM11[1]-movement_final_MM11_2[1])^2 + (movement_final_MM11[2]-movement_final_MM11_2[2])^2)
}


## FF11 & FF22 SIM ##
for(i in 1:10000){
	theta_flip_CC <- sample(0:360,1)
	r_m_CC <- sample(dist_males,1)
	r_f_CC <- sample(dist_females,1)
	theta_m_CC <- sample(0:360,1)
	theta_f_CC <- sample(0:360,1)
	
	r_m_CC2 <- sample(dist_males,1)
	r_f_CC2 <- sample(dist_females,1)
	theta_m_CC2 <- sample(0:360,1)
	theta_f_CC2 <- sample(0:360,1)
	
	r_m_CC3 <- sample(dist_males,1)
	r_f_CC3 <- sample(dist_females,1)
	theta_m_CC3 <- sample(0:360,1)
	theta_f_CC3 <- sample(0:360,1)
	
	r_m_CC4 <- sample(dist_males,1)
	r_f_CC4 <- sample(dist_females,1)
	theta_m_CC4 <- sample(0:360,1)
	theta_f_CC4 <- sample(0:360,1)
	
	r_m_CC5 <- sample(dist_males,1)
	r_f_CC5 <- sample(dist_females,1)
	theta_m_CC5 <- sample(0:360,1)
	theta_f_CC5 <- sample(0:360,1)

	r_m_CC6 <- sample(dist_males,1)
	r_f_CC6 <- sample(dist_females,1)
	theta_m_CC6 <- sample(0:360,1)
	theta_f_CC6 <- sample(0:360,1)	
	
	
	## cousin1, FF11
	movement_new_FF11 <- start_f + list(c(r_f_CC*sin(theta_f_CC),r_f_CC*cos(theta_f_CC)))[[1]]
	movement_final_FF11 <- movement_new_FF11 + list(c(r_f_CC2*sin(theta_f_CC2),r_f_CC2*cos(theta_f_CC2)))[[1]]
	
	## cousin2, FF11
	movement_new_FF11_2 <- start_f + list(c(r_f_CC3*sin(theta_f_CC3),r_f_CC3*cos(theta_f_CC3)))[[1]]
	movement_final_FF11_2 <- movement_new_FF11_2 + list(c(r_f_CC4*sin(theta_f_CC4),r_f_CC4*cos(theta_f_CC4)))[[1]]

	results_mat_FF_11_CC[i] <- sqrt((movement_final_FF11[1]-movement_final_FF11_2[1])^2 + (movement_final_FF11[2]-movement_final_FF11_2[2])^2)


	## cousin1, FF22	
	movement_new_FF22 <- start_f + list(c(r_f_CC5*sin(theta_f_CC5),r_f_CC5*cos(theta_f_CC5)))[[1]]
	movement_final_FF22 <- movement_new_FF22 + list(c(r_m_CC*sin(theta_m_CC),r_m_CC*cos(theta_m_CC)))[[1]]
	
	## cousin2, FF22
	movement_new_FF22_2 <- start_f + list(c(r_f_CC6*sin(theta_f_CC6),r_f_CC6*cos(theta_f_CC6)))[[1]]
	movement_final_FF22_2 <- movement_new_FF22_2 + list(c(r_m_CC2*sin(theta_m_CC2),r_m_CC2*cos(theta_m_CC2)))[[1]]

	results_mat_FF_22_CC[i] <- sqrt((movement_final_FF22[1]-movement_final_FF22_2[1])^2 + (movement_final_FF22[2]-movement_final_FF22_2[2])^2)
}


## MM12 & FF12 SIM ##
for(i in 1:10000){
	theta_flip_CC <- sample(0:360,1)
	theta_m_CC <- sample(0:360,1)
	theta_f_CC <- sample(0:360,1)
	
	r_m_CC2 <- sample(dist_males,1)
	r_f_CC2 <- sample(dist_females,1)
	theta_m_CC2 <- sample(0:360,1)
	theta_f_CC2 <- sample(0:360,1)
	
	r_m_CC3 <- sample(dist_males,1)
	r_f_CC3 <- sample(dist_females,1)
	theta_m_CC3 <- sample(0:360,1)
	theta_f_CC3 <- sample(0:360,1)
	
	r_m_CC4 <- sample(dist_males,1)
	r_f_CC4 <- sample(dist_females,1)
	theta_m_CC4 <- sample(0:360,1)
	theta_f_CC4 <- sample(0:360,1)
	
	r_m_CC5 <- sample(dist_males,1)
	r_f_CC5 <- sample(dist_females,1)
	theta_m_CC5 <- sample(0:360,1)
	theta_f_CC5 <- sample(0:360,1)

	r_m_CC6 <- sample(dist_males,1)
	r_f_CC6 <- sample(dist_females,1)
	theta_m_CC6 <- sample(0:360,1)
	theta_f_CC6 <- sample(0:360,1)	
	
	theta_flip_CC2 <- sample(0:360,1)
	theta_m_CC2 <- sample(0:360,1)
	theta_f_CC2 <- sample(0:360,1)
	
	r_m_CC22 <- sample(dist_males,1)
	r_f_CC22 <- sample(dist_females,1)
	theta_m_CC22 <- sample(0:360,1)
	theta_f_CC22 <- sample(0:360,1)
	
	r_m_CC23 <- sample(dist_males,1)
	r_f_CC23 <- sample(dist_females,1)
	theta_m_CC23 <- sample(0:360,1)
	theta_f_CC23 <- sample(0:360,1)
	
	r_m_CC24 <- sample(dist_males,1)
	r_f_CC24 <- sample(dist_females,1)
	theta_m_CC24 <- sample(0:360,1)
	theta_f_CC24 <- sample(0:360,1)
	
	r_m_CC25 <- sample(dist_males,1)
	r_f_CC25 <- sample(dist_females,1)
	theta_m_CC25 <- sample(0:360,1)
	theta_f_CC25 <- sample(0:360,1)

	r_m_CC26 <- sample(dist_males,1)
	r_f_CC26 <- sample(dist_females,1)
	theta_m_CC26 <- sample(0:360,1)
	theta_f_CC26 <- sample(0:360,1)	

	## cousin1, MM12
	movement_new_MM12 <- start_m + list(c(r_m_CC*sin(theta_m_CC),r_m_CC*cos(theta_m_CC)))[[1]]
	movement_final_MM12 <- movement_new_MM12 + list(c(r_m_CC2*sin(theta_m_CC2),r_m_CC2*cos(theta_m_CC2)))[[1]]
	
	## cousin2, MM21
	movement_new_MM12_2 <- start_m + list(c(r_m_CC3*sin(theta_m_CC3),r_m_CC3*cos(theta_m_CC3)))[[1]]
	movement_final_MM12_2 <- movement_new_MM12_2 + list(c(r_f_CC*sin(theta_f_CC),r_f_CC*cos(theta_f_CC)))[[1]]

	movement_new_MM12_3 <- start_m + list(c(r_m_CC2*sin(theta_m_CC2),r_m_CC2*cos(theta_m_CC2)))[[1]]
	movement_final_MM12_3 <- movement_new_MM12_3 + list(c(r_m_CC22*sin(theta_m_CC22),r_m_CC22*cos(theta_m_CC22)))[[1]]
	
	## cousin2, MM21
	movement_new_MM12_4 <- start_m + list(c(r_m_CC23*sin(theta_m_CC23),r_m_CC23*cos(theta_m_CC23)))[[1]]
	movement_final_MM12_4 <- movement_new_MM12_4 + list(c(r_f_CC2*sin(theta_f_CC2),r_f_CC2*cos(theta_f_CC2)))[[1]]


	results_mat_MM_12_CC_1[i] <- sqrt((movement_final_MM12[1]-movement_final_MM12_2[1])^2 + (movement_final_MM12[2]-movement_final_MM12_2[2])^2)
	results_mat_MM_12_CC_2[i] <- sqrt((movement_final_MM12_3[1]-movement_final_MM12_4[1])^2 + (movement_final_MM12_3[2]-movement_final_MM12_4[2])^2)


	## cousin1, FF12	
	movement_new_FF12 <- start_f + list(c(r_f_CC4*sin(theta_f_CC4),r_f_CC4*cos(theta_f_CC4)))[[1]]
	movement_final_FF12 <- movement_new_FF12 + list(c(r_m_CC4*sin(theta_m_CC4),r_m_CC4*cos(theta_m_CC4)))[[1]]
	
	## cousin2, FF21
	movement_new_FF12_2 <- start_f + list(c(r_f_CC3*sin(theta_f_CC3),r_f_CC3*cos(theta_f_CC3)))[[1]]
	movement_final_FF12_2 <- movement_new_FF12_2 + list(c(r_f_CC2*sin(theta_f_CC2),r_f_CC2*cos(theta_f_CC2)))[[1]]

	## cousin1, FF12	
	movement_new_FF12_3 <- start_f + list(c(r_f_CC24*sin(theta_f_CC24),r_f_CC24*cos(theta_f_CC24)))[[1]]
	movement_final_FF12_3 <- movement_new_FF12_3 + list(c(r_m_CC24*sin(theta_m_CC24),r_m_CC24*cos(theta_m_CC24)))[[1]]
	
	## cousin2, FF21
	movement_new_FF12_4 <- start_f + list(c(r_f_CC23*sin(theta_f_CC23),r_f_CC23*cos(theta_f_CC23)))[[1]]
	movement_final_FF12_4 <- movement_new_FF12_4 + list(c(r_f_CC22*sin(theta_f_CC22),r_f_CC22*cos(theta_f_CC22)))[[1]]


	results_mat_FF_12_CC_1[i] <- sqrt((movement_final_FF12[1]-movement_final_FF12_2[1])^2 + (movement_final_FF12[2]-movement_final_FF12_2[2])^2)
	results_mat_FF_12_CC_2[i] <- sqrt((movement_final_FF12_3[1]-movement_final_FF12_4[1])^2 + (movement_final_FF12_3[2]-movement_final_FF12_4[2])^2)
}

results_mat_MM_12_CC <- as.vector(rbind(results_mat_MM_12_CC_1,results_mat_MM_12_CC_2))
results_mat_FF_12_CC <- as.vector(rbind(results_mat_FF_12_CC_1,results_mat_FF_12_CC_2))

	

## MF11 & MF22 SIM ##
for(i in 1:10000){
	theta_flip_CC <- sample(0:360,1)
	r_m_CC <- sample(dist_males,1)
	r_f_CC <- sample(dist_females,1)
	theta_m_CC <- sample(0:360,1)
	theta_f_CC <- sample(0:360,1)
	
	r_m_CC2 <- sample(dist_males,1)
	r_f_CC2 <- sample(dist_females,1)
	theta_m_CC2 <- sample(0:360,1)
	theta_f_CC2 <- sample(0:360,1)
	
	r_m_CC3 <- sample(dist_males,1)
	r_f_CC3 <- sample(dist_females,1)
	theta_m_CC3 <- sample(0:360,1)
	theta_f_CC3 <- sample(0:360,1)
	
	r_m_CC4 <- sample(dist_males,1)
	r_f_CC4 <- sample(dist_females,1)
	theta_m_CC4 <- sample(0:360,1)
	theta_f_CC4 <- sample(0:360,1)
	
	r_m_CC5 <- sample(dist_males,1)
	r_f_CC5 <- sample(dist_females,1)
	theta_m_CC5 <- sample(0:360,1)
	theta_f_CC5 <- sample(0:360,1)

	r_m_CC6 <- sample(dist_males,1)
	r_f_CC6 <- sample(dist_females,1)
	theta_m_CC6 <- sample(0:360,1)
	theta_f_CC6 <- sample(0:360,1)	
	
	
	## cousin1, MF22
	movement_new_MF22 <- start_m + list(c(r_m_CC*sin(theta_m_CC),r_m_CC*cos(theta_m_CC)))[[1]]
	movement_final_MF22 <- movement_new_MF22 + list(c(r_m_CC2*sin(theta_m_CC2),r_m_CC2*cos(theta_m_CC2)))[[1]]
	
	## cousin2, MF22
	movement_new_MF22_2 <- start_f + list(c(r_f_CC*sin(theta_f_CC),r_f_CC*cos(theta_f_CC)))[[1]]
	movement_final_MF22_2 <- movement_new_MF22_2 + list(c(r_m_CC3*sin(theta_m_CC3),r_m_CC3*cos(theta_m_CC3)))[[1]]

	results_mat_MF_22_CC[i] <- sqrt((movement_final_MF22[1]-movement_final_MF22_2[1])^2 + (movement_final_MF22[2]-movement_final_MF22_2[2])^2)


	## cousin1, MF11
	movement_new_MF11 <- start_m + list(c(r_m_CC4*sin(theta_m_CC4),r_m_CC4*cos(theta_m_CC4)))[[1]]
	movement_final_MF11 <- movement_new_MF22 + list(c(r_f_CC2*sin(theta_f_CC2),r_f_CC2*cos(theta_f_CC2)))[[1]]
	
	## cousin2, MF11
	movement_new_MF11_2 <- start_f + list(c(r_f_CC4*sin(theta_f_CC4),r_f_CC4*cos(theta_f_CC4)))[[1]]
	movement_final_MF11_2 <- movement_new_MF22_2 + list(c(r_f_CC3*sin(theta_f_CC3),r_f_CC3*cos(theta_f_CC3)))[[1]]

	results_mat_MF_11_CC[i] <- sqrt((movement_final_MF11[1]-movement_final_MF11_2[1])^2 + (movement_final_MF11[2]-movement_final_MF11_2[2])^2)

}


## MF12 SIM ##
for(i in 1:10000){
	theta_flip_CC <- sample(0:360,1)
	r_m_CC <- sample(dist_males,1)
	r_f_CC <- sample(dist_females,1)
	theta_m_CC <- sample(0:360,1)
	theta_f_CC <- sample(0:360,1)
	
	r_m_CC2 <- sample(dist_males,1)
	r_f_CC2 <- sample(dist_females,1)
	theta_m_CC2 <- sample(0:360,1)
	theta_f_CC2 <- sample(0:360,1)
	
	r_m_CC3 <- sample(dist_males,1)
	r_f_CC3 <- sample(dist_females,1)
	theta_m_CC3 <- sample(0:360,1)
	theta_f_CC3 <- sample(0:360,1)
	
	r_m_CC4 <- sample(dist_males,1)
	r_f_CC4 <- sample(dist_females,1)
	theta_m_CC4 <- sample(0:360,1)
	theta_f_CC4 <- sample(0:360,1)
	
	r_m_CC5 <- sample(dist_males,1)
	r_f_CC5 <- sample(dist_females,1)
	theta_m_CC5 <- sample(0:360,1)
	theta_f_CC5 <- sample(0:360,1)

	r_m_CC6 <- sample(dist_males,1)
	r_f_CC6 <- sample(dist_females,1)
	theta_m_CC6 <- sample(0:360,1)
	theta_f_CC6 <- sample(0:360,1)	
	
	
	## cousin1, MF12
	movement_new_MF12 <- start_m + list(c(r_m_CC*sin(theta_m_CC),r_m_CC*cos(theta_m_CC)))[[1]]
	movement_final_MF12 <- movement_new_MF12 + list(c(r_m_CC2*sin(theta_m_CC2),r_m_CC2*cos(theta_m_CC2)))[[1]]
	
	## cousin2, MF12
	movement_new_MF12_2 <- start_f + list(c(r_f_CC*sin(theta_f_CC),r_f_CC*cos(theta_f_CC)))[[1]]
	movement_final_MF12_2 <- movement_new_MF12_2 + list(c(r_f_CC2*sin(theta_f_CC2),r_f_CC2*cos(theta_f_CC2)))[[1]]

	## cousin1, MF12
	movement_new_MF12_3 <- start_m + list(c(r_m_CC3*sin(theta_m_CC3),r_m_CC3*cos(theta_m_CC3)))[[1]]
	movement_final_MF12_3 <- movement_new_MF12_3 + list(c(r_f_CC3*sin(theta_f_CC3),r_f_CC3*cos(theta_f_CC3)))[[1]]
	
	## cousin2, MF12
	movement_new_MF12_4 <- start_f + list(c(r_f_CC4*sin(theta_f_CC4),r_f_CC4*cos(theta_f_CC4)))[[1]]
	movement_final_MF12_4 <- movement_new_MF12_4 + list(c(r_m_CC4*sin(theta_m_CC4),r_m_CC4*cos(theta_m_CC4)))[[1]]


	results_mat_MF_12_CC_1[i] <- sqrt((movement_final_MF12[1]-movement_final_MF12_2[1])^2 + (movement_final_MF12[2]-movement_final_MF12_2[2])^2)
	results_mat_MF_12_CC_2[i] <- sqrt((movement_final_MF12_3[1]-movement_final_MF12_4[1])^2 + (movement_final_MF12_3[2]-movement_final_MF12_4[2])^2)

}

results_mat_MF_12_CC <- as.vector(rbind(results_mat_MF_12_CC_1,results_mat_MF_12_CC_2))


#RESULTS
ks_MM_22 <- ks.test(results_mat_MM_22_CC,C1_MM_22)
ks_FF_22 <- ks.test(results_mat_FF_22_CC,C1_FF_22)
ks_MM_11 <- ks.test(results_mat_MM_11_CC,C1_MM_11)
ks_FF_11 <- ks.test(results_mat_FF_11_CC,C1_FF_11)
ks_MM_12 <- ks.test(results_mat_MM_12_CC,C1_MM_12)
ks_FF_12 <- ks.test(results_mat_FF_12_CC,C1_FF_12)
ks_MF_22 <- ks.test(results_mat_MF_22_CC,C1_MF_22)
ks_MF_11 <- ks.test(results_mat_MF_11_CC,C1_MF_11)
ks_MF_12 <- ks.test(results_mat_MF_12_CC,C1_MF_12)

wiltest_MM_22 <- wilcox.test(results_mat_MM_22_CC,C1_MM_22)
wiltest_FF_22 <- wilcox.test(results_mat_FF_22_CC,C1_FF_22)
wiltest_MM_11 <- wilcox.test(results_mat_MM_11_CC,C1_MM_11)
wiltest_FF_11 <- wilcox.test(results_mat_FF_11_CC,C1_FF_11)
wiltest_MM_12 <- wilcox.test(results_mat_MM_12_CC,C1_MM_12)
wiltest_FF_12 <- wilcox.test(results_mat_FF_12_CC,C1_FF_12)
wiltest_MF_22 <- wilcox.test(results_mat_MF_22_CC,C1_MF_22)
wiltest_MF_11 <- wilcox.test(results_mat_MF_11_CC,C1_MF_11)
wiltest_MF_12 <- wilcox.test(results_mat_MF_12_CC,C1_MF_12)

median_MM_22_CC <- median(results_mat_MM_22_CC)
median_FF_22_CC <- median(results_mat_FF_22_CC)
median_MM_11_CC <- median(results_mat_MM_11_CC)
median_FF_11_CC <- median(results_mat_FF_11_CC)
median_MM_12_CC <- median(results_mat_MM_12_CC)
median_FF_12_CC <- median(results_mat_FF_12_CC)
median_MF_22_CC <- median(results_mat_MF_22_CC)
median_MF_11_CC <- median(results_mat_MF_11_CC)
median_MF_12_CC <- median(results_mat_MF_12_CC)


## CREATING PLOTS ##

## colors
color_m <- rgb(0.117,0.565,1)
color_f <- rgb(1,0.271,0,0.75)


## plots
MM_22_plot <- ggplot() + 
  geom_histogram(aes(C1_MM_22,..density..*250),binwidth=250,fill=color_m,color="white") + 
  stat_density(aes(results_mat_MM_22_CC,..density..*250),color="gray",size=1,geom="line") +
  geom_segment(aes(x=median(C1_MM_22),y=0.22,xend=median(C1_MM_22),yend=0.19),color=color_m,size=1,arrow=arrow(length=unit(0.25,"cm"))) +
  geom_segment(aes(x=median_MM_22_CC,y=0.22,xend=median_MM_22_CC,yend=0.19),color="gray",size=1,arrow=arrow(length=unit(0.25,"cm"))) +
  scale_x_continuous(limits=c(0,10000)) +
  scale_y_continuous(limits=c(0,0.22),breaks=c(0,0.05,0.10,0.15,0.20)) + 
  labs(x = "Distance (m)", y = "Proportion") +
  theme_classic() + 
  theme(plot.title=element_text(face="bold",size=14),axis.title.x=element_text(face="bold"),axis.title.y=element_text(face="bold"),axis.line.x=element_line(color="black"),axis.line.y=element_line(color="black"))

MM_11_plot <- ggplot() + 
  geom_histogram(aes(C1_MM_11,..density..*250),binwidth=250,fill=color_f,color="white") + 
  stat_density(aes(results_mat_MM_11_CC,..density..*250),color="gray",size=1,geom="line") +
  geom_segment(aes(x=median(C1_MM_11),y=0.22,xend=median(C1_MM_11),yend=0.19),color=color_f,size=1,arrow=arrow(length=unit(0.25,"cm"))) +
  geom_segment(aes(x=median_MM_11_CC,y=0.22,xend=median_MM_11_CC,yend=0.19),color="gray",size=1,arrow=arrow(length=unit(0.25,"cm"))) +
  scale_x_continuous(limits=c(0,10000)) +
  scale_y_continuous(limits=c(0,0.22),breaks=c(0,0.05,0.10,0.15,0.20)) + 
  labs(x = "Distance (m)", y = "Proportion") +
  theme_classic() + 
  theme(plot.title=element_text(face="bold",size=14),axis.title.x=element_text(face="bold"),axis.title.y=element_text(face="bold"),axis.line.x=element_line(color="black"),axis.line.y=element_line(color="black"))

MM_12_plot <- ggplot() + 
  geom_histogram(aes(C1_MM_12,..density..*250),binwidth=250,fill="purple",color="white") + 
  stat_density(aes(results_mat_MM_12_CC,..density..*250),color="gray",size=1,geom="line") +
  geom_segment(aes(x=median(C1_MM_12),y=0.22,xend=median(C1_MM_12),yend=0.19),color="purple",size=1,arrow=arrow(length=unit(0.25,"cm"))) +
  geom_segment(aes(x=median_MM_12_CC,y=0.22,xend=median_MM_12_CC,yend=0.19),color="gray",size=1,arrow=arrow(length=unit(0.25,"cm"))) +
  scale_x_continuous(limits=c(0,10000)) +
  scale_y_continuous(limits=c(0,0.22),breaks=c(0,0.05,0.10,0.15,0.20)) + 
  labs(x = "Distance (m)", y = "Proportion") +
  theme_classic() + 
  theme(plot.title=element_text(face="bold",size=14),axis.title.x=element_text(face="bold"),axis.title.y=element_text(face="bold"),axis.line.x=element_line(color="black"),axis.line.y=element_line(color="black"))

FF_22_plot <- ggplot() + 
  geom_histogram(aes(C1_FF_22,..density..*250),binwidth=250,fill=color_m,color="white") + 
  stat_density(aes(results_mat_FF_22_CC,..density..*250),color="gray",size=1,geom="line") +
  geom_segment(aes(x=median(C1_FF_22),y=0.22,xend=median(C1_FF_22),yend=0.19),color=color_m,size=1,arrow=arrow(length=unit(0.25,"cm"))) +
  geom_segment(aes(x=median_FF_22_CC,y=0.22,xend=median_FF_22_CC,yend=0.19),color="gray",size=1,arrow=arrow(length=unit(0.25,"cm"))) +
  scale_x_continuous(limits=c(0,10000)) +
  scale_y_continuous(limits=c(0,0.22),breaks=c(0,0.05,0.10,0.15,0.20)) + 
  labs(x = "Distance (m)", y = "Proportion") +
  theme_classic() + 
  theme(plot.title=element_text(face="bold",size=14),axis.title.x=element_text(face="bold"),axis.title.y=element_text(face="bold"),axis.line.x=element_line(color="black"),axis.line.y=element_line(color="black"))

FF_11_plot <- ggplot() + 
  geom_histogram(aes(C1_FF_11,..density..*250),binwidth=250,fill=color_f,color="white") + 
  stat_density(aes(results_mat_FF_11_CC,..density..*250),color="gray",size=1,geom="line") +
  geom_segment(aes(x=median(C1_FF_11),y=0.22,xend=median(C1_FF_11),yend=0.19),color=color_f,size=1,arrow=arrow(length=unit(0.25,"cm"))) +
  geom_segment(aes(x=median_FF_11_CC,y=0.22,xend=median_FF_11_CC,yend=0.19),color="gray",size=1,arrow=arrow(length=unit(0.25,"cm"))) +
  scale_x_continuous(limits=c(0,10000)) +
  scale_y_continuous(limits=c(0,0.22),breaks=c(0,0.05,0.10,0.15,0.20)) + 
  labs(x = "Distance (m)", y = "Proportion") +
  theme_classic() + 
  theme(plot.title=element_text(face="bold",size=14),axis.title.x=element_text(face="bold"),axis.title.y=element_text(face="bold"),axis.line.x=element_line(color="black"),axis.line.y=element_line(color="black"))

FF_12_plot <- ggplot() + 
  geom_histogram(aes(C1_FF_12,..density..*250),binwidth=250,fill="purple",color="white") + 
  stat_density(aes(results_mat_FF_12_CC,..density..*250),color="gray",size=1,geom="line") +
  geom_segment(aes(x=median(C1_FF_12),y=0.22,xend=median(C1_FF_12),yend=0.19),color="purple",size=1,arrow=arrow(length=unit(0.25,"cm"))) +
  geom_segment(aes(x=median_FF_12_CC,y=0.22,xend=median_FF_12_CC,yend=0.19),color="gray",size=1,arrow=arrow(length=unit(0.25,"cm"))) +
  scale_x_continuous(limits=c(0,10000)) +
  scale_y_continuous(limits=c(0,0.22),breaks=c(0,0.05,0.10,0.15,0.20)) + 
  labs(x = "Distance (m)", y = "Proportion") +
  theme_classic() + 
  theme(plot.title=element_text(face="bold",size=14),axis.title.x=element_text(face="bold"),axis.title.y=element_text(face="bold"),axis.line.x=element_line(color="black"),axis.line.y=element_line(color="black"))

MF_22_plot <- ggplot() + 
  geom_histogram(aes(C1_MF_22,..density..*250),binwidth=250,fill=color_m,color="white") + 
  stat_density(aes(results_mat_MF_22_CC,..density..*250),color="gray",size=1,geom="line") +
  geom_segment(aes(x=median(C1_MF_22),y=0.22,xend=median(C1_MF_22),yend=0.19),color=color_m,size=1,arrow=arrow(length=unit(0.25,"cm"))) +
  geom_segment(aes(x=median_MF_22_CC,y=0.22,xend=median_MF_22_CC,yend=0.19),color="gray",size=1,arrow=arrow(length=unit(0.25,"cm"))) +
  scale_x_continuous(limits=c(0,10000)) +
  scale_y_continuous(limits=c(0,0.22),breaks=c(0,0.05,0.10,0.15,0.20)) + 
  labs(x = "Distance (m)", y = "Proportion") +
  theme_classic() + 
  theme(plot.title=element_text(face="bold",size=14),axis.title.x=element_text(face="bold"),axis.title.y=element_text(face="bold"),axis.line.x=element_line(color="black"),axis.line.y=element_line(color="black"))

MF_11_plot <- ggplot() + 
  geom_histogram(aes(C1_MF_11,..density..*250),binwidth=250,fill=color_f,color="white") + 
  stat_density(aes(results_mat_MF_11_CC,..density..*250),color="gray",size=1,geom="line") +
  geom_segment(aes(x=median(C1_MF_11),y=0.22,xend=median(C1_MF_11),yend=0.19),color=color_f,size=1,arrow=arrow(length=unit(0.25,"cm"))) +
  geom_segment(aes(x=median_MF_11_CC,y=0.22,xend=median_MF_11_CC,yend=0.19),color="gray",size=1,arrow=arrow(length=unit(0.25,"cm"))) +
  scale_x_continuous(limits=c(0,10000)) +
  scale_y_continuous(limits=c(0,0.22),breaks=c(0,0.05,0.10,0.15,0.20)) + 
  labs(x = "Distance (m)", y = "Proportion") +
  theme_classic() + 
  theme(plot.title=element_text(face="bold",size=14),axis.title.x=element_text(face="bold"),axis.title.y=element_text(face="bold"),axis.line.x=element_line(color="black"),axis.line.y=element_line(color="black"))
MF_11_plot

MF_12_plot <- ggplot() + 
  geom_histogram(aes(C1_MF_12,..density..*250),binwidth=250,fill="purple",color="white") + 
  stat_density(aes(results_mat_MF_12_CC,..density..*250),color="gray",size=1,geom="line") +
  geom_segment(aes(x=median(C1_MF_12),y=0.22,xend=median(C1_MF_12),yend=0.19),color="purple",size=1,arrow=arrow(length=unit(0.25,"cm"))) +
  geom_segment(aes(x=median_MF_12_CC,y=0.22,xend=median_MF_12_CC,yend=0.19),color="gray",size=1,arrow=arrow(length=unit(0.25,"cm"))) +
  scale_x_continuous(limits=c(0,10000)) +
  scale_y_continuous(limits=c(0,0.22),breaks=c(0,0.05,0.10,0.15,0.20)) + 
  labs(x = "Distance (m)", y = "Proportion") +
  theme_classic() + 
  theme(plot.title=element_text(face="bold",size=14),axis.title.x=element_text(face="bold"),axis.title.y=element_text(face="bold"),axis.line.x=element_line(color="black"),axis.line.y=element_line(color="black"))


multiplot(MM_22_plot,FF_22_plot,MF_22_plot,MM_12_plot,FF_12_plot,MF_12_plot,MM_11_plot,FF_11_plot,MF_11_plot,cols=3)


## OUTPUT STATISTICAL RESULTS ##

sink('dispersal_firstcousins_sims_output.txt')

'ORDER: MEDIAN, KS TEST'

'UNCLES, NEPHEWS'
median_MM_22_CC
ks_MM_22
wiltest_MM_22

'UNCLES, NIECES'
median_MM_11_CC
ks_MM_11
wiltest_MM_11

'UNCLES, NIECE/NEPHEW'
median_MM_12_CC
ks_MM_12
wiltest_MM_12

'-------'

'AUNTS, NEPHEWS'
median_FF_22_CC
ks_FF_22
wiltest_FF_22

'AUNTS, NIECES'
median_FF_11_CC
ks_FF_11
wiltest_FF_11

'AUNTS, NIECE/NEPHEW'
median_FF_12_CC
ks_FF_12
wiltest_FF_12

'-------'

'UNCLES/AUNTS, NEPHEWS'
median_MF_22_CC
ks_MF_22
wiltest_MF_22

'UNCLES/AUNTS, NIECES'
median_MF_11_CC
ks_MF_11
wiltest_MF_22

'UNCLES/AUNTS, NIECE/NEPHEW'
median_MF_12_CC
ks_MF_12
wiltest_MF_12

sink()
