# Supplementary material for: Deconstructing isolation-by-distance: The genomic consequences of limited dispersal
Source: PLoS Genet. 2017 Aug 3;13(8):e1006911. doi: 10.1371/journal.pgen.1006911 (PMC5542401; doi:10.1371/journal.pgen.1006911)
Supplement: S3 File — (R) [file pgen.1006911.s005.R]

##Description: R code for coalescent simulations
##Author: Nancy Chen


#functions to simulate sexes of ancestors
simulate_Z_sex_path<-function(initial.sex,my.num.gens){
	sex<-rep(NA,my.num.gens);sex[1]<-initial.sex;for(gen in 2:my.num.gens){if(sex[gen-1]=="F"){sex[gen]<-"M"}else{sex[gen]<-sample(c("M","F"),1)}}
	sex
}

simulate_auto_sex_path<-function(initial.sex,my.num.gens){
	sex<-sample(c("M","F"),my.num.gens-1,replace=TRUE)
	c(initial.sex,sex)
}	

#functions to simulate dispersal	
sim_dispersal<-function(sex){	
	if(sex=="M") {
		r_flip_CC <- sample(dist_males,1) 
		} else {
		r_flip_CC <- sample(dist_females,1) }
	theta_random <- sample(0:360,1)
	movement<-c(r_flip_CC*sin(theta_random),r_flip_CC*cos(theta_random))
	movement  #return(c(movement,sex))
}	

dist_simulations<-function(initial.sexes,my.offset, num.sim.pairs){

	my_dist_sims<-replicate(num.sim.pairs,{
		if(use.chrom=="autos"){
			sexes.1<- simulate_auto_sex_path(initial.sex=initial.sexes[1],my.num.gens=num.gens)
			sexes.2<- simulate_auto_sex_path(initial.sex=initial.sexes[2],my.num.gens=num.gens)
		}else{
			sexes.1<- simulate_Z_sex_path(initial.sex=initial.sexes[1],my.num.gens=num.gens)
			sexes.2<- simulate_Z_sex_path(initial.sex=initial.sexes[2],my.num.gens=num.gens)			
		}
		
		flight.1<-sapply(sexes.1[-num.gens],sim_dispersal)
		flight.2<-sapply(sexes.1[-num.gens],sim_dispersal)
	
		flight.1<-cbind(c(0,0),flight.1) #cbind(c(0,0,NA),flight.1)
		flight.2<-cbind(c(0,my.offset),flight.2) #cbind(c(0,my.offset,NA),flight.2)
	
		my_coords.1<-apply(flight.1,1,cumsum)  ##sum x & y up
		my_coords.2<-apply(flight.2,1,cumsum)
	
	#	plot(my_coords.1[,1],my_coords.1[,2],type="b",xlim=range(cbind(my_coords.1[,1],my_coords.2[,1]),ylim=range(cbind(my_coords.1[,2],my_coords.2[,2]))))
	#points(my_coords.2[,1],my_coords.2[,2],type="b",col="red")
		my.sexes<-paste(sexes.1,sexes.2,sep="") 
		my.dists<-sqrt((my_coords.1[,1]-my_coords.2[,1])^2
		+(my_coords.1[,2]-my_coords.2[,2])^2)
		return(cbind(my.dists,my.sexes))			
	})
#	recover()
	my_dist_sims
}


#coalescent simulations with various options
#load data
source("~/S4File_2.R")
IKD <- read.table("~/S2Dataset.txt", header = TRUE, sep = "\t",as.is=TRUE)

dispersal_dist <- read.table("~/S1Dataset.txt", header = TRUE, sep = "")
dispersal_m <- filter(dispersal_dist,Sex=="M")
dispersal_f <- filter(dispersal_dist,Sex=="F")

##use dom distance for dispersal
dist_males <- dispersal_m$Dispersal_dom
dist_females <- dispersal_f$Dispersal_dom

cross.validation<-TRUE ##flag to use 1/2 data for prediction & 1/2 for IBD means
IBD_mig_by_dist<-TRUE ##flag to use distance-specific immigrant IBD

num.gens<-10	
use.chrom<-"autos"  ## flag for marker type "autos" "Z"
if(use.chrom=="autos"){
	which.IBD<- "IBD_AUTO"
}else{
	which.IBD<- "Z_IBD_corrected"  
}

##which pairs/inds to use for IBD means & estimation of ped. parameters
all.inds<-unique(c(IKD$ID1, IKD$ID2))
all.pairs<-unique(IKD$pair)

## "cross validation" style
if(cross.validation){
	if(FALSE){   #uses inds
		num.inds.ped.est<-round(length(all.inds)/2)
		my.inds.ped.ests<-sample(all.inds,num.inds.ped.est)
		my.inds.ibd.ests<-all.inds[!(all.inds %in% my.inds.ped.ests)]
		
		##use these inds to parameterize the sims	
		these.inds.ped<- (IKD$ID1 %in% my.inds.ped.ests) & (IKD$ID2 %in% my.inds.ped.ests)	
		##use these inds to  estimate the empricial IBD	
		these.inds.ibd<- (IKD$ID1 %in% my.inds.ibd.ests) & (IKD$ID2 %in% my.inds.ibd.ests)	
	}

	num.pairs.ped.est<-round(length(all.pairs)/2)
	my.pairs.ped.ests<-sample(all.pairs,num.pairs.ped.est)
	my.pairs.ibd.ests<-all.pairs[!(all.pairs %in% my.pairs.ped.ests)]
	##use these inds to parameterize the sims	
	these.inds.ped<- (IKD$pair %in% my.pairs.ped.ests) 
	##use these inds to  estimate the empricial IBD	
	these.inds.ibd<- (IKD$pair %in% my.pairs.ibd.ests) 

}else{
	num.inds.ped.est<-length(all.inds)
	my.inds.ped.ests<-all.inds
	my.inds.ibd.ests<-all.inds
	these.inds.ped<- rep(TRUE,length(IKD$ID1))
	these.inds.ibd<- rep(TRUE,length(IKD$ID1))
}

#get distance quantiles
dist.breaks<-quantile(IKD$dist,p=seq(0,1,length=15)) 
dist.breaks[1]<-0
dist.breaks<-c(dist.breaks,Inf)
IKD_dist_breaks<-cut(IKD$dist,dist.breaks) #2008

#calculate empirical means
dist.by.sex<-data.frame(dists=IKD_dist_breaks,sex=IKD$sex)
binned_IBD<-tapply(IKD[these.inds.ibd,which.IBD],dist.by.sex[these.inds.ibd,],mean)
binned_IBD.se<-tapply(IKD[these.inds.ibd,which.IBD],dist.by.sex[these.inds.ibd,],sd)/sqrt(tapply(IKD_dist_breaks[these.inds.ibd],dist.by.sex[these.inds.ibd,],length))

##M: choose one
#same immigrant prob. for both sexes: 0.2707887
immigrant.prob<-c(0.271,0.271);names(immigrant.prob)<-c("M","F")

#prob. dad is immigrant is 0.1966274 and prob. mom is an immigrant is 0.3447746
immigrant.prob<-c(0.197,0.345);names(immigrant.prob)<-c("M","F")
##

if(IBD_mig_by_dist){
##Allow isolation-by-distance in immigrants
##IBD of imm-imm and imm-res pairs broken down by distance
	IBD_mig<-tapply(IKD[,which.IBD],cbind(dist.by.sex,IKD[,c("immStatus")]),mean)
	IBD_mig[nlevels(IKD_dist_breaks),,]<-IBD_mig[nlevels(IKD_dist_breaks)-1,,]

}else{
###  setup IBD of imm not broken down by distance, we make dummy rows of same values so 
### it has same form of IBD of imm not broken down by distance

	temp<-tapply(IKD[,which.IBD],IKD[c("immStatus","sex")],mean)
	IBD_mig<-abind(temp[rep("immimm",nlevels(IKD_dist_breaks)),],
		temp[rep("immres",nlevels(IKD_dist_breaks)),],
		temp[rep("resres",nlevels(IKD_dist_breaks)),],
		along=3,new.names=list(levels(IKD_dist_breaks),c("FF","MF","MM"),c("immimm","immres","resres")))

}

### no sex-specific immIBD
temp1<-tapply(IKD[,which.IBD],IKD[c("immStatus")],mean)
IBD_mig<-abind(matrix(temp1["immimm"],nrow=nlevels(IKD_dist_breaks),ncol=3),
	matrix(temp1["immres"],nrow=nlevels(IKD_dist_breaks),ncol=3),
	matrix(temp1["resres"],nrow=nlevels(IKD_dist_breaks),ncol=3),
	along=3,new.names=list(levels(IKD_dist_breaks),c("FF","MF","MM"),c("immimm","immres","resres")))
###

my_rel_types<-c("FS","PO","HS")  #,"GG","AV","C1","AV2")

temp<-lapply(c("MM","FF","MF"),function(my.sex){
	denom<-tapply(IKD_dist_breaks[these.inds.ped & IKD$sex==my.sex],IKD_dist_breaks[these.inds.ped & IKD$sex==my.sex],length)
	frac_rels<-sapply(my_rel_types, function(my_rel){
		num_rel<-tapply(IKD$type_final[these.inds.ped]==my_rel & IKD$sex[these.inds.ped]==my.sex,IKD_dist_breaks[these.inds.ped],sum,na.rm=TRUE) #_2008
		num_rel/denom
	})
	frac_rels[nrow(frac_rels),]<-0  ##replace (,Inf] with zeros
frac_rels
})
names(temp)<-c("MM","FF","MF")

frac.all.rels<-sapply(temp,rowSums)

###
#expected IBD values for autosomes
IBD_rellys<-matrix(ncol=3,nrow=3)
colnames(IBD_rellys)<-c("MM","FF","MF")
rownames(IBD_rellys)<-my_rel_types
IBD_rellys['FS',]<-0.5
IBD_rellys['PO',]<-0.5
IBD_rellys['HS',]<-0.25

#expected IBD values for Z
IBD_rellys<-matrix(ncol=3,nrow=3)
colnames(IBD_rellys)<-c("MM","FF","MF")
rownames(IBD_rellys)<-my_rel_types
IBD_rellys['FS',]<-c(0.75,1,0.5)
IBD_rellys['PO',]<-c(0.5,0,1)
IBD_rellys['HS',]<-c(0.375,0.5,0.25)
###

prob.no.rels<-1-frac.all.rels

prob.no.immigrant<-numeric(3); names(prob.no.immigrant)<-c("MM","FF","MF")
prob.no.immigrant["MM"]<-(1-immigrant.prob["M"])^2
prob.no.immigrant["FF"]<-(1-immigrant.prob["F"])^2
prob.no.immigrant["MF"]<-(1-immigrant.prob["F"])*(1-immigrant.prob["M"])

joint.E.P.IBD.rellys<-sapply(names(temp),function(sexes){rowSums(t(t(temp[[sexes]])*IBD_rellys[,sexes]))})

joint.E.P.IBD.mig<-matrix(ncol=3,nrow=nlevels(IKD_dist_breaks)); 
colnames(joint.E.P.IBD.mig)<-c("MM","FF","MF")
rownames(joint.E.P.IBD.mig)<-levels(IKD_dist_breaks)
joint.E.P.IBD.mig[,"MM"]<- 2*immigrant.prob["M"]*(1-immigrant.prob["M"]) * IBD_mig[,"MM","immres"]+
						 immigrant.prob["M"]^2 * IBD_mig[,"MM","immimm"]
joint.E.P.IBD.mig[,"FF"]<- 2*immigrant.prob["F"]*(1-immigrant.prob["F"]) * IBD_mig[,"FF","immres"]+
						 immigrant.prob["F"]^2 * IBD_mig[,"FF","immres"]
joint.E.P.IBD.mig[,"MF"]<- immigrant.prob["M"]*(1-immigrant.prob["F"]) * IBD_mig[,"MF","immres"]+
						 immigrant.prob["F"]*(1-immigrant.prob["M"]) * IBD_mig[,"MF","immres"]+
						 immigrant.prob["M"]* immigrant.prob["F"] * IBD_mig[,"MF","immres"]

num.sims<-1000

trial.distances<-dist.breaks[-length(dist.breaks)]+diff(dist.breaks)
trial.distances<-trial.distances[-length(trial.distances)]
my.IBD<-matrix(NA,ncol=length(trial.distances),nrow=3); rownames(my.IBD)<-c("MM","FF","MF")
my.IBD.se<-matrix(NA,ncol=length(trial.distances),nrow=3); rownames(my.IBD.se)<-c("MM","FF","MF")

initial.sexes<-matrix(c(c("M","M"),c("F","F"),c("M","F")),nrow=3,byrow=TRUE)
rownames(initial.sexes)<-rownames(my.IBD)
for(sexes in rownames(my.IBD)){
	tmp.my.IBD<-numeric()
	tmp.my.IBD.se<-numeric()
	for(my.offset in trial.distances){
		my_dist_sims<-dist_simulations(initial.sexes=initial.sexes[sexes,],my.offset=my.offset, num.sim.pairs=num.sims)
		discretize_dist_sims<- apply(my_dist_sims[,1,],1,function(sim){cut(as.numeric(sim),dist.breaks)})
		discretize_dist_sims<-t(discretize_dist_sims)
		sex.sims<-my_dist_sims[,2,]
		sex.sims<-t(apply(sex.sims,1,function(x){x[x=="FM"]<-"MF";x}))
		###GOT TO HERE
		my.IBD.sims<-sapply(1:num.sims,function(sim){
			dist.path<-discretize_dist_sims[,sim]
			sex.path<-sex.sims[,sim]
			sim.prob.no.rels<-c(1,cumprod(prob.no.rels[cbind(dist.path,sex.path)]))  ##sim.prob.no.rels<-c(1,cumprod(prob.no.rels[sim])) 
			nothing.happened<- sim.prob.no.rels* c(1,prob.no.immigrant[sex.path]) #sim.prob.no.rels*prob.no.immigrant
			nothing.happened<-cumprod(nothing.happened)
						 return(nothing.happened[-length(nothing.happened)]*
+ 			(joint.E.P.IBD.rellys[cbind(dist.path,sex.path)]+joint.E.P.IBD.mig[cbind(dist.path,sex.path)]))		})
		tmp.my.IBD<-c(tmp.my.IBD,sum(rowMeans(my.IBD.sims)))
		tmp.my.IBD.se<-c(tmp.my.IBD.se,sd(colSums(my.IBD.sims))/sqrt(num.sims))
	}
	my.IBD[sexes,]<-tmp.my.IBD
	my.IBD.se[sexes,]<-tmp.my.IBD.se
}

#plot results
color_m <- rgb(0.117,0.565,1)
color_f <- rgb(1,0.271,0,0.75)
color_mf <- "purple"

quartz(width=7.5, height=2.5,dpi=150)

binned_IBD_MM<-data.frame(cbind(dist=trial.distances,IBD=binned_IBD[1:14,'MM'],se=binned_IBD.se[1:14,'MM']))
my_IBD_MM<-data.frame(cbind(dist=trial.distances,IBD=my.IBD['MM',],se=my.IBD.se['MM',]))

MMplot<-ggplot(data= binned_IBD_MM,aes(x=dist,y=IBD)) + 
  geom_line(size=0.5,linetype="solid",colour=color_m) + 
  geom_segment(aes(x=dist,xend=dist,y=IBD-2*se,yend=IBD+2*se),size=0.3,alpha=0.8,colour=color_m) + 
  geom_point(aes(x=dist,y=IBD),size=1,shape=16,colour=color_m) + 
  geom_point(data= my_IBD_MM,aes(x=dist,y=IBD),size=0.8,shape=4,colour="black") + 
 # geom_segment(data= my_IBD_MM,aes(x=dist,xend=dist,y=IBD-2*se,yend=IBD+2*se),size=0.25,alpha=0.8,colour=color_m) + 
  labs(x = "Distance (m)", y = "Identity-by-descent") +
  ggtitle("Male-male comparisons") +
  scale_y_continuous(limits=range(c(binned_IBD-2*binned_IBD.se,binned_IBD+2*binned_IBD.se,my.IBD),na.rm=TRUE)) +
  scale_x_continuous(limits=range(trial.distances)) +   
  theme_classic() + 
  theme(legend.position="none",axis.line.x=element_line(color="black"),axis.line.y=element_line(color="black"), axis.title.x=element_text(face="bold",size=10),axis.title.y=element_text(face="bold",size=10),axis.text=element_text(size=9),plot.title=element_text(size=11),plot.margin=unit(c(0.5,0.5,0.5,0.5),"mm"))

binned_IBD_FF<-data.frame(cbind(dist=trial.distances,IBD=binned_IBD[1:14,'FF'],se=binned_IBD.se[1:14,'FF']))
my_IBD_FF<-data.frame(cbind(dist=trial.distances,IBD=my.IBD['FF',],se=my.IBD.se['FF',]))

FFplot<-ggplot(data= binned_IBD_FF,aes(x=dist,y=IBD)) + 
  geom_line(size=0.5,linetype="solid",colour=color_f) + 
  geom_segment(aes(x=dist,xend=dist,y=IBD-2*se,yend=IBD+2*se),size=0.3,alpha=0.8,colour=color_f) + 
  geom_point(aes(x=dist,y=IBD),size=1,shape=16,colour=color_f) + 
  geom_point(data= my_IBD_FF,aes(x=dist,y=IBD),size=0.8,shape=4,colour="black") + 
#  geom_segment(data= my_IBD_FF,aes(x=dist,xend=dist,y=IBD-2*se,yend=IBD+2*se),size=0.25,alpha=0.8,colour=color_f) + 
  labs(x = "Distance (m)", y = "Identity-by-descent") +
  ggtitle("Female-female comparisons") +
  scale_y_continuous(limits=range(c(binned_IBD-2*binned_IBD.se,binned_IBD+2*binned_IBD.se,my.IBD),na.rm=TRUE)) +
  scale_x_continuous(limits=range(trial.distances)) +   
  theme_classic() + 
  theme(legend.position="none",axis.line.x=element_line(color="black"),axis.line.y=element_line(color="black"), axis.title.x=element_text(face="bold",size=10),axis.title.y=element_blank(),axis.text=element_text(size=9),plot.title=element_text(size=11),plot.margin=unit(c(0.5,0.5,0.5,0.5),"mm"))

binned_IBD_MF<-data.frame(cbind(dist=trial.distances,IBD=binned_IBD[1:14,'MF'],se=binned_IBD.se[1:14,'MF']))
my_IBD_MF<-data.frame(cbind(dist=trial.distances,IBD=my.IBD['MF',],se=my.IBD.se['MF',]))

MFplot<-ggplot(data= binned_IBD_MF,aes(x=dist,y=IBD)) + 
  geom_line(size=0.5,linetype="solid",colour="purple") + 
  geom_segment(aes(x=dist,xend=dist,y=IBD-2*se,yend=IBD+2*se),size=0.3,alpha=0.8,colour="purple") + 
  geom_point(aes(x=dist,y=IBD),size=1,shape=16,colour="purple") + 
  geom_point(data= my_IBD_MF,aes(x=dist,y=IBD),size=0.8,shape=4,colour="black") + 
#  geom_segment(data= my_IBD_MF,aes(x=dist,xend=dist,y=IBD-2*se,yend=IBD+2*se),size=0.25,alpha=0.8,colour="purple") + 
  labs(x = "Distance (m)", y = "Identity-by-descent") +
  ggtitle("Male-female comparisons") +
  scale_y_continuous(limits=range(c(binned_IBD-2*binned_IBD.se,binned_IBD+2*binned_IBD.se,my.IBD),na.rm=TRUE)) +
  scale_x_continuous(limits=range(trial.distances)) +   
  theme_classic() + 
  theme(legend.position="none",axis.line.x=element_line(color="black"),axis.line.y=element_line(color="black"), axis.title.x=element_text(face="bold",size=10),axis.title.y=element_blank(),axis.text=element_text(size=9),plot.title=element_text(size=11),plot.margin=unit(c(0.5,0.5,0.5,0.5),"mm"))

MMfig<-ggplot_gtable(ggplot_build(MMplot))
MMfig$layout$clip[MMfig$layout$name == "panel"] <- "off"

FFfig<-ggplot_gtable(ggplot_build(FFplot))
FFfig$layout$clip[FFfig$layout$name == "panel"] <- "off"

MFfig<-ggplot_gtable(ggplot_build(MFplot))
MFfig$layout$clip[MFfig$layout$name == "panel"] <- "off"

gt <-cbind(MMfig,MFfig,FFfig,size='last')

for (i in which(gt$layout$name == "guide-box")) 
{
  gt$grobs[[i]] <- gt$grobs[[i]]$grobs[[1]]
}
grid.draw(gt)

#calculate coefficient of determination
#male-male pairs
1-sum((binned_IBD_MM$IBD-my_IBD_MM$IBD)^2)/sum((binned_IBD_MM$IBD-mean(binned_IBD_MM$IBD))^2)
#male-female pairs
1-sum((binned_IBD_MF$IBD-my_IBD_MF$IBD)^2)/sum((binned_IBD_MF$IBD-mean(binned_IBD_MF$IBD))^2)
#female-female pairs
1-sum((binned_IBD_FF$IBD-my_IBD_FF$IBD)^2)/sum((binned_IBD_FF$IBD-mean(binned_IBD_FF$IBD))^2)
